# Supplementary material for: Activin promotes skin carcinogenesis by attraction and reprogramming of macrophages
Source: EMBO Mol Med. 2016 Dec 8;9(1):27–45. doi: 10.15252/emmm.201606493 (PMC5210090; doi:10.15252/emmm.201606493)
Supplement: Supplementary file 3 — Dataset EV1 [file EMMM-9-27-s003.zip]

Archive with 5 entries (4 files):
- Dataset_EV1.xlsx
- Dataset_EV1_README.txt
- __MACOSX/
- __MACOSX/._Dataset_EV1.xlsx
- __MACOSX/._Dataset_EV1_README.txt
