# Supplementary material for: Activin promotes skin carcinogenesis by attraction and reprogramming of macrophages
Source: EMBO Mol Med. 2016 Dec 8;9(1):27–45. doi: 10.15252/emmm.201606493 (PMC5210090; doi:10.15252/emmm.201606493)
Supplement: Supplementary file 3 — Dataset EV1 [file EMMM-9-27-s003.zip › Dataset_EV1.xlsx]

## Sheet: grouped4histo
	Arbitrary sample number	Patient number	INHBA relative expression level	Gender	Year of Birth	location	histologic diagnosis	epidermal thickness	Hyperparakeratosis	follow-up diagnosis	AK load	SCCs	BCCs	comorbidities
group A	1	1	2.68822	M	1958	frontal left	AK with inflammation (many plasma cells)	1	0	no f/u (tx at our center ended 3 months later)	h/o multiple AK (>10), h/o PDT and 5-FU treatment	none	none	dermal sarcoma of the scalp
high	2	2	1.60923	M	1932	frontal left	Hyperkeratotic AK	2	1	RT left frontal area and right cheek	multiple AK (>10)	multiple SCCs: R parietal capillitium, L ear	2x BCC	polycythemia vera, coronary heart disease
	3	3	3.20478	M	1946	L capillitium	AK with mild inflammation	2	1	AK, st.p. RT on capillitium, chemoprevention with acitretin	multiple AK (>10)	SCC left lower eyelid	BCC R ala nas	none
	4	4	2.40741	M	1947	frontal left	Inflamed AK	2	1	treated with cryo and solaraze	<10 AK	none	none	St.p.Lentigo maligna; intermittent atrial fibrillation
	5	5	3.4151	M	1940	right cheek	Hyperkeratotic AK	2	1	Biopsy of AK St.p. Picato; pt had multiple AK on R cheek, later had RT	multiple AK (>10)	SCC nose, Mb Bowen R scapula	3x BCC	none
	6	6	7.69077	W	1929	high frontal scalp left	Hyperkeratotic AK with inflammation	2	1		multiple AK (>10)	1x SCC	multiple BCCs, basosquamous Ca	hypertension
	7	7	3.361	M	1940	R parietal area	AK	ND	ND	no f/u available, AK area was treated with picato after biopsy	multiple AK (>10)	Mb Bowen	multiple BCCs	hypercholesterinemia, 2x primary cutaneous melanoma (LMM) AJCC stage I
	8	8	2.55376	M	1944	L med dorsal hand	AK	ND	ND	AK subsequently treated with efudix, no f/u available	multiple AK (>10)	none	multiple BCCs	none
group B	9	10	0.446871	M	1930	R middle back	inflamed bowenoid AK	2	1		multiple AK (>10)	2x SCC	2x BCC	none
low	10	11	0.123133	M	1937	scalp	AK, fungi, inflammation	2	1	AK subsequently treated w/ PDT	multiple AK (>10)	none	none	none
	11	5	0.2135	M	1940	L frontal region	AK, fungi	2	1	multiple AK frontal left over time	multiple AK (>10)	SCC nose, Mb Bowen R scapula	3x BCC	none
	12	2	0.420306	M	1932	right cheek	hyperkeratotic AK (multiple fragments)	inconclusive	inconclusive	RT left frontal area and right cheek	multiple AK (>10)	multiple SCCs: R parietal capillitium, L ear	2x BCC	polycythemia vera, coronary heart disease
	13	12	0.221956	W	1936	left cheek	AK with marked inflammation	1	1	-	<10 AK	none	none	breast cancer pT1cN1G3
	14	13	0.10441	M	1962	R frontoparietal area	AK	2	1	-	multiple AK (>10)	multiple SCCs	none	St.p. DVT, oral anticoagulation (Xarelto)
	15	14	0.530789	M	1938	R temple	Hypertrophic bowenoid AK with marked inflammatory infiltrate	1	0	-	multiple AK (>10)	2x SCC	none	none
	16	15	0.124244	M	1938	scalp	AK	ND	ND	-	multiple AK (>10)	1x SCC	1x BCC	none; oral anticoagulation (Marcoumar)
Abbreviations
AK	actinic keratosis
BCC	basal cell carcinoma
h/o	history of
f/u	follow up
LMM	Lentigo maligna Melanoma
PDT	photodynamic therapy
RT	radiotherapy
SCC	squamous cell carcinoma
Tx	treatment
ND	not determined
