# Supplementary material for: Activin promotes skin carcinogenesis by attraction and reprogramming of macrophages
Source: EMBO Mol Med. 2016 Dec 8;9(1):27–45. doi: 10.15252/emmm.201606493 (PMC5210090; doi:10.15252/emmm.201606493)
Supplement: Supplementary file 4 — Dataset EV2 [file EMMM-9-27-s004.zip]

Archive with 2 entries (2 files):
- Dataset_EV2.xlsx
- Dataset_EV2_README.txt
