# Supplementary material for: Activin promotes skin carcinogenesis by attraction and reprogramming of macrophages
Source: EMBO Mol Med. 2016 Dec 8;9(1):27–45. doi: 10.15252/emmm.201606493 (PMC5210090; doi:10.15252/emmm.201606493)
Supplement: Supplementary file 4 — Dataset EV2 [file EMMM-9-27-s004.zip › Dataset_EV2.xlsx]

## Sheet: ActWt_WtWt FDR<.05 L2R>1
Identifier	gene_name	log2 Ratio	FC	fdr	wt_wt_1 [normalized count]	wt_wt_2 [normalized count]	wt_wt_3 [normalized count]	wt_HPV_1 [normalized count]	wt_HPV_2 [normalized count]	wt_HPV_3 [normalized count]	Act_wt_1 [normalized count]	Act_wt_2 [normalized count]	Act_wt_3 [normalized count]	Act_HPV_1 [normalized count]	Act_HPV_2 [normalized count]	Act_HPV_3 [normalized count]
ENSMUSG00000054999	Naaladl1	7.838	228.809	0.01322	0	0	0	0	7.95	0	34.94	3.448	40.21	31.6	2.192	20
ENSMUSG00000081264	Gm14021	7.308	158.463	0.04405	0	0	0	0	0	0	6.55	18.96	28.99	23.91	0	20
ENSMUSG00000062545	Tlr12	7.289	156.39	0.03964	0	0	0	0	4.77	0	9.462	18.1	26.18	11.96	25.21	10.53
ENSMUSG00000066952	Myo1h	7.199	146.932	0.04227	0	0	0	23.06	1.59	15.83	17.47	18.96	14.03	11.1	13.15	22.1
ENSMUSG00000019987	Arg1	4.596	24.1843	8.003e-07	3.628	17.67	0	7.097	0	23.21	133.9	262.9	128.1	31.6	62.48	21.05
ENSMUSG00000029322	Plac8	3.989	15.8785	0.0003095	6.348	9.354	0	16.85	74.73	110.8	59.68	72.4	126.2	27.33	85.49	248.4
ENSMUSG00000025330	Padi4	3.593	12.067	0.03156	0	9.354	25.91	37.26	7.95	157.2	307.9	74.99	34.6	15.37	112.9	191.6
ENSMUSG00000031596	Slc7a2	3.141	8.82135	4.898e-06	47.16	80.03	7.402	41.69	62.01	105.5	411.7	437	336.6	66.61	221.4	142.1
ENSMUSG00000033213	AA467197	2.845	7.18506	5.23e-07	20.86	48.85	25.91	68.31	66.78	100.2	203.1	224.1	254.4	106.7	104.1	115.8
ENSMUSG00000040809	Chil3	2.822	7.07142	0.009393	7.255	62.88	7.402	133.9	107.3	322.3	199.1	157.3	184.7	32.02	76.18	20
ENSMUSG00000076309	Mir147	2.632	6.19885	0.001488	7.255	28.06	25.91	30.16	38.16	36.93	112.8	120.7	140.3	75.15	33.98	92.63
ENSMUSG00000054072	Iigp1	2.617	6.13473	3.941e-09	80.71	91.47	61.68	358.8	155.8	157.7	433.8	693.8	298.8	575.3	459.6	220.5
ENSMUSG00000096054	Syne1	2.482	5.58671	6.448e-05	29.02	142.4	148	252.8	222.6	837.7	700.2	427.5	632.1	258.7	484.5	1073
ENSMUSG00000038235	F11r	2.47	5.54044	2.484e-08	41.72	84.22	104.9	78.06	116.1	200.5	409	415.4	434.8	360.4	611.6	452.7
ENSMUSG00000029304	Spp1	2.379	5.20176	3.941e-09	111.5	107.1	66.61	90.48	163.8	101.3	361.7	509.4	605	294.6	550.2	409.5
ENSMUSG00000046687	Gm5424	2.328	5.02109	0.01815	32.19	32.22	7.402	38.14	59.62	29.54	72.42	144.8	146.8	98.2	253.7	147.2
ENSMUSG00000052336	Cx3cr1	2.247	4.74695	3.249e-11	144.2	113.3	194.9	237.7	130.4	187.8	706.7	619.7	796	1167	1058	1406
ENSMUSG00000029417	Cxcl9	2.201	4.59798	0.03093	26.3	50.93	13.57	67.42	71.55	77.02	119.4	221.5	75.75	120.4	269.6	71.58
ENSMUSG00000026579	F5	2.163	4.47845	0.0012	59.86	349.2	299.8	447.1	628	1678	1296	764.5	1075	465.4	1229	1458
ENSMUSG00000076441	Ass1	2.062	4.17565	3.224e-05	96.58	134.1	59.21	75.4	201.1	78.07	268.9	419.7	511.5	288.6	753.5	364.4
ENSMUSG00000028459	Cd72	2.06	4.16986	0.004811	140.6	303.5	49.34	209.4	325.9	174.1	459.3	950.7	632.1	746.4	1297	802.1
ENSMUSG00000021451	Sema4d	2.006	4.01667	3.918e-06	98.85	82.11	60.45	112.7	92.22	283.8	317.3	304.3	343.2	409	423.1	305.3
ENSMUSG00000047798	Cd300lf	1.942	3.84238	0.03123	21.77	54.22	97.66	149.2	116.1	197.3	208.4	138	308.6	225	163.9	195.8
ENSMUSG00000079363	Gbp4	1.899	3.72955	1.274e-11	327	383.2	332.5	1154	449	512.8	1417	1305	1134	1448	1598	874.6
ENSMUSG00000024164	C3	1.867	3.64773	1.585e-07	523.3	713	354	622.7	1021	634.1	1911	2453	1387	1012	2291	1287
ENSMUSG00000024451	Arap3	1.799	3.47979	0.02211	40.81	76.91	53.04	88.71	93.81	335.5	195.1	108.6	284.3	173.4	267.4	273.7
ENSMUSG00000079362	Gbp6	1.782	3.43903	0.01815	117.6	133.8	34.54	203.8	145.4	130	285.9	470.8	224.3	354	380.3	156.5
ENSMUSG00000078921	Tgtp2	1.704	3.25803	8.003e-07	166	178.4	168.4	471.3	222.6	207.8	556.5	655.5	442.6	871	636.3	797.3
ENSMUSG00000020092	Pald1	1.667	3.17554	0.001906	163.2	138.2	59.21	130.4	176.5	199.4	387.2	416.3	336.6	473.1	536	116.8
ENSMUSG00000078922	Tgtp1	1.665	3.17114	0.006177	48.97	69.64	79.57	205.5	96.99	84.4	214	220.2	184.2	265.6	269.1	227.9
ENSMUSG00000055541	Lair1	1.66	3.16017	1.27e-06	259.4	245.3	383.6	526	305.3	211	732.2	1082	962.2	1137	1014	825.2
ENSMUSG00000034438	Gbp8	1.66	3.16017	0.0003476	238.9	133.5	96.84	335.2	220.7	356.1	474.9	480.1	516.1	554	689.6	471.3
ENSMUSG00000053063	Clec12a	1.647	3.13182	4.015e-06	477.9	300.4	625.4	679.5	599.4	759.6	1201	1710	1440	1279	1323	1395
ENSMUSG00000000957	Mmp14	1.637	3.11018	0.0001908	312	648.7	287.4	542	539	463.4	1104	1648	1093	1028	1769	900.9
ENSMUSG00000023008	Fmnl3	1.609	3.0504	0.007221	156.9	153.8	51.81	247.5	176.5	310.2	336.3	372.3	391.8	486.8	414.3	537.9
ENSMUSG00000028634	Hivep3	1.573	2.97523	0.03123	117.9	137.2	41.94	112.7	128.8	196.2	344.3	309.4	225.4	365.5	264.2	406.3
ENSMUSG00000038400	Pmepa1	1.539	2.90593	0.02211	52.6	59.24	66.61	33.71	65.19	14.77	160.1	179.3	173.9	168.2	197.3	132.6
ENSMUSG00000035778	Ggta1	1.538	2.90392	0.0002922	179.6	322.2	154.2	284.8	259.2	280.6	553.1	696.4	638.7	577.3	587.5	832.6
ENSMUSG00000047139	Cd24a	1.496	2.8206	0.0001024	148.7	267.6	210.9	287.9	377.6	677.3	636.8	532.7	582.1	408.2	392.4	607.4
ENSMUSG00000028269	Gbp2b	1.441	2.71509	0.04623	366.4	147.6	196.1	841	256.8	191	689.6	921.4	303.9	759.2	760.7	532.6
ENSMUSG00000031780	Ccl17	1.432	2.69821	0.001152	185.9	387.7	275.1	339.8	470.6	262.7	589.5	950.7	725.7	314.3	621.5	409.5
ENSMUSG00000026104	Stat1	1.401	2.64085	1.585e-07	823.5	797.2	883.3	1214	891.9	1099	2052	2551	1946	2928	2883	2217
ENSMUSG00000004105	Angptl2	1.395	2.62989	0.03123	173.2	77.95	129.5	79.84	146.3	167.8	285.3	250.8	456.3	239.1	183	145.3
ENSMUSG00000022817	Itgb5	1.371	2.5865	0.0004896	280.2	195.4	171.5	216.9	221.8	295.4	556.4	606.8	499.8	816	884.5	878.9
ENSMUSG00000027514	Zbp1	1.333	2.51926	0.01348	133.3	88.35	138.2	271.4	144.7	162.5	288.9	357.7	251.5	335.6	332.1	404.2
ENSMUSG00000007613	Tgfbr1	1.324	2.50359	0.009383	652.1	717.2	256.6	677.7	710.7	591.9	1165	1570	1302	1212	1470	1359
ENSMUSG00000028270	Gbp2	1.309	2.4777	0.0002982	562.3	801.4	935.1	1479	1103	830.3	1759	2438	1441	1678	2081	1516
ENSMUSG00000030187	Klra2	1.308	2.47598	0.02499	97.04	111.2	170.2	99.65	122.4	192	286	253.4	385.3	418.4	507.5	352.6
ENSMUSG00000038807	Rap1gap2	1.304	2.46913	0.00692	175	128.9	127.1	221.8	211.5	359.8	380.6	287	388.1	259.6	326.6	446.3
ENSMUSG00000099241	Gm18852	1.28	2.42839	0.0038	162.1	129	184.1	170.6	179.1	273.6	355	424.5	362.1	359.9	294.7	297.7
ENSMUSG00000021556	Golm1	1.266	2.40494	0.01138	157.8	114.3	156.7	257.3	166.9	85.46	360.3	276.7	384.3	442.3	386.9	418.9
ENSMUSG00000030830	Itgal	1.264	2.40161	0.001033	221.3	179.8	233.2	238.6	227.4	290.1	494.9	456.8	556.4	457.7	545.8	775.8
ENSMUSG00000024675	Ms4a4c	1.252	2.38171	0.00371	175	137.7	190	194.3	158.2	341.8	363.9	423.6	396.5	375.7	559	344.2
ENSMUSG00000098934	Gm18853	1.252	2.38171	0.004811	163	135.2	184.1	189	176.7	263.8	349.2	426.4	360.5	350.1	284.6	271.6
ENSMUSG00000002602	Axl	1.251	2.38006	0.0001908	578.6	378.3	484.8	435.6	453.1	489.5	1067	1097	1235	1200	1210	1392
ENSMUSG00000088789	Scarna13	1.247	2.37347	0.0463	95.22	91.47	106.1	162.3	228.9	129.8	223.4	253.4	211.3	207.5	237.8	124.2
ENSMUSG00000039899	Fgl2	1.207	2.30857	0.002517	1119	1721	1111	1454	2054	1489	2759	3850	2427	2671	3779	1998
ENSMUSG00000054342	Kcnn4	1.203	2.30218	0.007221	187.7	233.9	176.4	189.8	174.9	319.7	376.3	420.6	566.7	393.7	537.1	548.4
ENSMUSG00000052565	Hist1h1d	1.197	2.29262	0.014	250.3	167.5	348.9	407.5	427.4	483.2	568.9	486.1	682.6	485.9	476.1	721.2
ENSMUSG00000030468	Siglecg	1.185	2.27363	0.008738	172.3	173.6	145.6	189.8	239.3	232.1	367.9	410.3	329.2	371	471.9	389.5
ENSMUSG00000020399	Havcr2	1.179	2.2642	0.003765	688.5	1143	573.6	494.2	947.6	789.2	1467	2104	1823	1468	2268	1502
ENSMUSG00000003283	Hck	1.16	2.23457	0.0003219	411.7	457.3	376.2	419.6	585.1	699.5	866.8	902.4	986.6	906.9	1222	1299
ENSMUSG00000012443	Kif11	1.136	2.19771	0.01259	235.8	238	155.4	309.6	187.6	491.6	489.1	403.4	478.8	327.9	418.7	599.5
ENSMUSG00000026605	Cenpf	1.117	2.16895	0.02827	418.1	244.3	446.6	726.5	406.7	794.4	900.3	552.2	925.8	780.5	530.5	762.1
ENSMUSG00000073409	H2-Q6	1.094	2.13465	0.0007376	811.2	1153	910.6	957.2	1116	769.9	2052	2317	1707	2203	2598	1394
ENSMUSG00000022587	Ly6e	1.093	2.13317	0.01516	347.3	363.8	428.1	490.6	515.1	421	881.4	999.8	525.5	1197	1169	688.4
ENSMUSG00000079227	Ccr5	1.088	2.12579	8.294e-05	717.4	814.9	783.3	1083	942	1240	1682	1674	1517	1758	1748	1247
ENSMUSG00000026358	Rgs1	1.078	2.11111	0.001906	1622	1873	1527	1270	3131	2433	3487	3499	3513	2430	4122	4506
ENSMUSG00000078606	Gm4070	1.046	2.0648	0.0005386	1227	1076	1302	1989	1345	1570	2462	2560	2348	3253	2522	2934
ENSMUSG00000047810	Ccdc88b	1.025	2.03496	0.002282	662.9	603.9	513.2	906.6	534.2	887.3	1163	1102	1324	1431	1577	1415
ENSMUSG00000045868	Gvin1	1.022	2.03073	0.0009643	1198	1042	1333	1972	1297	1552	2330	2503	2350	3161	2473	2908
ENSMUSG00000049723	Mmp12	1.021	2.02933	0.03123	1151	947.9	830.2	579.3	1267	732.2	1851	2772	1271	1358	3650	1633
ENSMUSG00000000303	Cdh1	1.017	2.02371	0.04424	702.8	1049	465.1	644	906.3	700.5	1215	1793	1437	987.2	2033	881
ENSMUSG00000037321	Tap1	1.01	2.01391	0.002178	804.4	700.5	834.5	1324	1024	1349	1476	1893	1296	2140	1975	1630
ENSMUSG00000028268	Gbp3	1.002	2.00277	0.001026	851.1	683.9	835.8	1421	798.9	878.8	1559	1704	1441	1659	1840	1499
ENSMUSG00000060311	Mucl1	-1.12	0.460094	0.03572	4192	3574	5477	3295	3616	3100	1512	2779	1745	1110	1042	997.9
ENSMUSG00000027955	Fam198b	-1.152	0.450001	0.04623	342.8	225.5	383.6	229.8	235.3	233.2	144.8	142.2	136.5	141.8	165	36.84
ENSMUSG00000026825	Dnm1	-1.199	0.435577	0.007776	1620	1384	745.1	857.8	858.6	383	631	534.4	452.6	665.2	291.6	425.3
ENSMUSG00000028024	Enpep	-1.207	0.433168	0.03964	440.8	273.4	378.7	463.9	349.8	121.3	192.9	172.4	102.9	301.4	164.4	78.95
ENSMUSG00000034265	Zdhhc14	-1.223	0.428391	0.02052	326.5	258.8	302.2	173.9	265.5	202.6	137.6	132.7	105.7	152	228	243.2
ENSMUSG00000043822	Adamtsl5	-1.276	0.412939	0.03123	283.9	229.7	239.3	128.6	176.5	23.21	107	103.4	97.25	168.2	98.65	73.68
ENSMUSG00000028876	Epha10	-1.394	0.380508	0.01049	367.3	225.5	394.8	425.8	318	186.7	141.9	94.81	134.7	155.4	115.1	118.9
ENSMUSG00000050390	C77080	-1.425	0.372419	0.01031	454.4	673.5	257.8	221.8	505.6	214.2	205.2	138.8	166.5	128.1	104.1	155.8
ENSMUSG00000008734	Gprc5b	-1.466	0.361985	0.002008	381.8	258.8	325.7	201.4	225.8	126.6	135.4	109.5	101	133.2	99.74	110.5
ENSMUSG00000019647	Sema6a	-1.598	0.330335	0.002043	498.8	521.2	309.6	306.9	238.5	71.74	199.8	149.1	86.03	75.15	81.11	92.63
ENSMUSG00000003534	Ddr1	-1.638	0.321302	0.002178	247.6	244.3	283.7	133.1	184.4	370.3	64.78	81.88	100.1	88.81	76.72	126.3
ENSMUSG00000065987	Cd209b	-1.639	0.321079	2.891e-08	1098	1009	809.2	1144	718.6	432.6	318.1	313.7	295.5	474.8	358.4	413.7
ENSMUSG00000051906	Cd209f	-1.75	0.297302	0.002536	978.5	575.3	535.4	691.9	396.7	122.9	270	260.7	85.1	600.3	212.1	375.3
ENSMUSG00000046056	Sbsn	-1.842	0.278935	0.02827	87.97	234.9	149.3	24.84	90.63	25.32	48.04	49.13	32.73	17.93	28.5	78.95
ENSMUSG00000022122	Ednrb	-1.846	0.278163	0.02638	401.8	1025	281.3	462.2	553.3	50.64	261.3	136.2	72	233.1	75.63	375.8
ENSMUSG00000052415	Tchh	-1.859	0.275667	0.001269	195	178.8	222	188.1	100.2	185.7	64.05	46.54	51.43	92.23	50.42	191.6
ENSMUSG00000041729	Coro2b	-1.901	0.267758	0.02759	360.9	404.4	102.4	289.2	279.9	147.7	98.26	90.53	41.15	155.4	32.88	102.1
ENSMUSG00000079168	Cd209g	-1.987	0.252263	3.852e-07	531.4	394.4	381.2	394.8	295.7	85.99	132.8	88.34	105.7	333	115.6	246.8
ENSMUSG00000086324	Gm15564	-2.192	0.218848	0.04523	86.91	792.5	221	5.323	81.88	27.43	42.09	94.38	100.6	55.79	182.5	169.8
ENSMUSG00000029189	Sel1l3	-2.31	0.20166	9.572e-05	205.9	181.9	240.6	84.27	112.9	77.02	59.68	28.44	36.47	23.06	24.11	0
ENSMUSG00000035202	Lars2	-2.504	0.176287	0.01259	245.3	2529	557.3	84.13	249.2	226.2	150.9	310.9	119.8	247.6	438.8	305.9
ENSMUSG00000033196	Myh2	-3.24	0.105843	0.04657	86.53	113.8	9.252	110	24.38	26.55	5.095	11.64	4.676	0	0	0
ENSMUSG00000032503	Arpp21	-4.173	0.0554373	0.00692	105.2	32.22	44.41	19.52	38.16	21.1	4.367	5.171	0	0	0	0
ENSMUSG00000027022	Xirp2	-4.529	0.0433147	0.01322	86.16	36.38	29.61	165.9	47.7	0	5.095	0.8619	0	18.79	5.48	12.63
ENSMUSG00000051747	Ttn	-5.135	0.0284584	3.711e-06	2201	960.4	71.55	1804	289.4	49.59	58.59	16.38	15.9	57.21	14.25	0
ENSMUSG00000052921	Arhgef15	-5.144	0.0282815	0.003149	43.53	23.91	93.75	15.97	3.18	3.165	0.7278	3.663	0	16.23	14.25	21.05
ENSMUSG00000020908	Myh3	-5.662	0.01975	0.02328	213	74.84	0	65.79	17.11	4.22	5.095	0	0	9.394	0	0
ENSMUSG00000006007	Pdc	-7.134	0.00711954	0.04708	16.32	11.43	20.97	0	4.77	0	0	0	0	0	0	0
ENSMUSG00000049321	Zfp2	-7.318	0.00626704	0.04977	22.67	3.118	29.61	16.85	3.18	29.54	0	0	0	13.66	5.48	0
ENSMUSG00000061462	Obscn	-7.427	0.00581099	0.000542	259.4	73.8	0	73.63	14.31	0	1.456	0	0	8.54	0	0
ENSMUSG00000034209	Rasl10a	-8.145	0.00353273	0.002536	12.7	20.79	65.38	7.984	6.36	0	0	0	0	0	0	0
ENSMUSG00000056328	Myh1	-8.477	0.00280652	2.891e-08	665	303.7	9.252	633.8	136.4	62.07	2.183	0.431	0	9.394	12.06	30.53

## Sheet: ActHPV_wtHPV FDR<.05 L2R>1
Identifier	gene_name	log2 Ratio	FC	fdr	wt_wt_1 [normalized count]	wt_wt_2 [normalized count]	wt_wt_3 [normalized count]	wt_HPV_1 [normalized count]	wt_HPV_2 [normalized count]	wt_HPV_3 [normalized count]	Act_wt_1 [normalized count]	Act_wt_2 [normalized count]	Act_wt_3 [normalized count]	Act_HPV_1 [normalized count]	Act_HPV_2 [normalized count]	Act_HPV_3 [normalized count]
ENSMUSG00000052336	Cx3cr1	2.696	6.48003	2.744e-20	144.2	113.3	194.9	237.7	130.4	187.8	706.7	619.7	796	1167	1058	1406
ENSMUSG00000018381	Abi3	2.442	5.43395	0.0001857	42.62	49.89	43.18	29.27	25.44	20.05	37.12	93.95	82.29	138.3	125	145.3
ENSMUSG00000022371	Col14a1	2.223	4.66863	0.005753	53.51	36.38	138.2	39.92	34.98	11.61	80.06	57.75	100.1	140.9	114	149.5
ENSMUSG00000038400	Pmepa1	2.154	4.4506	0.00749	52.6	59.24	66.61	33.71	65.19	14.77	160.1	179.3	173.9	168.2	197.3	132.6
ENSMUSG00000050350	Gpr18	2.123	4.35599	0.005413	49.88	39.5	72.78	31.94	22.26	30.6	66.23	58.61	24.31	85.4	142.5	146.3
ENSMUSG00000028459	Cd72	2.01	4.02782	3.55e-08	140.6	303.5	49.34	209.4	325.9	174.1	459.3	950.7	632.1	746.4	1297	802.1
ENSMUSG00000076441	Ass1	2.003	4.00833	0.001814	96.58	134.1	59.21	75.4	201.1	78.07	268.9	419.7	511.5	288.6	753.5	364.4
ENSMUSG00000046687	Gm5424	1.974	3.92856	0.0125	32.19	32.22	7.402	38.14	59.62	29.54	72.42	144.8	146.8	98.2	253.7	147.2
ENSMUSG00000027111	Itga6	1.928	3.80527	0.0003508	73.4	235.1	23.44	42.61	125.9	84.93	194	242.4	224.4	288.2	357.3	304.3
ENSMUSG00000063506	Arhgap22	1.922	3.78948	2.14e-09	327.4	242.2	230.7	155.2	160.6	115	502.9	361.1	446.1	548.2	525	556.8
ENSMUSG00000038235	F11r	1.851	3.6075	0.0001857	41.72	84.22	104.9	78.06	116.1	200.5	409	415.4	434.8	360.4	611.6	452.7
ENSMUSG00000029304	Spp1	1.828	3.55045	0.0001048	111.5	107.1	66.61	90.48	163.8	101.3	361.7	509.4	605	294.6	550.2	409.5
ENSMUSG00000022817	Itgb5	1.811	3.50885	8.08e-11	280.2	195.4	171.5	216.9	221.8	295.4	556.4	606.8	499.8	816	884.5	878.9
ENSMUSG00000046718	Bst2	1.782	3.43903	0.0003557	75.27	103.9	83.88	59.43	82.68	62.25	115.7	221.5	90.71	226.3	191.8	281
ENSMUSG00000030187	Klra2	1.626	3.08656	0.0002142	97.04	111.2	170.2	99.65	122.4	192	286	253.4	385.3	418.4	507.5	352.6
ENSMUSG00000037940	Inpp4b	1.593	3.01676	0.006573	97.04	147.6	202.3	91.37	68.37	92.84	176.1	175.8	160.8	148.6	298.1	320
ENSMUSG00000035000	Dpp4	1.527	2.88186	0.002111	175	117.4	177.6	199.6	203.5	84.4	228.5	118.9	144	427.8	418.7	555.8
ENSMUSG00000055541	Lair1	1.51	2.8481	0.000303	259.4	245.3	383.6	526	305.3	211	732.2	1082	962.2	1137	1014	825.2
ENSMUSG00000038811	Gngt2	1.5	2.82843	0.008788	77.09	88.35	255.4	126	89.04	147.7	183.4	260.3	253.4	193	402.3	436.8
ENSMUSG00000053318	Slamf8	1.491	2.81084	0.0005341	137.8	163.2	202.3	132.2	154.2	106.6	231.4	292.2	221.6	299.7	352.9	449.5
ENSMUSG00000002602	Axl	1.463	2.75681	9.943e-10	578.6	378.3	484.8	435.6	453.1	489.5	1067	1097	1235	1200	1210	1392
ENSMUSG00000001506	Col1a1	1.424	2.68328	0.003847	227.6	374.2	129.5	107.3	149.5	127.7	227.8	305.1	178.6	296.3	466.9	265.3
ENSMUSG00000032076	Cadm1	1.398	2.63536	0.01278	117.4	166.3	135.7	89.6	124	120.8	139.7	400.8	314.3	329.6	359.5	188.4
ENSMUSG00000001630	Stk38l	1.386	2.61353	0.001713	196.8	455.4	78.33	192.1	257	163	408.4	601.8	359.9	383.6	711.3	500.3
ENSMUSG00000049723	Mmp12	1.366	2.57755	0.01737	1151	947.9	830.2	579.3	1267	732.2	1851	2772	1271	1358	3650	1633
ENSMUSG00000022836	Mylk	1.357	2.56152	0.04811	62.58	106	9.869	66.53	90.63	102.3	157.9	155.1	252.5	160.5	310.2	193.7
ENSMUSG00000078921	Tgtp2	1.349	2.54735	0.004425	166	178.4	168.4	471.3	222.6	207.8	556.5	655.5	442.6	871	636.3	797.3
ENSMUSG00000026104	Stat1	1.323	2.50186	1.128e-07	823.5	797.2	883.3	1214	891.9	1099	2052	2551	1946	2928	2883	2217
ENSMUSG00000021556	Golm1	1.289	2.44359	0.03996	157.8	114.3	156.7	257.3	166.9	85.46	360.3	276.7	384.3	442.3	386.9	418.9
ENSMUSG00000035778	Ggta1	1.274	2.41831	0.0001864	179.6	322.2	154.2	284.8	259.2	280.6	553.1	696.4	638.7	577.3	587.5	832.6
ENSMUSG00000000957	Mmp14	1.26	2.39496	0.0004863	312	648.7	287.4	542	539	463.4	1104	1648	1093	1028	1769	900.9
ENSMUSG00000028634	Hivep3	1.242	2.36526	0.02225	117.9	137.2	41.94	112.7	128.8	196.2	344.3	309.4	225.4	365.5	264.2	406.3
ENSMUSG00000020399	Havcr2	1.234	2.35218	0.0004436	688.5	1143	573.6	494.2	947.6	789.2	1467	2104	1823	1468	2268	1502
ENSMUSG00000030830	Itgal	1.232	2.34892	0.002083	221.3	179.8	233.2	238.6	227.4	290.1	494.9	456.8	556.4	457.7	545.8	775.8
ENSMUSG00000041538	H2-Ob	1.184	2.27206	0.04121	84.79	255.7	122.1	205.8	189.2	93.9	214	304.3	213.2	344.1	402.3	364.2
ENSMUSG00000040612	Ildr2	1.158	2.23148	0.03676	231.3	139.3	218.3	156.1	141.5	102.3	440.7	275.8	370.3	327.9	249.9	314.7
ENSMUSG00000021990	Spata13	1.138	2.20076	0.001558	344.6	551.9	546.5	331.8	380	327.1	642.7	667.1	676.1	817.2	903.2	563.1
ENSMUSG00000026594	Ralgps2	1.132	2.19162	0.04811	315.6	278.6	474.9	167.7	162.2	107.6	231.4	206.9	106.6	362.9	245.5	349.5
ENSMUSG00000073409	H2-Q6	1.125	2.18102	0.0008507	811.2	1153	910.6	957.2	1116	769.9	2052	2317	1707	2203	2598	1394
ENSMUSG00000060550	H2-Q7	1.124	2.1795	0.001356	787	1135	785.9	861.6	1067	578.1	1865	1757	1293	1730	2288	1438
ENSMUSG00000074151	Nlrc5	1.123	2.17799	0.0001857	614.4	847.1	477.4	885.3	607.3	518	1204	1285	1079	1493	1488	1406
ENSMUSG00000054342	Kcnn4	1.108	2.15547	0.03176	187.7	233.9	176.4	189.8	174.9	319.7	376.3	420.6	566.7	393.7	537.1	548.4
ENSMUSG00000021665	Hexb	1.103	2.14801	1.429e-05	710.1	583.1	837.6	692.8	569.2	677.3	1159	1676	1178	1280	1516	1376
ENSMUSG00000022587	Ly6e	1.1	2.14355	0.003595	347.3	363.8	428.1	490.6	515.1	421	881.4	999.8	525.5	1197	1169	688.4
ENSMUSG00000034255	Arhgap27	1.1	2.14355	0.0357	139.7	100.8	150.5	149	176.5	159.3	262	200	273.1	262.2	352.9	423.1
ENSMUSG00000025964	Adam23	1.099	2.14206	0.001339	721.9	1103	938.8	534	795	501.1	788.2	1274	825.7	1062	1591	1258
ENSMUSG00000015852	Fcrls	1.085	2.12138	0.01883	1198	617.4	843.8	1189	785.4	454.7	836.3	1301	778	1722	1453	1980
ENSMUSG00000045763	Basp1	1.053	2.07484	0.00927	277.5	444.9	442.9	332.7	413.4	285.9	433.8	788.6	414.3	592.6	907.5	636.8
ENSMUSG00000007613	Tgfbr1	1.029	2.04061	0.0001048	652.1	717.2	256.6	677.7	710.7	591.9	1165	1570	1302	1212	1470	1359
ENSMUSG00000003283	Hck	1.009	2.01252	0.006799	411.7	457.3	376.2	419.6	585.1	699.5	866.8	902.4	986.6	906.9	1222	1299
ENSMUSG00000044749	Abca6	-1.007	0.49758	0.0178	748.2	369	317.7	613.9	546.9	826.1	437.4	272.4	469.4	323.6	266.3	398.9
ENSMUSG00000090166	Ear10	-1.032	0.489032	0.03104	281.1	187.5	218.3	375	317.6	363.9	231.6	314.7	122.8	166	191.9	160.2
ENSMUSG00000022489	Pde1b	-1.202	0.434672	1.138e-05	1310	1179	1420	1070	1226	1493	871.2	648.2	949.2	574.7	540.4	530.5
ENSMUSG00000002980	Bcam	-1.252	0.419866	0.04934	357.3	228.7	214.6	314	275.1	473.7	229.3	121.5	189.8	212.6	137	95.79
ENSMUSG00000028876	Epha10	-1.255	0.418994	0.04932	367.3	225.5	394.8	425.8	318	186.7	141.9	94.81	134.7	155.4	115.1	118.9
ENSMUSG00000022797	Tfrc	-1.297	0.406972	0.0001397	4572	3477	3181	3352	3943	2415	2094	1923	1643	1751	1088	1108
ENSMUSG00000029490	Mfsd7a	-1.387	0.382359	0.007892	184.1	200.6	160.4	253.7	236.9	385.1	180.5	87.91	188	111	130.4	93.68
ENSMUSG00000028111	Ctsk	-1.435	0.369847	0.02935	587.7	1208	415.7	343.3	1005	359.8	412.7	394.8	380.6	193	186.3	250.5
ENSMUSG00000042851	Zc3h6	-1.456	0.364502	0.01161	441.7	342	223.3	362.8	426.1	379.8	328.2	203.4	316.1	228	82.2	113.7
ENSMUSG00000051236	Msrb3	-1.505	0.35233	0.0474	165.1	155.1	330.6	139.3	173.3	289.1	101.2	79.3	182.3	81.98	82.2	47.37
ENSMUSG00000060311	Mucl1	-1.667	0.314907	5.366e-15	4192	3574	5477	3295	3616	3100	1512	2779	1745	1110	1042	997.9
ENSMUSG00000001300	Efnb2	-1.982	0.253139	0.001292	191.4	337.8	210.9	149.9	276.6	226.8	110.6	178.4	107.5	64.05	32.88	67.37
ENSMUSG00000022665	Ccdc80	-2.066	0.238821	0.0001165	164.1	195.4	153	479	262.3	512.7	323.2	243.9	120.6	54.65	96.45	149.5
ENSMUSG00000040809	Chil3	-2.132	0.228141	0.02391	7.255	62.88	7.402	133.9	107.3	322.3	199.1	157.3	184.7	32.02	76.18	20
ENSMUSG00000027420	Bfsp1	-2.147	0.225782	0.005753	100.7	56.13	293.6	147.3	98.58	145.6	77.15	57.75	86.97	19.64	44.94	24.21
ENSMUSG00000048329	Mfsd6l	-2.382	0.191843	0.0357	62.58	54.05	59.21	115.3	68.37	78.07	53.86	65.5	44.89	24.76	18.63	6.316
ENSMUSG00000036925	Spt1	-2.77	0.146604	0.0474	174.1	118	136.9	146.8	155.8	132.4	67.69	123.3	68.73	18.79	44.94	0
ENSMUSG00000021007	Spata7	-3.552	0.0852592	0.02062	58.95	42.61	4.934	67.42	52.47	82.29	24.75	21.55	32.73	11.1	5.48	0
ENSMUSG00000064201	Krt2	-3.626	0.0809963	0.007711	573.2	4362	532.9	21.29	1135	426.2	20.38	580.1	297.4	18.79	72.34	36.84
ENSMUSG00000056328	Myh1	-4	0.0625	0.0001078	665	303.7	9.252	633.8	136.4	62.07	2.183	0.431	0	9.394	12.06	30.53
ENSMUSG00000072618	Gm10384	-4.475	0.0449667	0.003847	41.72	30.14	22.2	66.53	30.21	82.29	13.1	6.033	0	4.27	3.288	0
ENSMUSG00000026950	Neb	-4.608	0.0410066	0.0001857	323.8	154.9	23.44	265.2	100.2	41.15	42.21	0.8619	32.73	3.416	13.15	0
ENSMUSG00000051747	Ttn	-4.892	0.0336792	0.007949	2201	960.4	71.55	1804	289.4	49.59	58.59	16.38	15.9	57.21	14.25	0
ENSMUSG00000025469	Msx3	-5.141	0.0283403	0.0004436	20.86	10.39	0	70.08	31.8	82.29	13.83	8.619	33.66	2.562	2.192	0
ENSMUSG00000007877	Tcap	-7.349	0.00613381	0.04008	31.74	21.83	0	22.18	12.72	28.49	0	0	0	0	0	0
ENSMUSG00000032503	Arpp21	-7.653	0.00496841	0.01789	105.2	32.22	44.41	19.52	38.16	21.1	4.367	5.171	0	0	0	0
ENSMUSG00000037833	Sh2d4b	-7.845	0.0043493	0.008962	9.976	3.118	28.37	14.19	20.67	54.86	10.92	9.481	61.72	0	0	0
ENSMUSG00000020061	Mybpc1	-8.071	0.00371866	0.004686	124.2	40.54	0	78.06	9.54	16.88	5.823	2.586	0	0	0	0
ENSMUSG00000057003	Myh4	-8.134	0.00355977	0.005413	11.26	12.3	8.635	89.6	8.139	11.96	0.7278	0	0	0	0	0
ENSMUSG00000033196	Myh2	-8.684	0.00243139	7.047e-05	86.53	113.8	9.252	110	24.38	26.55	5.095	11.64	4.676	0	0	0

## Sheet: ActHPV_WtWt FDR<.05 L2R>1
Identifier	gene_name	log2 Ratio	FC	fdr	wt_wt_1 [normalized count]	wt_wt_2 [normalized count]	wt_wt_3 [normalized count]	wt_HPV_1 [normalized count]	wt_HPV_2 [normalized count]	wt_HPV_3 [normalized count]	Act_wt_1 [normalized count]	Act_wt_2 [normalized count]	Act_wt_3 [normalized count]	Act_HPV_1 [normalized count]	Act_HPV_2 [normalized count]	Act_HPV_3 [normalized count]
ENSMUSG00000044708	Kcnj10	8.056	266.132	0.005729	0	0	0	0	6.36	0	5.823	8.619	0	25.62	16.44	58.95
ENSMUSG00000028587	Orc1	7.937	245.061	0.02546	0	0	0	0	20.67	13.72	10.19	10.34	23.38	5.124	13.15	74.73
ENSMUSG00000019718	L3hypdh	6.171	72.0537	0.0261	0.9069	0	0	17.74	23.85	0	5.823	37.92	9.351	35.01	21.92	42.1
ENSMUSG00000015854	Cd5l	6.007	64.3113	0.04616	1.814	0	0	7.097	0	0	0	0.8619	0	17.08	2.192	130.5
ENSMUSG00000028546	Elavl4	5.307	39.5882	0.001113	0.9069	3.118	0	70.97	9.54	25.32	4.367	6.895	0	64.9	57	55.79
ENSMUSG00000029322	Plac8	4.462	22.0392	0.001228	6.348	9.354	0	16.85	74.73	110.8	59.68	72.4	126.2	27.33	85.49	248.4
ENSMUSG00000073491	Pydc4	4.328	20.0844	0.02293	9.976	0	0	56.77	17.49	17.94	64.17	30.17	10.29	99.91	42.75	73.68
ENSMUSG00000052336	Cx3cr1	3.007	8.03891	3.136e-20	144.2	113.3	194.9	237.7	130.4	187.8	706.7	619.7	796	1167	1058	1406
ENSMUSG00000046687	Gm5424	2.77	6.82108	0.002408	32.19	32.22	7.402	38.14	59.62	29.54	72.42	144.8	146.8	98.2	253.7	147.2
ENSMUSG00000038235	F11r	2.631	6.19455	6.208e-08	41.72	84.22	104.9	78.06	116.1	200.5	409	415.4	434.8	360.4	611.6	452.7
ENSMUSG00000028459	Cd72	2.524	5.75175	0.0001005	140.6	303.5	49.34	209.4	325.9	174.1	459.3	950.7	632.1	746.4	1297	802.1
ENSMUSG00000096054	Syne1	2.509	5.69225	0.002397	29.02	142.4	148	252.8	222.6	837.7	700.2	427.5	632.1	258.7	484.5	1073
ENSMUSG00000054072	Iigp1	2.421	5.35542	3.855e-06	80.71	91.47	61.68	358.8	155.8	157.7	433.8	693.8	298.8	575.3	459.6	220.5
ENSMUSG00000029417	Cxcl9	2.336	5.04901	0.03737	26.3	50.93	13.57	67.42	71.55	77.02	119.4	221.5	75.75	120.4	269.6	71.58
ENSMUSG00000076441	Ass1	2.276	4.84333	7.16e-05	96.58	134.1	59.21	75.4	201.1	78.07	268.9	419.7	511.5	288.6	753.5	364.4
ENSMUSG00000021451	Sema4d	2.23	4.69134	1.15e-06	98.85	82.11	60.45	112.7	92.22	283.8	317.3	304.3	343.2	409	423.1	305.3
ENSMUSG00000078921	Tgtp2	2.169	4.49712	5.451e-11	166	178.4	168.4	471.3	222.6	207.8	556.5	655.5	442.6	871	636.3	797.3
ENSMUSG00000075010	AW112010	2.169	4.49712	0.01486	54.41	61.32	13.57	98.47	81.09	51.7	113.5	259.4	57.04	181.9	272.9	131.6
ENSMUSG00000026579	F5	2.153	4.44752	0.006827	59.86	349.2	299.8	447.1	628	1678	1296	764.5	1075	465.4	1229	1458
ENSMUSG00000029304	Spp1	2.13	4.37717	1.191e-05	111.5	107.1	66.61	90.48	163.8	101.3	361.7	509.4	605	294.6	550.2	409.5
ENSMUSG00000024451	Arap3	2.063	4.17854	0.0007932	40.81	76.91	53.04	88.71	93.81	335.5	195.1	108.6	284.3	173.4	267.4	273.7
ENSMUSG00000022817	Itgb5	1.991	3.97512	5.239e-09	280.2	195.4	171.5	216.9	221.8	295.4	556.4	606.8	499.8	816	884.5	878.9
ENSMUSG00000023008	Fmnl3	1.982	3.9504	0.0002165	156.9	153.8	51.81	247.5	176.5	310.2	336.3	372.3	391.8	486.8	414.3	537.9
ENSMUSG00000078922	Tgtp1	1.951	3.86642	0.0004105	48.97	69.64	79.57	205.5	96.99	84.4	214	220.2	184.2	265.6	269.1	227.9
ENSMUSG00000079363	Gbp4	1.909	3.75549	3.645e-08	327	383.2	332.5	1154	449	512.8	1417	1305	1134	1448	1598	874.6
ENSMUSG00000034438	Gbp8	1.869	3.65279	0.0001003	238.9	133.5	96.84	335.2	220.7	356.1	474.9	480.1	516.1	554	689.6	471.3
ENSMUSG00000082292	Gm12250	1.815	3.5186	0.002408	70.74	48.85	112.3	177.4	89.04	158.3	157.9	185.3	144	261.3	299.2	253.7
ENSMUSG00000028634	Hivep3	1.796	3.47256	0.005729	117.9	137.2	41.94	112.7	128.8	196.2	344.3	309.4	225.4	365.5	264.2	406.3
ENSMUSG00000030187	Klra2	1.759	3.38463	0.0001586	97.04	111.2	170.2	99.65	122.4	192	286	253.4	385.3	418.4	507.5	352.6
ENSMUSG00000055541	Lair1	1.746	3.35427	7.164e-07	259.4	245.3	383.6	526	305.3	211	732.2	1082	962.2	1137	1014	825.2
ENSMUSG00000026104	Stat1	1.681	3.2065	1.193e-09	823.5	797.2	883.3	1214	891.9	1099	2052	2551	1946	2928	2883	2217
ENSMUSG00000035778	Ggta1	1.605	3.04196	0.000536	179.6	322.2	154.2	284.8	259.2	280.6	553.1	696.4	638.7	577.3	587.5	832.6
ENSMUSG00000035000	Dpp4	1.576	2.98142	0.000292	175	117.4	177.6	199.6	203.5	84.4	228.5	118.9	144	427.8	418.7	555.8
ENSMUSG00000027514	Zbp1	1.574	2.97729	0.001228	133.3	88.35	138.2	271.4	144.7	162.5	288.9	357.7	251.5	335.6	332.1	404.2
ENSMUSG00000000957	Mmp14	1.566	2.96083	0.002397	312	648.7	287.4	542	539	463.4	1104	1648	1093	1028	1769	900.9
ENSMUSG00000021556	Golm1	1.541	2.90996	0.0004105	157.8	114.3	156.7	257.3	166.9	85.46	360.3	276.7	384.3	442.3	386.9	418.9
ENSMUSG00000024164	C3	1.528	2.88386	0.001228	523.3	713	354	622.7	1021	634.1	1911	2453	1387	1012	2291	1287
ENSMUSG00000028269	Gbp2b	1.528	2.88386	0.002612	366.4	147.6	196.1	841	256.8	191	689.6	921.4	303.9	759.2	760.7	532.6
ENSMUSG00000052776	Oas1a	1.511	2.85008	0.01049	97.94	105.5	99.92	126.9	109.7	143.5	105.5	177.6	146.8	217.3	257	393.1
ENSMUSG00000053063	Clec12a	1.51	2.8481	6.472e-05	477.9	300.4	625.4	679.5	599.4	759.6	1201	1710	1440	1279	1323	1395
ENSMUSG00000050919	Zfp366	1.489	2.80694	0.04264	77.09	94.58	74.02	206.7	92.22	137.2	133.2	118.9	101	144.3	252.1	294.7
ENSMUSG00000030830	Itgal	1.488	2.805	0.0005089	221.3	179.8	233.2	238.6	227.4	290.1	494.9	456.8	556.4	457.7	545.8	775.8
ENSMUSG00000003283	Hck	1.46	2.75108	1.609e-05	411.7	457.3	376.2	419.6	585.1	699.5	866.8	902.4	986.6	906.9	1222	1299
ENSMUSG00000022587	Ly6e	1.424	2.68328	0.0002463	347.3	363.8	428.1	490.6	515.1	421	881.4	999.8	525.5	1197	1169	688.4
ENSMUSG00000046718	Bst2	1.409	2.65553	0.03737	75.27	103.9	83.88	59.43	82.68	62.25	115.7	221.5	90.71	226.3	191.8	281
ENSMUSG00000034255	Arhgap27	1.408	2.65369	0.009823	139.7	100.8	150.5	149	176.5	159.3	262	200	273.1	262.2	352.9	423.1
ENSMUSG00000002602	Axl	1.398	2.63536	3.424e-05	578.6	378.3	484.8	435.6	453.1	489.5	1067	1097	1235	1200	1210	1392
ENSMUSG00000025422	Agap2	1.372	2.58829	0.03389	93.41	99.78	94.99	178.3	111.3	161.4	206	185.3	260.9	255.3	194	296.8
ENSMUSG00000026946	Nmi	1.366	2.57755	0.004613	187.7	184	155.4	385	292.5	369.3	275.1	437	260.9	352.7	392.4	615.8
ENSMUSG00000024675	Ms4a4c	1.348	2.54559	0.006031	175	137.7	190	194.3	158.2	341.8	363.9	423.6	396.5	375.7	559	344.2
ENSMUSG00000021262	Evl	1.337	2.52625	0.0008149	523.3	329.5	273.9	580.2	504	672.1	720.5	673.1	673.3	922.3	940.4	988.4
ENSMUSG00000030468	Siglecg	1.323	2.50186	0.003504	172.3	173.6	145.6	189.8	239.3	232.1	367.9	410.3	329.2	371	471.9	389.5
ENSMUSG00000007613	Tgfbr1	1.312	2.48285	0.01049	652.1	717.2	256.6	677.7	710.7	591.9	1165	1570	1302	1212	1470	1359
ENSMUSG00000047810	Ccdc88b	1.312	2.48285	1.594e-05	662.9	603.9	513.2	906.6	534.2	887.3	1163	1102	1324	1431	1577	1415
ENSMUSG00000054342	Kcnn4	1.305	2.47084	0.002736	187.7	233.9	176.4	189.8	174.9	319.7	376.3	420.6	566.7	393.7	537.1	548.4
ENSMUSG00000037321	Tap1	1.297	2.45717	9.929e-06	804.4	700.5	834.5	1324	1024	1349	1476	1893	1296	2140	1975	1630
ENSMUSG00000078606	Gm4070	1.273	2.41664	2.917e-05	1227	1076	1302	1989	1345	1570	2462	2560	2348	3253	2522	2934
ENSMUSG00000030091	Nup210	1.269	2.40994	0.04844	268.4	163.2	108.6	250.2	206.7	232.1	294	269.8	435.8	340.7	457.1	508.4
ENSMUSG00000045868	Gvin1	1.258	2.39164	4.414e-05	1198	1042	1333	1972	1297	1552	2330	2503	2350	3161	2473	2908
ENSMUSG00000038807	Rap1gap2	1.257	2.38998	0.03872	175	128.9	127.1	221.8	211.5	359.8	380.6	287	388.1	259.6	326.6	446.3
ENSMUSG00000030102	Itpr1	1.242	2.36526	0.0201	520.6	277.5	227	558.9	306.9	510.6	526.9	384.4	705.1	714.8	733.3	982.1
ENSMUSG00000067212	H2-T23	1.228	2.34242	3.424e-05	847.7	1008	989.4	1340	1223	1188	1456	2339	1683	2100	2569	1995
ENSMUSG00000003134	Tbc1d8	1.211	2.31498	0.006062	217.7	242.2	173.9	329.1	251.2	271.1	326.1	306.8	294.6	451.7	465.8	551.6
ENSMUSG00000028270	Gbp2	1.199	2.2958	0.0005845	562.3	801.4	935.1	1479	1103	830.3	1759	2438	1441	1678	2081	1516
ENSMUSG00000004562	Arhgef40	1.198	2.29421	0.003504	321.9	240.1	262.8	440.4	378.4	371.5	559	458.5	511.5	702.4	655.4	536.8
ENSMUSG00000092528	Nlrp1c-ps	1.196	2.29104	0.005729	351.7	255.7	239.3	526	353	310.2	434.1	413.3	415.2	608.4	557.3	777.9
ENSMUSG00000049723	Mmp12	1.18	2.26577	0.03876	1151	947.9	830.2	579.3	1267	732.2	1851	2772	1271	1358	3650	1633
ENSMUSG00000074151	Nlrc5	1.177	2.26106	0.001228	614.4	847.1	477.4	885.3	607.3	518	1204	1285	1079	1493	1488	1406
ENSMUSG00000047139	Cd24a	1.166	2.24389	0.04053	148.7	267.6	210.9	287.9	377.6	677.3	636.8	532.7	582.1	408.2	392.4	607.4
ENSMUSG00000026358	Rgs1	1.138	2.20076	0.006763	1622	1873	1527	1270	3131	2433	3487	3499	3513	2430	4122	4506
ENSMUSG00000020399	Havcr2	1.122	2.17648	0.0143	688.5	1143	573.6	494.2	947.6	789.2	1467	2104	1823	1468	2268	1502
ENSMUSG00000049313	Sorl1	1.112	2.16145	0.006394	327.4	397	482.3	536.7	346.6	735.4	813.7	609.4	817.3	731	834.1	1042
ENSMUSG00000073409	H2-Q6	1.108	2.15547	0.005729	811.2	1153	910.6	957.2	1116	769.9	2052	2317	1707	2203	2598	1394
ENSMUSG00000039899	Fgl2	1.096	2.13761	0.01778	1119	1721	1111	1454	2054	1489	2759	3850	2427	2671	3779	1998
ENSMUSG00000028268	Gbp3	1.075	2.10672	0.0004762	851.1	683.9	835.8	1421	798.9	878.8	1559	1704	1441	1659	1840	1499
ENSMUSG00000079227	Ccr5	1.038	2.05338	0.002038	717.4	814.9	783.3	1083	942	1240	1682	1674	1517	1758	1748	1247
ENSMUSG00000063506	Arhgap22	1.024	2.03355	0.03872	327.4	242.2	230.7	155.2	160.6	115	502.9	361.1	446.1	548.2	525	556.8
ENSMUSG00000060550	H2-Q7	1.011	2.01531	0.01052	787	1135	785.9	861.6	1067	578.1	1865	1757	1293	1730	2288	1438
ENSMUSG00000031495	Cd209d	-1.055	0.481297	0.001952	1262	1175	1479	1124	1429	912.6	583	600.3	771.5	667.8	657.6	557.9
ENSMUSG00000020017	Hal	-1.075	0.474671	0.0002516	1954	2192	1819	1332	1779	876.7	1282	961	827.6	985.5	893.3	952.6
ENSMUSG00000042272	Sestd1	-1.08	0.473029	0.002408	1552	1599	1701	1363	1423	1357	1313	1155	1369	944.2	795.2	553.7
ENSMUSG00000034993	Vat1	-1.085	0.471392	0.005874	1210	1844	1354	918.1	1285	837.7	951.3	943.8	609.7	854.8	545.8	675.8
ENSMUSG00000039713	Plekhg5	-1.098	0.467164	0.002987	3713	2977	2257	2306	2332	1291	1881	1299	1362	1543	1274	1364
ENSMUSG00000004814	Ccl24	-1.156	0.448755	0.003503	789	938.6	862.3	967.8	925.3	241.6	571.3	557.7	218.8	448.3	288.3	424.2
ENSMUSG00000004655	Aqp1	-1.208	0.432868	0.005409	837.1	783.7	820.3	594.3	748.9	582.4	652.9	476.6	894	480.8	247.7	326.3
ENSMUSG00000021573	Tppp	-1.219	0.42958	0.04341	355.5	369	404.6	368.1	335.5	198.3	219.1	126.7	45.82	152	223.6	109.5
ENSMUSG00000065987	Cd209b	-1.225	0.427798	0.0007205	1098	1009	809.2	1144	718.6	432.6	318.1	313.7	295.5	474.8	358.4	413.7
ENSMUSG00000022489	Pde1b	-1.248	0.421031	6.254e-05	1310	1179	1420	1070	1226	1493	871.2	648.2	949.2	574.7	540.4	530.5
ENSMUSG00000021775	Nr1d2	-1.263	0.416677	0.004363	399	511.9	605.7	298.9	437.2	262.7	232.2	381.8	279.1	193	230.2	208.4
ENSMUSG00000034201	Gas2l1	-1.283	0.41094	0.001233	570.4	616.4	566.2	321.1	483.3	355.5	390.1	281	284.3	281	224.7	213.7
ENSMUSG00000008845	Cd163	-1.337	0.395843	0.03014	20030	16050	19910	20730	17250	13080	10350	6938	9247	7883	6306	7970
ENSMUSG00000028876	Epha10	-1.339	0.395295	0.0261	367.3	225.5	394.8	425.8	318	186.7	141.9	94.81	134.7	155.4	115.1	118.9
ENSMUSG00000072812	Ahnak2	-1.384	0.383155	0.0005259	3893	4445	2425	1609	2463	2049	1925	1510	1924	1594	1029	1500
ENSMUSG00000003534	Ddr1	-1.409	0.376573	0.0265	247.6	244.3	283.7	133.1	184.4	370.3	64.78	81.88	100.1	88.81	76.72	126.3
ENSMUSG00000026825	Dnm1	-1.439	0.368823	0.005729	1620	1384	745.1	857.8	858.6	383	631	534.4	452.6	665.2	291.6	425.3
ENSMUSG00000008734	Gprc5b	-1.49	0.356013	0.004613	381.8	258.8	325.7	201.4	225.8	126.6	135.4	109.5	101	133.2	99.74	110.5
ENSMUSG00000022797	Tfrc	-1.508	0.351598	3.463e-05	4572	3477	3181	3352	3943	2415	2094	1923	1643	1751	1088	1108
ENSMUSG00000070868	Skint3	-1.509	0.351355	0.004948	509.7	310.8	604.5	442.7	201.9	141.4	372.6	285.3	278.7	113.6	161.1	226.3
ENSMUSG00000005413	Hmox1	-1.582	0.334019	0.02529	1359	4715	1211	1338	2464	537	954.9	1225	498.4	760	1017	656.8
ENSMUSG00000041220	Elovl6	-1.655	0.317538	0.01486	547.5	447.7	191.2	290.5	421.3	131.4	192.1	279.9	102.9	78.99	165	134.7
ENSMUSG00000018800	Abca5	-1.774	0.292397	0.02737	158.7	148.6	181.3	58.55	87.45	107.6	104.1	85.33	56.11	31.6	49.32	62.1
ENSMUSG00000028111	Ctsk	-1.812	0.284796	0.0004483	587.7	1208	415.7	343.3	1005	359.8	412.7	394.8	380.6	193	186.3	250.5
ENSMUSG00000050390	C77080	-1.836	0.280097	0.0004663	454.4	673.5	257.8	221.8	505.6	214.2	205.2	138.8	166.5	128.1	104.1	155.8
ENSMUSG00000054146	Krt15	-1.915	0.265172	0.03068	174.1	445.4	234.4	30.16	128.8	87.57	8.006	120.7	43.02	45.26	138.1	43.16
ENSMUSG00000060311	Mucl1	-2.071	0.237994	1.559e-11	4192	3574	5477	3295	3616	3100	1512	2779	1745	1110	1042	997.9
ENSMUSG00000001300	Efnb2	-2.166	0.222828	0.000536	191.4	337.8	210.9	149.9	276.6	226.8	110.6	178.4	107.5	64.05	32.88	67.37
ENSMUSG00000054889	Dsp	-2.238	0.21198	0.04845	558.6	3280	428.1	82.5	1048	383	123	721.4	271.2	298	485.6	121
ENSMUSG00000020042	Btbd11	-2.33	0.198884	0.01002	125.2	137.2	86.35	56.77	71.55	7.385	46.58	33.61	0	23.06	18.63	27.37
ENSMUSG00000027420	Bfsp1	-2.34	0.19751	0.04844	100.7	56.13	293.6	147.3	98.58	145.6	77.15	57.75	86.97	19.64	44.94	24.21
ENSMUSG00000019647	Sema6a	-2.419	0.186986	1.697e-08	498.8	521.2	309.6	306.9	238.5	71.74	199.8	149.1	86.03	75.15	81.11	92.63
ENSMUSG00000019851	Perp	-2.568	0.168638	0.0267	84.34	491.6	104.9	57.66	254.4	130.8	61.14	221.5	34.6	24.76	69.05	21.05
ENSMUSG00000029557	Ftsj2	-3.261	0.104314	0.008684	55.32	73.8	113.5	7.984	39.75	73.85	31.3	27.58	9.351	12.81	7.672	4.21
ENSMUSG00000068115	Ninl	-3.493	0.0888183	0.004498	46.71	690.7	72.17	48.79	239.3	3.165	46.58	115.1	43.95	31.6	19.18	20
ENSMUSG00000029189	Sel1l3	-3.718	0.0759925	0.0001419	205.9	181.9	240.6	84.27	112.9	77.02	59.68	28.44	36.47	23.06	24.11	0
ENSMUSG00000019761	Krt10	-3.773	0.0731499	4.725e-05	339.2	2639	446.6	44.35	736.1	417.8	55.31	693.8	212.3	66.61	150.2	33.68
ENSMUSG00000032262	Elovl4	-3.784	0.0725943	0.02975	29.93	78.99	128.3	33.71	20.67	6.33	26.93	64.64	35.53	11.1	5.48	0
ENSMUSG00000056328	Myh1	-4.229	0.0533266	0.002038	665	303.7	9.252	633.8	136.4	62.07	2.183	0.431	0	9.394	12.06	30.53
ENSMUSG00000026950	Neb	-4.908	0.0333077	0.0004483	323.8	154.9	23.44	265.2	100.2	41.15	42.21	0.8619	32.73	3.416	13.15	0
ENSMUSG00000092586	Ly6g6c	-5.16	0.0279695	0.04148	9.069	94.58	60.45	0	28.62	3.165	2.911	7.757	11.22	0	4.384	0
ENSMUSG00000064201	Krt2	-5.418	0.0233894	5.239e-09	573.2	4362	532.9	21.29	1135	426.2	20.38	580.1	297.4	18.79	72.34	36.84
ENSMUSG00000051747	Ttn	-5.484	0.0223435	0.000536	2201	960.4	71.55	1804	289.4	49.59	58.59	16.38	15.9	57.21	14.25	0
ENSMUSG00000056025	Clca1	-7.608	0.00512583	0.04084	7.255	46.25	20.97	15.97	11.13	1.934	0	7.757	0	0.427	0.548	0
ENSMUSG00000027298	Tyro3	-7.822	0.0044192	0.0174	19.95	16.63	49.34	0	17.49	0	0	3.448	0	0	0	0
ENSMUSG00000034209	Rasl10a	-8.023	0.00384447	0.009791	12.7	20.79	65.38	7.984	6.36	0	0	0	0	0	0	0
ENSMUSG00000097577	6230400D17Rik	-8.086	0.0036802	0.006277	18.14	19.75	65.38	0	4.77	12.66	11.65	15.51	2.805	0	0	0
ENSMUSG00000020061	Mybpc1	-8.763	0.00230183	0.003762	124.2	40.54	0	78.06	9.54	16.88	5.823	2.586	0	0	0	0
ENSMUSG00000032503	Arpp21	-8.904	0.00208751	1.609e-05	105.2	32.22	44.41	19.52	38.16	21.1	4.367	5.171	0	0	0	0
ENSMUSG00000033196	Myh2	-9.114	0.00180473	1.955e-05	86.53	113.8	9.252	110	24.38	26.55	5.095	11.64	4.676	0	0	0

## Sheet: Venn Diagram
ActWt_WtWt	ActHPV_wtHPV	ActHPV_WtWt		28 common elements in "wt/Act_wt/wt", "HPV/Act_HPV/wt" and "HPV/Act_wt/wt":
Arg1	Cx3cr1	Elavl4		F11r		35 common elements in "wt/Act_wt/wt" and "HPV/Act_wt/wt":
Plac8	Abi3	Plac8		Spp1		Plac8	13 common elements in "HPV/Act_HPV/wt" and "HPV/Act_wt/wt":
Padi4	Col14a1	Cx3cr1		Gm5424		Iigp1	Arhgap22	2 common elements in "wt/Act_wt/wt" and "HPV/Act_HPV/wt":
Slc7a2	Pmepa1	Gm5424		Cx3cr1		Syne1	Bst2	Chil3		33 elements included exclusively in "wt/Act_wt/wt":
AA467197	Gpr18	F11r		Ass1		Cxcl9	Dpp4	Pmepa1		Arg1	31 elements included exclusively in "HPV/Act_HPV/wt":
Chil3	Cd72	Cd72		Cd72		F5	H2-Q7			Padi4	Abi3	40 elements included exclusively in "HPV/Act_wt/wt":
Mir147	Ass1	Syne1		Tgtp2		Sema4d	Nlrc5			Slc7a2	Col14a1	Elavl4
Iigp1	Gm5424	Iigp1		Lair1		Gbp4	Arhgap27			AA467197	Gpr18	AW112010
Syne1	Itga6	Cxcl9		Mmp14		C3	Pde1b			Mir147	Itga6	Gm12250
F11r	Arhgap22	Ass1		Hivep3		Arap3	Tfrc			Cd300lf	Inpp4b	Oas1a
Spp1	F11r	Sema4d		Ggta1		Tgtp1	Ctsk			Gbp6	Gngt2	Zfp366
Gm5424	Spp1	Tgtp2		Stat1		Gbp8	Efnb2			Pald1	Slamf8	Agap2
Cx3cr1	Itgb5	AW112010		Itgb5		Clec12a	Bfsp1			Ccl17	Col1a1	Nmi
Cxcl9	Bst2	F5		Tgfbr1		Fmnl3	Krt2			Angptl2	Cadm1	Evl
F5	Klra2	Spp1		Klra2		Cd24a	Neb			Gm18852	Stk38l	Nup210
Ass1	Inpp4b	Arap3		Golm1		Gbp2b				Gm18853	Mylk	Itpr1
Cd72	Dpp4	Itgb5		Itgal		Zbp1				Scarna13	H2-Ob	H2-T23
Sema4d	Lair1	Fmnl3		Axl		Gbp2				Hist1h1d	Ildr2	Tbc1d8
Cd300lf	Gngt2	Tgtp1		Kcnn4		Rap1gap2				Kif11	Spata13	Arhgef40
Gbp4	Slamf8	Gbp4		Havcr2		Ms4a4c				Cenpf	Ralgps2	Nlrp1c-ps
C3	Axl	Gbp8		Hck		Fgl2				Cdh1	Hexb	Sorl1
Arap3	Col1a1	Gm12250		H2-Q6		Siglecg				Fam198b	Adam23	Cd209d
Gbp6	Cadm1	Hivep3		Ly6e		Ccr5				Enpep	Fcrls	Hal
Tgtp2	Stk38l	Klra2		Mmp12		Rgs1				Zdhhc14	Basp1	Sestd1
Pald1	Mmp12	Lair1		Mucl1		Gm4070				Adamtsl5	Abca6	Vat1
Tgtp1	Mylk	Stat1		Epha10		Ccdc88b				Cd209f	Ear10	Plekhg5
Lair1	Tgtp2	Ggta1		Ttn		Gvin1				Sbsn	Bcam	Ccl24
Gbp8	Stat1	Dpp4		Myh1		Tap1				Ednrb	Mfsd7a	Aqp1
Clec12a	Golm1	Zbp1				Gbp3				Tchh	Zc3h6	Tppp
Mmp14	Ggta1	Mmp14				Dnm1				Coro2b	Msrb3	Nr1d2
Fmnl3	Mmp14	Golm1				C77080				Cd209g	Ccdc80	Gas2l1
Hivep3	Hivep3	C3				Gprc5b				Gm15564	Mfsd6l	Cd163
Pmepa1	Havcr2	Gbp2b				Sema6a				Lars2	Spt1	Ahnak2
Ggta1	Itgal	Oas1a				Ddr1				Myh2	Spata7	Skint3
Cd24a	H2-Ob	Clec12a				Cd209b				Arpp21	Gm10384	Hmox1
Gbp2b	Ildr2	Zfp366				Sel1l3				Xirp2	Msx3	Elovl6
Ccl17	Spata13	Itgal								Arhgef15		Abca5
Stat1	Ralgps2	Hck										Krt15
Angptl2	H2-Q6	Ly6e										Dsp
Itgb5	H2-Q7	Bst2										Btbd11
Zbp1	Nlrc5	Arhgap27										Perp
Tgfbr1	Kcnn4	Axl										Ftsj2
Gbp2	Hexb	Agap2										Ninl
Klra2	Ly6e	Nmi										Krt10
Rap1gap2	Arhgap27	Ms4a4c										Elovl4
Gm18852	Adam23	Evl										Clca1
Golm1	Fcrls	Siglecg
Itgal	Basp1	Tgfbr1
Ms4a4c	Tgfbr1	Ccdc88b
Gm18853	Hck	Kcnn4
Axl	Abca6	Tap1
Scarna13	Ear10	Gm4070
Fgl2	Pde1b	Nup210
Kcnn4	Bcam	Gvin1
Hist1h1d	Epha10	Rap1gap2
Siglecg	Tfrc	Itpr1
Havcr2	Mfsd7a	H2-T23
Hck	Ctsk	Tbc1d8
Kif11	Zc3h6	Gbp2
Cenpf	Msrb3	Arhgef40
H2-Q6	Mucl1	Nlrp1c-ps
Ly6e	Efnb2	Mmp12
Ccr5	Ccdc80	Nlrc5
Rgs1	Chil3	Cd24a
Gm4070	Bfsp1	Rgs1
Ccdc88b	Mfsd6l	Havcr2
Gvin1	Spt1	Sorl1
Mmp12	Spata7	H2-Q6
Cdh1	Krt2	Fgl2
Tap1	Myh1	Gbp3
Gbp3	Gm10384	Ccr5
Mucl1	Neb	Arhgap22
Fam198b	Ttn	H2-Q7
Dnm1	Msx3	Cd209d
Enpep		Hal
Zdhhc14		Sestd1
Adamtsl5		Vat1
Epha10		Plekhg5
C77080		Ccl24
Gprc5b		Aqp1
Sema6a		Tppp
Ddr1		Cd209b
Cd209b		Pde1b
Cd209f		Nr1d2
Sbsn		Gas2l1
Ednrb		Cd163
Tchh		Epha10
Coro2b		Ahnak2
Cd209g		Ddr1
Gm15564		Dnm1
Sel1l3		Gprc5b
Lars2		Tfrc
Myh2		Skint3
Arpp21		Hmox1
Xirp2		Elovl6
Ttn		Abca5
Arhgef15		Ctsk
Myh1		C77080
		Krt15
		Mucl1
		Efnb2
		Dsp
		Btbd11
		Bfsp1
		Sema6a
		Perp
		Ftsj2
		Ninl
		Sel1l3
		Krt10
		Elovl4
		Myh1
		Neb
		Krt2
		Ttn
		Clca1

## Sheet: Common Genes
Identifier	gene_name	Act_wt over wt_wt	log2 Ratio	FC	fdr	Act_HPV over wt_HPV	log2 Ratio	FC	fdr	Act_HPV over wt_wt	log2 Ratio	FC	fdr	(Act_wt_and_Act_HPV) over wt_wt	log2 Ratio	fdr	wt_HPV over wt_wt	log2 Ratio	fdr		wt_wt_1 [normalized count]	wt_wt_2 [normalized count]	wt_wt_3 [normalized count]	wt_HPV_1 [normalized count]	wt_HPV_2 [normalized count]	wt_HPV_3 [normalized count]	Act_wt_1 [normalized count]	Act_wt_2 [normalized count]	Act_wt_3 [normalized count]	Act_HPV_1 [normalized count]	Act_HPV_2 [normalized count]	Act_HPV_3 [normalized count]
ENSMUSG00000052336	Cx3cr1		2.247	4.74695	3.249e-11		2.696	6.48003	2.744e-20		3.007	8.03891	3.136e-20		2.67	4.066e-15		0.3109	0.9999		144.2	113.3	194.9	237.7	130.4	187.8	706.7	619.7	796	1167	1058	1406	Cx3cr1
ENSMUSG00000046687	Gm5424		2.328	5.02109	0.01815		1.974	3.92856	0.0125		2.77	6.82108	0.002408		2.556	0.0001788		0.816	0.9999		32.19	32.22	7.402	38.14	59.62	29.54	72.42	144.8	146.8	98.2	253.7	147.2	Gm5424
ENSMUSG00000038235	F11r		2.47	5.54044	2.484e-08		1.851	3.6075	0.0001857		2.631	6.19455	6.208e-08		2.548	5.146e-13		0.7826	0.9999		41.72	84.22	104.9	78.06	116.1	200.5	409	415.4	434.8	360.4	611.6	452.7	F11r
ENSMUSG00000028459	Cd72		2.06	4.16986	0.004811		2.01	4.02782	3.55e-08		2.524	5.75175	0.0001005		2.305	3.108e-05		0.5267	0.9999		140.6	303.5	49.34	209.4	325.9	174.1	459.3	950.7	632.1	746.4	1297	802.1	Cd72
ENSMUSG00000076441	Ass1		2.062	4.17565	3.224e-05		2.003	4.00833	0.001814		2.276	4.84333	7.16e-05		2.165	1.284e-06		0.2836	0.9999		96.58	134.1	59.21	75.4	201.1	78.07	268.9	419.7	511.5	288.6	753.5	364.4	Ass1
ENSMUSG00000078921	Tgtp2		1.704	3.25803	8.003e-07		1.349	2.54735	0.004425		2.169	4.49712	5.451e-11		1.948	1.417e-11		0.8269	0.9999		166	178.4	168.4	471.3	222.6	207.8	556.5	655.5	442.6	871	636.3	797.3	Tgtp2
ENSMUSG00000029304	Spp1		2.379	5.20176	3.941e-09		1.828	3.55045	0.0001048		2.13	4.37717	1.191e-05		2.252	1.101e-10		0.3136	0.9999		111.5	107.1	66.61	90.48	163.8	101.3	361.7	509.4	605	294.6	550.2	409.5	Spp1
ENSMUSG00000022817	Itgb5		1.371	2.5865	0.0004896		1.811	3.50885	8.08e-11		1.991	3.97512	5.239e-09		1.708	6.244e-08		0.1866	0.9999		280.2	195.4	171.5	216.9	221.8	295.4	556.4	606.8	499.8	816	884.5	878.9	Itgb5
ENSMUSG00000028634	Hivep3		1.573	2.97523	0.03123		1.242	2.36526	0.02225		1.796	3.47256	0.005729		1.681	0.0001687		0.5614	0.9999		117.9	137.2	41.94	112.7	128.8	196.2	344.3	309.4	225.4	365.5	264.2	406.3	Hivep3
ENSMUSG00000030187	Klra2		1.308	2.47598	0.02499		1.626	3.08656	0.0002142		1.759	3.38463	0.0001586		1.544	3.831e-05		0.137	0.9999		97.04	111.2	170.2	99.65	122.4	192	286	253.4	385.3	418.4	507.5	352.6	Klra2
ENSMUSG00000055541	Lair1		1.66	3.16017	1.27e-06		1.51	2.8481	0.000303		1.746	3.35427	7.164e-07		1.697	1.048e-10		0.2423	0.9999		259.4	245.3	383.6	526	305.3	211	732.2	1082	962.2	1137	1014	825.2	Lair1
ENSMUSG00000026104	Stat1		1.401	2.64085	1.585e-07		1.323	2.50186	1.128e-07		1.681	3.2065	1.193e-09		1.541	2.083e-12		0.3647	0.9999		823.5	797.2	883.3	1214	891.9	1099	2052	2551	1946	2928	2883	2217	Stat1
ENSMUSG00000035778	Ggta1		1.538	2.90392	0.0002922		1.274	2.41831	0.0001864		1.605	3.04196	0.000536		1.564	7.402e-07		0.3375	0.9999		179.6	322.2	154.2	284.8	259.2	280.6	553.1	696.4	638.7	577.3	587.5	832.6	Ggta1
ENSMUSG00000000957	Mmp14		1.637	3.11018	0.0001908		1.26	2.39496	0.0004863		1.566	2.96083	0.002397		1.595	1.088e-05		0.3145	0.9999		312	648.7	287.4	542	539	463.4	1104	1648	1093	1028	1769	900.9	Mmp14
ENSMUSG00000021556	Golm1		1.266	2.40494	0.01138		1.289	2.44359	0.03996		1.541	2.90996	0.0004105		1.403	6.286e-06		0.2589	0.9999		157.8	114.3	156.7	257.3	166.9	85.46	360.3	276.7	384.3	442.3	386.9	418.9	Golm1
ENSMUSG00000030830	Itgal		1.264	2.40161	0.001033		1.232	2.34892	0.002083		1.488	2.805	0.0005089		1.373	3.681e-06		0.2608	0.9999		221.3	179.8	233.2	238.6	227.4	290.1	494.9	456.8	556.4	457.7	545.8	775.8	Itgal
ENSMUSG00000003283	Hck		1.16	2.23457	0.0003219		1.009	2.01252	0.006799		1.46	2.75108	1.609e-05		1.31	8.738e-08		0.4567	0.9999		411.7	457.3	376.2	419.6	585.1	699.5	866.8	902.4	986.6	906.9	1222	1299	Hck
ENSMUSG00000022587	Ly6e		1.093	2.13317	0.01516		1.1	2.14355	0.003595		1.424	2.68328	0.0002463		1.262	0.0001808		0.3311	0.9999		347.3	363.8	428.1	490.6	515.1	421	881.4	999.8	525.5	1197	1169	688.4	Ly6e
ENSMUSG00000002602	Axl		1.251	2.38006	0.0001908		1.463	2.75681	9.943e-10		1.398	2.63536	3.424e-05		1.319	2.513e-09		-0.06001	0.9999		578.6	378.3	484.8	435.6	453.1	489.5	1067	1097	1235	1200	1210	1392	Axl
ENSMUSG00000007613	Tgfbr1		1.324	2.50359	0.009383		1.029	2.04061	0.0001048		1.312	2.48285	0.01049		1.31	6.85e-05		0.2895	0.9999		652.1	717.2	256.6	677.7	710.7	591.9	1165	1570	1302	1212	1470	1359	Tgfbr1
ENSMUSG00000054342	Kcnn4		1.203	2.30218	0.007221		1.108	2.15547	0.03176		1.305	2.47084	0.002736		1.247	4.402e-05		0.2027	0.9999		187.7	233.9	176.4	189.8	174.9	319.7	376.3	420.6	566.7	393.7	537.1	548.4	Kcnn4
ENSMUSG00000049723	Mmp12		1.021	2.02933	0.03123		1.366	2.57755	0.01737		1.18	2.26577	0.03876		1.097	0.01697		-0.1825	0.9999		1151	947.9	830.2	579.3	1267	732.2	1851	2772	1271	1358	3650	1633	Mmp12
ENSMUSG00000020399	Havcr2		1.179	2.2642	0.003765		1.234	2.35218	0.0004436		1.122	2.17648	0.0143		1.143	0.0001501		-0.1048	0.9999		688.5	1143	573.6	494.2	947.6	789.2	1467	2104	1823	1468	2268	1502	Havcr2
ENSMUSG00000073409	H2-Q6		1.094	2.13465	0.0007376		1.125	2.18102	0.0008507		1.108	2.15547	0.005729		1.094	4.956e-05		-0.009803	0.9999		811.2	1153	910.6	957.2	1116	769.9	2052	2317	1707	2203	2598	1394	H2-Q6
ENSMUSG00000028876	Epha10		-1.394	0.380508	0.01049		-1.255	0.418994	0.04932		-1.339	0.395295	0.0261		-1.374	7.914e-05		-0.0776	0.9999		367.3	225.5	394.8	425.8	318	186.7	141.9	94.81	134.7	155.4	115.1	118.9	Epha10
ENSMUSG00000060311	Mucl1		-1.12	0.460094	0.03572		-1.667	0.314907	5.366e-15		-2.071	0.237994	1.559e-11		-1.527	9.36e-06		-0.398	0.9999		4192	3574	5477	3295	3616	3100	1512	2779	1745	1110	1042	997.9	Mucl1
ENSMUSG00000051747	Ttn		-5.135	0.0284584	3.711e-06		-4.892	0.0336792	0.007949		-5.484	0.0223435	0.000536		-5.306	9.099e-08		-0.5812	0.9999		2201	960.4	71.55	1804	289.4	49.59	58.59	16.38	15.9	57.21	14.25	0	Ttn
ENSMUSG00000056328	Myh1		-8.477	0.00280652	2.891e-08		-4	0.0625	0.0001078		-4.229	0.0533266	0.002038		-5.171	8.745e-05		-0.2217	0.9999		665	303.7	9.252	633.8	136.4	62.07	2.183	0.431	0	9.394	12.06	30.53	Myh1
