# Supplementary material for: Activin promotes skin carcinogenesis by attraction and reprogramming of macrophages
Source: EMBO Mol Med. 2016 Dec 8;9(1):27–45. doi: 10.15252/emmm.201606493 (PMC5210090; doi:10.15252/emmm.201606493)
Supplement: Supplementary file 4 — Dataset EV2 [file EMMM-9-27-s004.zip › Dataset_EV2_README.txt]

Dataset EV2. Genes differentially regulated (FDR<0.05, |log2Ratio|>1) in different comparisons (wt/Act vs wt/wt, HPV8/Act vs HPV8/wt, HPV8/Act vs wt/wt, and HPV8/Act vs wt/Act), Venn Diagram of common genes, heatmap data
