# Supplementary material for: Activin promotes skin carcinogenesis by attraction and reprogramming of macrophages
Source: EMBO Mol Med. 2016 Dec 8;9(1):27–45. doi: 10.15252/emmm.201606493 (PMC5210090; doi:10.15252/emmm.201606493)
Supplement: Supplementary file 5 — Dataset EV3 [file EMMM-9-27-s005.zip › Dataset_EV3.xls]

## Sheet: Actwt vs wtwt
Categories	Diseases or Functions Annotation	p-Value	Predicted Activation State	Activation z-score	Molecules	# Molecules
Cellular Movement, Hematological System Development and Function, Immune Cell Trafficking	cell movement of lymphocytes	7.55e-12	Increased	3.452	C3,CCL17,CCR5,CCR6,Chil3/Chil4,CX3CR1,Cxcl9,CXCR2,F11R,HLA-A,IL6ST,ITGAL,ITGAV,ITGB3,KCNN4,MMP14,P2RX7,RGS1,SEMA4D,SPP1,STAB1,STAT1,TGFBR1	23
Cellular Movement, Hematological System Development and Function, Immune Cell Trafficking	cell movement of mononuclear leukocytes	9.4e-13	Increased	3.366	ABCA1,C3,CCL17,CCR5,CCR6,Chil3/Chil4,CX3CR1,Cxcl9,CXCR2,F11R,HCK,HLA-A,IL6ST,ITGAL,ITGAV,ITGAX,ITGB3,KCNN4,MMP14,P2RX7,RGS1,SEMA4D,SPP1,STAB1,STAT1,TGFBR1	26
Cellular Movement, Hematological System Development and Function, Immune Cell Trafficking	migration of mononuclear leukocytes	2.12e-13	Increased	3.268	ABCA1,C3,CCL17,CCR5,CCR6,Chil3/Chil4,CX3CR1,Cxcl9,CXCR2,F11R,HLA-A,IL6ST,ITGAL,ITGAV,ITGAX,ITGB3,KCNN4,MMP14,P2RX7,RGS1,SEMA4D,SPP1,STAB1,STAT1	24
Cellular Movement, Hematological System Development and Function, Immune Cell Trafficking	Lymphocyte migration	2.11e-11	Increased	3.238	C3,CCL17,CCR5,CCR6,Chil3/Chil4,CX3CR1,Cxcl9,CXCR2,F11R,HLA-A,IL6ST,ITGAL,ITGAV,ITGB3,KCNN4,P2RX7,RGS1,SEMA4D,SPP1,STAB1,STAT1	21
Cell-To-Cell Signaling and Interaction, Hematological System Development and Function, Immune Cell Trafficking, Inflammatory Response	activation of mononuclear leukocytes	3.04e-05	Increased	3.116	AXL,C3,CCDC88B,CD163,Cd24a,CD72,CLEC7A,HAVCR2,HLA-A,ITGAL,ITGAV,KCNN4,P2RX7,SEMA4D,SPP1,STAT1	16
Cellular Movement, Hematological System Development and Function, Immune Cell Trafficking	cell movement of leukocytes	1.06e-10	Increased	3.067	ABCA1,ANGPTL2,ARAP3,ARG1,C3,CCL17,CCR5,CCR6,Chil3/Chil4,CX3CR1,Cxcl9,CXCR2,F11R,HCK,HLA-A,IL6ST,Irgm1,ITGAL,ITGAV,ITGAX,ITGB3,KCNN4,MMP14,P2RX7,RGS1,SEMA4D,SERPINB1,SPP1,STAB1,STAT1,TGFBR1	31
Cellular Movement	chemotaxis of cells	4.49e-09	Increased	2.978	ANGPTL2,ARAP3,AXL,C3,CCL17,CCR5,CCR6,Chil3/Chil4,CX3CR1,Cxcl9,CXCR2,FGFR1,HCK,ITGAL,ITGAV,ITGB3,KCNN4,MMP14,RGS1,SEMA4D,SERPINB1,SPP1,TGFBR1	23
Cell-To-Cell Signaling and Interaction, Hematological System Development and Function, Immune Cell Trafficking, Inflammatory Response	activation of T lymphocytes	1.08e-05	Increased	2.969	AXL,C3,CCDC88B,Cd24a,CLEC7A,HAVCR2,HLA-A,ITGAL,ITGAV,KCNN4,P2RX7,SEMA4D,SPP1,STAT1	14
Cell-To-Cell Signaling and Interaction, Hematological System Development and Function, Immune Cell Trafficking, Inflammatory Response	activation of lymphocytes	6.18e-05	Increased	2.96	AXL,C3,CCDC88B,Cd24a,CD72,CLEC7A,HAVCR2,HLA-A,ITGAL,ITGAV,KCNN4,P2RX7,SEMA4D,SPP1,STAT1	15
Cellular Movement	cell movement of breast cancer cell lines	0.000471	Increased	2.907	AXL,CCL17,Cd24a,ITGAV,ITGB3,ITGB5,MMP14,SEMA4D,SPP1,TGFBR1	10
Cell-mediated Immune Response, Cellular Movement, Hematological System Development and Function, Immune Cell Trafficking	T cell migration	2.83e-11	Increased	2.799	C3,CCL17,CCR5,CCR6,Chil3/Chil4,Cxcl9,CXCR2,HLA-A,IL6ST,ITGAL,ITGAV,ITGB3,KCNN4,P2RX7,RGS1,SPP1,STAB1,STAT1	18
Cellular Movement	homing of cells	9.98e-10	Increased	2.787	ANGPTL2,ARAP3,AXL,C3,CCL17,CCR5,CCR6,Chil3/Chil4,CX3CR1,Cxcl9,CXCR2,DDR1,DNM1,FGFR1,HCK,ITGAL,ITGAV,ITGB3,KCNN4,MMP14,RGS1,SEMA4D,SERPINB1,SPP1,TGFBR1	25
Cellular Movement	migration of breast cancer cell lines	0.000542	Increased	2.752	AXL,CCL17,ITGAV,ITGB3,ITGB5,MMP14,SEMA4D,SPP1,TGFBR1	9
Cellular Movement, Immune Cell Trafficking	leukocyte migration	6.23e-14	Increased	2.733	ABCA1,ANGPTL2,ARAP3,ARG1,C3,CCL17,CCR5,CCR6,Cd24a,Chil3/Chil4,CLEC7A,CX3CR1,Cxcl9,CXCR2,DDR1,EVL,F11R,F13A1,FGFR1,HCK,HLA-A,IL6ST,Irgm1,ITGAL,ITGAV,ITGAX,ITGB3,KCNN4,LYZ,MMP14,P2RX7,RGS1,SEMA4D,SERPINB1,SPP1,STAB1,STAT1,TGFBR1	38
Cellular Movement, Hematological System Development and Function, Immune Cell Trafficking, Inflammatory Response	migration of phagocytes	1.3e-09	Increased	2.679	ABCA1,C3,CCL17,CCR5,CX3CR1,CXCR2,F11R,HCK,IL6ST,ITGAL,ITGAV,ITGAX,ITGB3,MMP14,SEMA4D,SPP1,STAB1	17
Cell-To-Cell Signaling and Interaction	binding of tumor cell lines	6.98e-08	Increased	2.577	CCR5,Cd24a,CLEC7A,CXCR2,HCK,HLA-A,ITGAL,ITGAV,ITGB3,ITGB5,SPP1,TFRC	12
Cellular Movement	cell movement of tumor cell lines	1.34e-05	Increased	2.539	AGAP2,ARAP3,AXL,C3,CCL17,CCR5,CCR6,Cd24a,DDR1,FGFR1,HAVCR2,HCK,HVCN1,ITGAV,ITGB3,ITGB5,KCNN4,MMP14,RGS1,SEMA4D,SPINT1,SPP1,STAT1,TGFBR1	24
Cellular Movement, Hematological System Development and Function, Immune Cell Trafficking, Inflammatory Response	chemotaxis of leukocytes	4.19e-07	Increased	2.518	ANGPTL2,ARAP3,C3,CCL17,CCR5,CCR6,Chil3/Chil4,CX3CR1,Cxcl9,CXCR2,HCK,ITGAL,ITGB3,RGS1,SERPINB1,SPP1	16
Cellular Movement, Hematological System Development and Function, Immune Cell Trafficking, Inflammatory Response	cell movement of phagocytes	2.57e-09	Increased	2.516	ABCA1,ANGPTL2,ARAP3,ARG1,C3,CCL17,CCR5,CCR6,CX3CR1,CXCR2,F11R,HCK,IL6ST,Irgm1,ITGAL,ITGAV,ITGAX,ITGB3,MMP14,P2RX7,SEMA4D,SERPINB1,SPP1,STAB1	24
Cell-mediated Immune Response, Cellular Movement, Hematological System Development and Function, Immune Cell Trafficking	cell movement of T lymphocytes	3.29e-10	Increased	2.499	C3,CCL17,CCR5,CCR6,Chil3/Chil4,Cxcl9,CXCR2,HLA-A,IL6ST,ITGAV,ITGB3,P2RX7,RGS1,SPP1,STAB1,STAT1	16
Cellular Movement, Hematological System Development and Function, Immune Cell Trafficking	cell movement of myeloid cells	5.47e-11	Increased	2.41	ABCA1,ANGPTL2,ARAP3,ARG1,C3,CCL17,CCR5,CCR6,Chil3/Chil4,CX3CR1,Cxcl9,CXCR2,F11R,HCK,IL6ST,Irgm1,ITGAL,ITGAV,ITGAX,ITGB3,MMP14,P2RX7,SEMA4D,SERPINB1,SPP1,STAB1	26
Cellular Movement, Hematological System Development and Function, Immune Cell Trafficking, Inflammatory Response	chemotaxis of phagocytes	5.62e-06	Increased	2.366	ANGPTL2,ARAP3,C3,CCL17,CCR5,CCR6,CX3CR1,CXCR2,HCK,ITGAL,ITGB3,SERPINB1,SPP1	13
Cell-To-Cell Signaling and Interaction	binding of cells	1.42e-08	Increased	2.366	ABCA1,ARAP3,AXL,C3,CCR5,Cd24a,CLEC10A,CLEC7A,CXCR2,FCGR1A,HCK,HLA-A,ITGAL,ITGAV,ITGAX,ITGB3,ITGB5,SPP1,STAB1,TFRC,TGFBR1	21
Cellular Movement	migration of tumor cell lines	0.00147	Increased	2.284	AGAP2,AXL,CCL17,CCR5,FGFR1,HAVCR2,HVCN1,ITGAV,ITGB3,ITGB5,MMP14,RGS1,SEMA4D,SPINT1,SPP1,STAT1,TGFBR1	17
Cellular Movement	cell movement	3.98e-11	Increased	2.255	ABCA1,AGAP2,Aldh1a7,ANGPTL2,APLP2,ARAP3,ARG1,ATP2B4,AXL,C3,CCL17,CCR5,CCR6,Cd24a,CD300LF,Chil3/Chil4,CLEC7A,CX3CR1,Cxcl9,CXCR2,DDR1,DNM1,DOCK10,ENO1,ERAP1,EVL,F11R,F13A1,FGFR1,FGL2,HAVCR2,HCK,HLA-A,HVCN1,IL6ST,Irgm1,ITGAL,ITGAV,ITGAX,ITGB3,ITGB5,KCNN4,LIPE,LYZ,MMP14,P2RX7,PLEKHG5,RGS1,SELENBP1,SEMA4D,SEMA6A,SERPINB1,SPINT1,SPP1,STAB1,STAT1,TGFBR1	57
Cell-To-Cell Signaling and Interaction	activation of cells	4.72e-13	Increased	2.249	AXL,C3,CCDC88B,CCL17,CCR5,CCR6,CD163,Cd24a,CD300LD,CD300LF,CD72,Chil3/Chil4,CLEC12A,CLEC7A,CX3CR1,CXCR2,ERAP1,F13A1,FCGR1A,FGFR1,HAVCR2,HCK,HLA-A,IL6ST,ITGAL,ITGAV,ITGAX,ITGB3,KCNN4,LAIR1,MMP14,P2RX7,PSMB8,PSME1,SEMA4D,SLC7A2,SPP1,STAT1,ZBP1	39
Cellular Movement, Hematological System Development and Function, Immune Cell Trafficking	migration of myeloid cells	2.91e-07	Increased	2.238	C3,CCL17,CXCR2,HCK,IL6ST,ITGAL,ITGAV,ITGB3,MMP14,SEMA4D,SPP1	11
Cardiovascular System Development and Function, Cell-To-Cell Signaling and Interaction	adhesion of vascular endothelial cells	0.00121	Increased	2.236	CXCR2,ITGAL,ITGB3,SPP1,STAT1	5
Cellular Movement, Hematological System Development and Function, Immune Cell Trafficking	homing of mononuclear leukocytes	0.000146	Increased	2.232	CCL17,CCR5,CCR6,Chil3/Chil4,Cxcl9,CXCR2,ITGAL,RGS1,SPP1	9
Cellular Movement, Immune Cell Trafficking	cell movement of lymphatic system cells	0.000274	Increased	2.219	CCL17,CCR5,Chil3/Chil4,DDR1,MMP14	5
Cellular Movement, Hematological System Development and Function, Immune Cell Trafficking, Inflammatory Response	cell movement of monocytes	2.81e-08	Increased	2.214	ABCA1,CCL17,CX3CR1,CXCR2,F11R,IL6ST,ITGAL,ITGAV,ITGAX,MMP14,SEMA4D,SPP1	12
Cell-To-Cell Signaling and Interaction, Hematological System Development and Function, Immune Cell Trafficking	adhesion of granulocytes	3.14e-07	Increased	2.206	ARAP3,AXL,C3,CD300LD,CXCR2,HCK,ITGAL,ITGAX,ITGB3	9
Cellular Development, Cellular Growth and Proliferation	cell proliferation of squamous cell carcinoma cell lines	0.00132	Increased	2.204	AGAP2,AXL,FGFR1,MMP14,SPP1	5
Cell-To-Cell Signaling and Interaction, Cellular Movement	attraction of cells	0.000181	Increased	2.19	C3,CCL17,CCR5,CCR6,Cxcl9,CXCR2	6
Cell-To-Cell Signaling and Interaction, Cellular Movement, Immune Cell Trafficking	attraction of leukocytes	0.000257	Increased	2.19	C3,CCL17,CCR5,CCR6,CXCR2	5
Cellular Movement, Hematological System Development and Function, Immune Cell Trafficking	transmigration of myeloid cells	0.000159	Increased	2.189	CXCR2,ITGAL,ITGAV,ITGB3,MMP14	5
Cell-To-Cell Signaling and Interaction, Hematological System Development and Function, Immune Cell Trafficking, Inflammatory Response	activation of leukocytes	3.32e-11	Increased	2.188	AXL,C3,CCDC88B,CCL17,CCR5,CD163,Cd24a,CD300LD,CD300LF,CD72,Chil3/Chil4,CLEC7A,CX3CR1,CXCR2,ERAP1,FCGR1A,HAVCR2,HCK,HLA-A,ITGAL,ITGAV,KCNN4,LAIR1,P2RX7,PSMB8,PSME1,SEMA4D,SLC7A2,SPP1,STAT1	30
Cell-To-Cell Signaling and Interaction	binding of leukemia cell lines	4.51e-06	Increased	2.186	CCR5,CXCR2,HLA-A,ITGAL,ITGAV,ITGB3	6
Cellular Movement, Hematological System Development and Function, Immune Cell Trafficking, Inflammatory Response	chemotaxis of myeloid cells	1.42e-07	Increased	2.184	ANGPTL2,ARAP3,C3,CCL17,CCR5,CCR6,Chil3/Chil4,CX3CR1,Cxcl9,CXCR2,HCK,ITGAL,ITGB3,SERPINB1,SPP1	15
Cell-To-Cell Signaling and Interaction, Hematological System Development and Function, Immune Cell Trafficking, Inflammatory Response	adhesion of neutrophils	5.61e-05	Increased	2.184	ARAP3,AXL,C3,CXCR2,ITGAL,ITGAX	6
Cellular Development, Cellular Growth and Proliferation, Hematological System Development and Function, Hematopoiesis, Lymphoid Tissue Structure and Development, Tissue Development	development of mononuclear leukocytes	4.26e-05	Increased	2.181	ARG1,AXL,C3,Cd24a,CXCR2,HAVCR2,HLA-A,IL6ST,ITGAL,ITGB3,MMP14,P2RX7,PSMB8,PTGS1,SLA,SPP1,STAT1,TGFBR1	18
Cellular Movement	transmigration of cells	1.5e-07	Increased	2.157	CCR5,CX3CR1,CXCR2,F11R,ITGAL,ITGAV,ITGAX,ITGB3,MMP14,SPP1,STAB1	11
Cellular Movement, Hematological System Development and Function, Immune Cell Trafficking	migration of granulocytes	3.95e-05	Increased	2.157	C3,CCL17,CXCR2,HCK,IL6ST,ITGAL,ITGB3,SPP1	8
Cell Death and Survival	cytotoxicity	1.25e-05	Increased	2.149	FCGR1A,HAVCR2,HCK,HLA-A,HLA-E,ITGAL,LAIR1,P2RX7,STAT1,TAP2,TOP2A	11
Cell-To-Cell Signaling and Interaction, Hematological System Development and Function	binding of leukocytes	4.82e-06	Increased	2.147	ARAP3,AXL,C3,CCR5,CLEC10A,CXCR2,FCGR1A,HCK,ITGAL,ITGB3	10
Cell-mediated Immune Response, Cellular Movement, Hematological System Development and Function, Immune Cell Trafficking	homing of T lymphocytes	8.3e-06	Increased	2.116	CCL17,CCR5,CCR6,Chil3/Chil4,Cxcl9,CXCR2,RGS1,SPP1	8
Cellular Movement	cell movement of brain cancer cell lines	0.000151	Increased	2.108	AGAP2,AXL,ITGAV,ITGB3,KCNN4,MMP14,SPP1	7
Cellular Movement	migration of cells	1.88e-09	Increased	2.091	ABCA1,AGAP2,Aldh1a7,ANGPTL2,APLP2,ARAP3,ARG1,AXL,C3,CCL17,CCR5,CCR6,Cd24a,Chil3/Chil4,CLEC7A,CX3CR1,Cxcl9,CXCR2,DDR1,DOCK10,ERAP1,EVL,F11R,F13A1,FGFR1,HAVCR2,HCK,HLA-A,HVCN1,IL6ST,Irgm1,ITGAL,ITGAV,ITGAX,ITGB3,ITGB5,KCNN4,LYZ,MMP14,P2RX7,PLEKHG5,RGS1,SEMA4D,SEMA6A,SERPINB1,SPINT1,SPP1,STAB1,STAT1,TGFBR1	50
Cellular Movement, Hematological System Development and Function, Immune Cell Trafficking	cell movement of granulocytes	7.59e-05	Increased	2.075	ARAP3,C3,CCL17,CCR6,Chil3/Chil4,Cxcl9,CXCR2,HCK,IL6ST,ITGAL,ITGB3,SERPINB1,SPP1	13
Cellular Movement, Hematological System Development and Function, Immune Cell Trafficking	cellular infiltration by leukocytes	3.54e-05	Increased	2.043	ARG1,C3,CCR5,CCR6,CXCR2,HCK,HLA-A,IL6ST,ITGAL,MMP14,P2RX7,SPP1,STAT1,TGFBR1	14
Cellular Movement	cell movement of connective tissue cells	0.00104	Increased	2.037	CCL17,CCR5,FGFR1,HCK,ITGB3,MMP14,SPP1,TGFBR1	8
Cellular Movement, Hematological System Development and Function, Immune Cell Trafficking, Inflammatory Response	transmigration of phagocytes	2.91e-07	Increased	2.008	CXCR2,F11R,ITGAL,ITGAV,ITGAX,ITGB3,MMP14,STAB1	8
Antigen Presentation, Inflammatory Response	antigen presentation	7.04e-07	Increased	2	CCR6,ERAP1,FCGR1A,HLA-A,HLA-E,PSMB8,TAP1,TAP2	8
Hematological System Development and Function, Immune Cell Trafficking, Inflammatory Response, Tissue Development	accumulation of antigen presenting cells	7.26e-05	Increased	2	CX3CR1,DDR1,HAVCR2,ITGAX,SPP1,STAT1	6
Cellular Movement, Hematological System Development and Function, Immune Cell Trafficking, Inflammatory Response	chemotaxis of mononuclear leukocytes	0.000261		1.999	CCL17,CCR5,Chil3/Chil4,Cxcl9,CXCR2,ITGAL,RGS1,SPP1	8
Cellular Development, Cellular Growth and Proliferation, Hematological System Development and Function, Hematopoiesis, Lymphoid Tissue Structure and Development, Tissue Development	development of lymphocytes	0.000124		1.993	ARG1,AXL,C3,Cd24a,CXCR2,HAVCR2,HLA-A,IL6ST,ITGAL,MMP14,P2RX7,PSMB8,PTGS1,SLA,SPP1,STAT1,TGFBR1	17
Cellular Movement, Hematological System Development and Function, Immune Cell Trafficking, Inflammatory Response	cell movement of neutrophils	0.000611		1.993	ARAP3,C3,CCR6,CXCR2,HCK,IL6ST,ITGAL,ITGB3,SERPINB1,SPP1	10
Cellular Movement	chemotaxis of tumor cell lines	4.05e-06		1.992	AXL,C3,CCL17,CCR5,CCR6,HCK,ITGAV,ITGB3,KCNN4	9
Cellular Movement, Hematological System Development and Function, Immune Cell Trafficking, Inflammatory Response	migration of monocytes	4.72e-09		1.985	ABCA1,CX3CR1,F11R,IL6ST,ITGAL,ITGAV,ITGAX,MMP14,SEMA4D,SPP1	10
Cellular Movement	extravasation of cells	3.2e-05		1.982	AXL,CCL17,CCR5,Chil3/Chil4,ITGAL,ITGB3	6
Cell-To-Cell Signaling and Interaction	binding of breast cancer cell lines	5.59e-05		1.982	Cd24a,ITGB3,ITGB5,SPP1	4
Cell-To-Cell Signaling and Interaction, Hematological System Development and Function, Immune Cell Trafficking, Inflammatory Response	adhesion of phagocytes	4.5e-06		1.98	ARAP3,AXL,C3,CXCR2,HCK,Irgm1,ITGAL,ITGAX,STAB1	9
Cell-To-Cell Signaling and Interaction, Cellular Movement, Immune Cell Trafficking	attraction of phagocytes	0.000796		1.98	C3,CCL17,CCR6,CXCR2	4
Cellular Movement, Hematological System Development and Function, Immune Cell Trafficking	transmigration of leukocytes	1.47e-06		1.974	CCR5,CXCR2,F11R,ITGAL,ITGAV,ITGAX,ITGB3,MMP14,STAB1	9
Antigen Presentation, Protein Synthesis	quantity of MHC Class I on cell surface	5.43e-08		1.969	ERAP1,PSMB8,STAT1,TAP1	4
Cancer, Organismal Injury and Abnormalities	lymphohematopoietic neoplasia	0.00129		1.965	ABCA1,AHNAK2,ANGPTL2,AP2A2,AXL,C3,CCL17,CENPF,CUL9,DDR1,ERAP1,F11R,FCGR1A,FGFR1,GABBR1,HCK,HLA-A,HLA-E,HVCN1,ITGB3,ITGB5,KIF11,KIF3A,LAIR1,LYZ,MYH1,MYOM2,PALD1,PDE1B,PSMB8,PSME1,PTGS1,SELENBP1,SIGLEC10,SPP1,STAB1,STAT1,TAP2,TGFBR1,TOP2A,WDR91,XIRP2,ZFP2	43
Cellular Movement, Renal and Urological System Development and Function	migration of kidney cell lines	0.00111		1.96	C3,CCL17,CCR5,DDR1,MMP14	5
Cellular Movement, Hematological System Development and Function, Immune Cell Trafficking, Inflammatory Response	transmigration of monocytes	2.12e-05		1.945	F11R,ITGAL,ITGAV,ITGAX,MMP14	5
Cell Death and Survival, Cellular Compromise	cytotoxicity of leukocytes	2e-06		1.939	FCGR1A,HAVCR2,HCK,HLA-A,HLA-E,ITGAL,LAIR1,P2RX7,STAT1,TAP2	10
Cell-To-Cell Signaling and Interaction, Hematological System Development and Function, Inflammatory Response	binding of professional phagocytic cells	4.52e-07		1.937	ARAP3,AXL,C3,CLEC10A,CXCR2,FCGR1A,HCK,ITGAL,ITGB3	9
Cell-To-Cell Signaling and Interaction, Hematological System Development and Function	activation of blood cells	3.96e-11		1.931	AXL,C3,CCDC88B,CCL17,CCR5,CD163,Cd24a,CD300LD,CD300LF,CD72,Chil3/Chil4,CLEC7A,CX3CR1,CXCR2,ERAP1,FCGR1A,HAVCR2,HCK,HLA-A,ITGAL,ITGAV,ITGB3,KCNN4,LAIR1,P2RX7,PSMB8,PSME1,SEMA4D,SLC7A2,SPP1,STAT1	31
Cellular Movement, Hematological System Development and Function, Immune Cell Trafficking, Inflammatory Response	cell movement of dendritic cells	0.000525		1.929	C3,CCL17,CCR5,CCR6,CXCR2,ITGAV,SPP1	7
Cellular Movement	migration of connective tissue cells	0.00124		1.92	CCL17,CCR5,FGFR1,HCK,ITGB3,SPP1,TGFBR1	7
Cell Morphology	cell spreading	6.39e-05		1.892	ARAP3,C3,CCR5,Cd24a,CXCR2,GBP2,HCK,ITGAL,ITGAV,ITGB3,SPP1	11
Cell-To-Cell Signaling and Interaction	adhesion of tumor cell lines	0.000431		1.891	Cd24a,DDR1,FXYD5,ITGAL,ITGAV,ITGAX,ITGB3,MMP14,SPP1,STAT1	10
Cell-mediated Immune Response, Cellular Movement, Hematological System Development and Function, Immune Cell Trafficking, Inflammatory Response	chemotaxis of T lymphocytes	1.7e-05		1.864	CCL17,CCR5,Chil3/Chil4,Cxcl9,CXCR2,RGS1,SPP1	7
Inflammatory Response	inflammatory response	2.37e-13		1.821	ANGPTL2,ARAP3,AXL,C3,CCL17,CCR5,CCR6,CD163,Chil3/Chil4,CLEC7A,CX3CR1,Cxcl9,CXCR2,F11R,FCGR1A,GPRC5B,HAVCR2,HCK,HLA-A,IL6ST,ITGAL,ITGAV,ITGB3,LYZ,mir-147,MMP14,P2RX7,PTGS1,RGS1,SERPINB1,SLC7A2,SPP1,STAT1,Tlr12,ZBP1	35
Cellular Growth and Proliferation, Tissue Development	generation of cells	0.00118		1.818	ADAM22,AGAP2,ARG1,AXL,C3,CCL17,Cd24a,Chil3/Chil4,CXCR2,DDR1,DOCK10,ERAP1,F11R,F13A1,FGFR1,Fmnl1,HAVCR2,HEXB,HIVEP3,HLA-A,IL6ST,ITGAL,ITGB3,KIF3A,LAIR1,LIPE,MMP14,P2RX7,PSMB8,PTGS1,SEMA4D,SEMA6A,SLA,SPP1,STAT1,TCAP,TGFBR1	37
Cardiovascular System Development and Function, Hematological System Development and Function	systolic pressure	9.22e-05		1.8	ATP2B4,F11R,ITGB3,KCNN4,PDC,PTGS1,SPP1	7
Cell-To-Cell Signaling and Interaction, Cellular Movement, Hematological System Development and Function, Immune Cell Trafficking	recruitment of leukocytes	1.82e-05		1.798	C3,CCL17,CCR5,CCR6,CLEC7A,CX3CR1,Cxcl9,CXCR2,F13A1,FGFR1,HCK,LYZ,SPP1	13
Cell Signaling, Post-Translational Modification	tyrosine phosphorylation of protein	0.00154		1.788	CD72,CLEC7A,FCGR1A,FGFR1,HCK,ITGB3,SPP1	7
Cellular Movement, Renal and Urological System Development and Function	cell movement of kidney cell lines	0.000228		1.78	C3,CCL17,CCR5,CXCR2,DDR1,DNM1,MMP14	7
Cellular Function and Maintenance	cellular homeostasis	3.18e-06		1.78	ABCA1,AP2A2,APLP2,ARG1,ATP2B4,AXL,C3,CCL17,CCR5,CCR6,Cd24a,CD72,CLEC7A,CXCR2,F11R,FCGR1A,GPRC5B,HAVCR2,HCK,HEXB,HLA-A,Iigp1,IL6ST,Irgm1,ITGAL,ITGAV,ITGB3,KCNN4,LIPE,P2RX7,PSMB8,PTGS1,SLA,SPP1,STAT1,TFRC,TGFBR1	37
Cellular Movement	cellular infiltration of cells	1.11e-05		1.774	ARG1,C3,CCR5,CCR6,CXCR2,HCK,HLA-A,IL6ST,ITGAL,ITGB3,MMP14,P2RX7,SPP1,STAT1,TGFBR1	15
Cell Death and Survival, Cellular Compromise	cytotoxicity of lymphocytes	9.84e-06		1.754	FCGR1A,HAVCR2,HLA-A,HLA-E,ITGAL,LAIR1,P2RX7,STAT1,TAP2	9
Cellular Movement, Hematological System Development and Function, Immune Cell Trafficking	cell movement of antigen presenting cells	6.39e-08		1.736	ANGPTL2,ARG1,C3,CCL17,CCR5,CCR6,CX3CR1,CXCR2,HCK,Irgm1,ITGAL,ITGAV,ITGB3,P2RX7,SEMA4D,SPP1,STAB1	17
Cell Death and Survival	necrosis of epithelial tissue	0.000377		1.731	ARHGAP18,ASS1,AXL,CCR5,FGFR1,FGL2,ITGAV,KIF3A,P2RX7,PSMB8,PTGS1,SEMA6A,SPP1,STAT1,TFRC,TGFBR1	16
Cell-To-Cell Signaling and Interaction, Hematological System Development and Function, Immune Cell Trafficking, Inflammatory Response	activation of macrophages	7.87e-05		1.71	C3,Chil3/Chil4,CX3CR1,HAVCR2,HCK,HLA-A,ITGAV,P2RX7,SLC7A2,STAT1	10
Cellular Movement, Hematological System Development and Function, Immune Cell Trafficking, Inflammatory Response	migration of neutrophils	0.000311		1.698	CXCR2,HCK,IL6ST,ITGAL,ITGB3,SPP1	6
Cancer, Organismal Injury and Abnormalities, Respiratory Disease	lung tumor	7e-05		1.68	AHNAK2,APLP2,AXL,CCL17,CCR6,CUL9,CXCR2,DDR1,ENO1,FGFR1,GABBR1,Ggta1,HLA-A,ITGAL,ITGAV,ITGAX,ITGB3,ITGB5,KIF11,MMP14,PTGS1,SELENBP1,SPP1,STAT1,TAP1,TGFBR1,TOP2A	27
Cellular Function and Maintenance	internalization of cells	0.000118		1.644	AXL,C3,CLEC7A,ERAP1,FCGR1A,HCK,ITGAL,P2RX7	8
Inflammatory Response	immune response of cells	4.72e-09		1.638	ABCA1,AXL,C3,CCR6,Cd209b,CLEC7A,ERAP1,FCGR1A,HAVCR2,HCK,HLA-A,HLA-E,IL6ST,ITGAL,ITGAV,ITGAX,ITGB3,ITGB5,LAIR1,P2RX7,PSMB8,STAT1,TAP1,TOP2A	24
Cellular Development, Cellular Growth and Proliferation, Hematological System Development and Function, Hematopoiesis, Lymphoid Tissue Structure and Development, Tissue Development	development of leukocytes	3.91e-05		1.629	ARG1,AXL,C3,CCL17,Cd24a,CXCR2,HAVCR2,HLA-A,IL6ST,ITGAL,ITGB3,MMP14,P2RX7,PSMB8,PTGS1,SLA,SPP1,STAT1,TGFBR1	19
Cell-To-Cell Signaling and Interaction, Cellular Function and Maintenance, Inflammatory Response	phagocytosis of cells	1.07e-05		1.613	ABCA1,AXL,C3,Cd209b,CLEC7A,ERAP1,FCGR1A,HCK,ITGAV,ITGAX,ITGB5,P2RX7	12
Cellular Growth and Proliferation	proliferation of cells	6.8e-06		1.582	AGAP2,Aldh1a7,ARG1,AXL,C3,CCDC88B,CCL17,CCR5,CCR6,CD163,Cd209d,Cd24a,CD72,CENPF,CLEC10A,CLEC7A,CX3CR1,CXCR2,DDR1,ENO1,ERAP1,F11R,FBXW4,FGFR1,FGL2,GABBR1,GAS2L1,GBP2,GOLM1,HAVCR2,HCK,HEXB,HIST1H1D,HIST1H2AB,HIST1H2AC,HIST1H2AE,HLA-E,HVCN1,IL6ST,Irgm1,ITGAL,ITGAV,ITGAX,ITGB3,ITGB5,KCNN4,KIF11,KIF3A,LAIR1,LYZ,MMP14,Ms4a4b (includes others),P2RX7,PLAC8,PMEPA1,PTGS1,RASL10A,SELENBP1,SEMA4D,SEMA6A,SIGL…	67
Cellular Movement	cellular infiltration	1.99e-08		1.571	ARG1,C3,CCR5,CCR6,CD300LF,Chil3/Chil4,CXCR2,ENO1,FGL2,HCK,HLA-A,IL6ST,ITGAL,ITGB3,MMP14,P2RX7,SELENBP1,SPP1,STAT1,TGFBR1	20
Cellular Movement, Hematological System Development and Function, Immune Cell Trafficking	cellular infiltration by mononuclear leukocytes	3.62e-05		1.53	C3,CCR5,HCK,HLA-A,IL6ST,MMP14,P2RX7,STAT1,TGFBR1	9
Cellular Movement, Hematological System Development and Function, Immune Cell Trafficking	cellular infiltration by lymphocytes	6.33e-05		1.53	C3,CCR5,HLA-A,IL6ST,MMP14,P2RX7,STAT1,TGFBR1	8
Cancer, Organismal Injury and Abnormalities, Respiratory Disease	lung cancer	0.000429		1.52	AHNAK2,APLP2,AXL,CCL17,CCR6,CXCR2,DDR1,ENO1,FGFR1,GABBR1,HLA-A,ITGAL,ITGAV,ITGAX,ITGB3,ITGB5,KIF11,MMP14,PTGS1,SELENBP1,SPP1,STAT1,TGFBR1,TOP2A	24
Free Radical Scavenging	production of superoxide	0.000506		1.491	ARG1,HCK,HVCN1,ITGAX,ITGB3,SPP1	6
Cell Death and Survival, Cellular Compromise	cytotoxicity of natural killer cells	0.00163		1.491	FCGR1A,HAVCR2,ITGAL,LAIR1,STAT1	5
Cellular Movement, Hematological System Development and Function, Immune Cell Trafficking, Inflammatory Response	chemotaxis of neutrophils	0.000704		1.478	ARAP3,C3,CCR6,CXCR2,HCK,SERPINB1,SPP1	7
Cellular Function and Maintenance	engulfment of cells	7.25e-07		1.473	ABCA1,AP2A2,AXL,C3,CCR5,CD163,Cd209b,CLEC7A,DNM1,ERAP1,FCGR1A,HCK,ITGAV,ITGAX,ITGB5,P2RX7,TGFBR1	17
Cell-To-Cell Signaling and Interaction, Hematological System Development and Function, Immune Cell Trafficking	adhesion of immune cells	4.19e-13		1.454	ARAP3,AXL,C3,CCL17,CCR5,Cd24a,CD300LD,CLEC10A,CX3CR1,CXCR2,F11R,FCGR1A,HCK,IL6ST,Irgm1,ITGAL,ITGAX,ITGB3,P2RX7,RGS1,SPP1,STAB1,STAT1	23
Connective Tissue Development and Function, Tissue Morphology	quantity of connective tissue	0.000161		1.431	ABCA1,ANGPTL2,C3,CLEC10A,F13A1,HCK,HEXB,HIVEP3,IL6ST,ITGB3,LIPE,MMP14,P2RX7,SPP1,STAT1,TFRC,TGFBR1	17
Cellular Movement, Hematological System Development and Function, Immune Cell Trafficking	migration of antigen presenting cells	0.000147		1.4	C3,CCL17,CCR5,ITGAL,ITGAV,SEMA4D,SPP1,STAB1	8
Immunological Disease	systemic autoimmune syndrome	2.25e-17		1.387	ABCA1,APLP2,ARG1,C3,CCL17,CCR5,CCR6,CLEC12A,CREG2,CX3CR1,Cxcl9,CXCR2,DDR1,DNM1,ENO1,F11R,FCGR1A,FXYD5,GABBR1,GBP2,GBP4,GBP6,Gbp8,HAVCR2,HCK,HIST1H2AC,HLA-A,Iigp1,IL6ST,Irgm1,ITGAX,LY6E,LYZ,Ms4a4b (includes others),P2RX7,PSMB8,PTGS1,RGS1,SIGLEC10,SLC7A2,SPP1,STAT1,TAP1,TAP2,TFRC,Tgtp1/Tgtp2,ZBP1	47
Cellular Movement, Hematological System Development and Function, Immune Cell Trafficking, Inflammatory Response	chemotaxis of granulocytes	6.7e-05		1.386	ARAP3,C3,CCR6,Chil3/Chil4,Cxcl9,CXCR2,HCK,SERPINB1,SPP1	9
Cellular Development, Cellular Growth and Proliferation, Hematological System Development and Function, Hematopoiesis, Tissue Development	development of blood cells	7.16e-05		1.377	ARG1,AXL,C3,CCL17,Cd24a,CXCR2,HAVCR2,HLA-A,IL6ST,ITGAL,ITGB3,LAIR1,MMP14,P2RX7,PSMB8,PTGS1,SLA,SPP1,STAT1,TGFBR1	20
Cellular Movement, Hematological System Development and Function, Immune Cell Trafficking, Inflammatory Response	cell movement of macrophages	2.47e-07		1.376	ANGPTL2,ARG1,C3,CCR5,CCR6,CX3CR1,HCK,Irgm1,ITGAL,ITGB3,P2RX7,SEMA4D,SPP1,STAB1	14
Cell-To-Cell Signaling and Interaction, Hematological System Development and Function, Immune Cell Trafficking, Inflammatory Response	activation of myeloid cells	2.64e-07		1.353	C3,CCL17,CD163,CD300LD,CD300LF,Chil3/Chil4,CX3CR1,CXCR2,HAVCR2,HCK,HLA-A,ITGAV,P2RX7,SLC7A2,SPP1,STAT1	16
Hematological System Development and Function, Immune Cell Trafficking, Inflammatory Response, Tissue Development	accumulation of phagocytes	0.000246		1.342	C3,CX3CR1,DDR1,HAVCR2,ITGAX,SPP1,STAT1	7
Hematological System Development and Function, Tissue Morphology	quantity of CD8+ T lymphocyte	3.15e-05		1.303	CCR6,CLEC10A,HLA-A,IL6ST,LAIR1,NLRC5,PSMB8,TAP1	8
Embryonic Development, Organ Development, Organismal Development	development of lymphatic system	0.000107		1.302	Aldh1a7,ANGPTL2,AXL,C3,CCR6,FGFR1,HCK,HIVEP3,IL6ST,ITGAL,LAIR1,RGS1,TGFBR1	13
Hematological System Development and Function, Immune Cell Trafficking, Inflammatory Response, Tissue Development	accumulation of leukocytes	2.38e-07		1.294	C3,CCL17,CCR5,CX3CR1,Cxcl9,CXCR2,DDR1,HAVCR2,IL6ST,ITGAL,ITGAX,P2RX7,SPP1,STAT1	14
Cell Death and Survival, Cellular Compromise	cytotoxicity of cytotoxic T cells	0.000243		1.264	HLA-A,HLA-E,P2RX7,TAP2	4
Cellular Function and Maintenance	ion homeostasis of cells	4.49e-06		1.263	APLP2,ATP2B4,C3,CCL17,CCR5,CCR6,Cd24a,CD72,CLEC7A,CXCR2,FCGR1A,HCK,HEXB,ITGAV,ITGB3,KCNN4,P2RX7,SPP1,TFRC	19
Cellular Movement, Hematological System Development and Function, Immune Cell Trafficking	transmigration of mononuclear leukocytes	3.44e-05		1.209	F11R,ITGAL,ITGAV,ITGAX,MMP14,STAB1	6
Immunological Disease	hypersensitive reaction	2.81e-07		1.169	ABCA1,ARG1,C3,CCL17,CCR5,CCR6,CD300LF,ENO1,F11R,FCGR1A,HAL,HAVCR2,HCK,HLA-A,PTGS1,SPP1,STAT1,TGFBR1	18
Organismal Injury and Abnormalities	Fibrosis	9.4e-06		1.107	ARG1,C3,CCL17,CCR5,CCR6,FGFR1,GOLM1,HCK,IL6ST,KCNN4,MMP14,MYH2,PLAC8,SERPINB1,SPP1,STAB1,STAT1,TGFBR1	18
Cellular Movement, Embryonic Development	migration of neural crest cells	0.000796		1.103	Aldh1a7,ITGAV,ITGB3,ITGB5	4
Cellular Development, Hematological System Development and Function, Hematopoiesis	differentiation of mononuclear leukocytes	0.0015		1.083	AXL,Cd24a,CD72,CXCR2,HAVCR2,IL6ST,ITGAL,LAIR1,MMP14,P2RX7,SIGLEC10,SLA,STAT1,TGFBR1	14
Cell Death and Survival	necrosis of vascular endothelial cells	0.000357		1.067	ARHGAP18,AXL,CCR5,SEMA6A,SPP1,TGFBR1	6
Cellular Function and Maintenance	engulfment of tumor cell lines	0.00157		1.067	AXL,ERAP1,FCGR1A,HCK,P2RX7,TGFBR1	6
Hematological System Development and Function, Tissue Morphology	quantity of antigen presenting cells	3.59e-07		1.029	ABCA1,CCR5,CCR6,Cd209b,CX3CR1,DDR1,HAVCR2,HCK,IL6ST,ITGB3,LAIR1,SPP1,STAB1,TGFBR1	14
Cellular Development, Cellular Growth and Proliferation, Digestive System Development and Function, Hepatic System Development and Function, Organ Development	proliferation of liver cells	0.000287		1.008	C3,CXCR2,IL6ST,ITGAV,ITGB3,MMP14,SPP1,STAT1	8
Hematological System Development and Function, Immune Cell Trafficking, Inflammatory Response, Tissue Development	accumulation of lymphocytes	0.000164		1	CCL17,CCR5,CX3CR1,CXCR2,IL6ST,ITGAL,P2RX7	7
Cell Death and Survival	killing of mononuclear leukocytes	0.000637		1	CCR5,CXCR2,HLA-A,STAT1	4
Cellular Movement	cell movement of neuroglia	0.00127		1	CX3CR1,CXCR2,ITGAL,ITGAV,SEMA4D	5
Cell-mediated Immune Response, Cellular Movement, Hematological System Development and Function, Immune Cell Trafficking	infiltration by T lymphocytes	0.000878		0.991	C3,CCR5,HLA-A,IL6ST,STAT1	5
Connective Tissue Development and Function, Skeletal and Muscular System Development and Function	remodeling of bone	6.7e-05		0.984	CCR5,HIVEP3,ITGAV,ITGB3,MMP14,P2RX7,SPP1,STAT1,TFRC	9
Connective Tissue Development and Function, Skeletal and Muscular System Development and Function	resorption of bone	0.000137		0.984	CCR5,HIVEP3,ITGAV,ITGB3,P2RX7,SPP1,STAT1,TFRC	8
Cell Signaling, Cellular Function and Maintenance, Molecular Transport, Vitamin and Mineral Metabolism	flux of Ca2+	8.11e-05		0.982	ATP2B4,C3,CCL17,CCR5,CD72,CLEC7A,CXCR2,FCGR1A,HCK,KCNN4,P2RX7	11
Cell-mediated Immune Response, Cellular Movement, Hematological System Development and Function, Immune Cell Trafficking	cell movement of regulatory T lymphocytes	8.43e-07		0.958	CCL17,CCR5,CCR6,P2RX7,STAB1	5
Hematological System Development and Function, Tissue Morphology	quantity of CD4+ T-lymphocytes	0.000491		0.956	CCR6,HLA-A,ITGAL,LAIR1,SEMA4D,SIGLEC10,SLA	7
Cardiovascular System Development and Function, Organismal Development	vasculogenesis	3.2e-07		0.929	Aldh1a7,ANGPTL2,ARG1,ARHGEF15,AXL,C3,CCR5,CCR6,CX3CR1,CXCR2,DDR1,ERAP1,F11R,FGFR1,IL6ST,ITGAV,ITGB3,MMP14,PLEKHG5,SEMA4D,SEMA6A,SPP1,STAB1,STAT1,TGFBR1	25
Cell Death and Survival	necrosis	0.000215		0.911	AGAP2,AP2A2,ARG1,ARHGAP18,ASS1,ATP2B4,AXL,C3,CCR5,Cd24a,CD300LD,CLEC10A,CUL9,DNM1,ENO1,F13A1,FCGR1A,FGFR1,FGL2,GABBR1,HAVCR2,HCK,IL6ST,Irgm1,ITGAL,ITGAV,ITGB3,KIF11,KIF3A,LAIR1,LIPE,LYZ,MMP14,Ms4a4b (includes others),P2RX7,PDE1B,PLAC8,PMEPA1,PSMB8,PTGS1,SEMA4D,SEMA6A,SPP1,STAT1,TFRC,TGFBR1,TOP2A	47
Cell Death and Survival	cell death	3.3e-06		0.863	ABCA1,AGAP2,AP2A2,ARAP3,ARG1,ARHGAP18,ASS1,ATP2B4,AXL,C3,CCR5,Cd24a,CD300LD,CENPF,CLEC10A,CUL9,CX3CR1,CXCR2,DDR1,DNM1,ENO1,F13A1,FCGR1A,FGFR1,FGL2,GABBR1,HAVCR2,HCK,HEXB,HLA-A,HLA-E,IL6ST,Irgm1,ITGAL,ITGAV,ITGB3,ITGB5,KCNN4,KIF11,KIF3A,LAIR1,LIPE,LYZ,MMP14,Ms4a4b (includes others),P2RX7,PDE1B,PLAC8,PMEPA1,PSMB8,PTGS1,RASL10A,SELENBP1,SEMA4D,SEMA6A,SPINT1,SPP1,STAT1,TAP1,TAP2,TFRC,TGFBR1,TOP2A	63
Hematological System Development and Function, Tissue Morphology	quantity of T lymphocytes	1.43e-07		0.821	CCR5,CCR6,CLEC10A,DDR1,HEXB,HIVEP3,HLA-A,IL6ST,ITGAL,LAIR1,NLRC5,P2RX7,PSMB8,SEMA4D,SERPINB6,SIGLEC10,SLA,SPP1,STAT1,TAP1,TGFBR1	21
Cell-To-Cell Signaling and Interaction, Hematological System Development and Function, Immune Cell Trafficking	adhesion of mononuclear leukocytes	0.00163		0.791	CCL17,IL6ST,ITGAL,ITGAX,RGS1,SPP1	6
Cellular Assembly and Organization, Tissue Development	formation of filaments	0.000618		0.788	ARHGAP18,ARHGEF15,CENPF,CXCR2,EVL,HCK,INPP5J,ITGB5,MYH2,SEMA4D,TCAP,TPPP	12
Cell-To-Cell Signaling and Interaction, Hematological System Development and Function, Immune Cell Trafficking, Inflammatory Response	activation of phagocytes	4.61e-09		0.775	AXL,C3,CCL17,CD163,Cd24a,CD300LD,CD300LF,Chil3/Chil4,CLEC7A,CX3CR1,CXCR2,HAVCR2,HCK,HLA-A,ITGAV,P2RX7,SLC7A2,SPP1,STAT1	19
Cell Signaling, Molecular Transport, Small Molecule Biochemistry, Vitamin and Mineral Metabolism	release of Ca2+	0.000114		0.77	CCL17,CCR5,CXCR2,FCGR1A,IL6ST,ITGAV,P2RX7,RGS1,SPP1	9
Cardiovascular System Development and Function, Organismal Development	angiogenesis	1.01e-08		0.769	Aldh1a7,ANGPTL2,ARAP3,ARG1,ARHGEF15,AXL,C3,CCR5,CCR6,CX3CR1,CXCR2,DDR1,ERAP1,F11R,FGFR1,HCK,IL6ST,ITGAV,ITGB3,ITGB5,MMP14,P2RX7,PLEKHG5,PTGS1,SEMA4D,SEMA6A,SPINT1,SPP1,STAB1,STAT1,TGFBR1	31
Immunological Disease	allergy	1.36e-07		0.762	ABCA1,ARG1,C3,CCL17,CCR6,CD300LF,Chil3/Chil4,ENO1,FCGR1A,HAVCR2,HCK,HLA-E,PTGS1,RGS1,SELENBP1,STAT1,TFRC,TGFBR1	18
Cellular Movement	invasion of breast cell lines	0.000915		0.762	FGFR1,FXYD5,ITGB3,TGFBR1	4
Cellular Development, Reproductive System Development and Function	epithelial-mesenchymal transition of breast cell lines	0.00105		0.762	FGFR1,ITGB3,SPP1,TGFBR1	4
Cardiovascular Disease	vascular lesion	0.00135		0.762	CCR5,CX3CR1,DDR1,ITGB3,LIPE,MMP14,SPP1,TGFBR1	8
Infectious Diseases, Organismal Injury and Abnormalities	septic shock	5.83e-05		0.747	C3,CCR5,FCGR1A,HCK,IL6ST,ITGAL,PTGS1,STAT1	8
Hematological Disease, Infectious Diseases, Organismal Injury and Abnormalities	endotoxin shock response	0.000651		0.747	CCR5,HCK,IL6ST,ITGAL,STAT1	5
Connective Tissue Development and Function, Skeletal and Muscular System Development and Function, Tissue Morphology	quantity of osteoclasts	8.62e-08		0.744	C3,F13A1,HCK,HIVEP3,IL6ST,ITGB3,MMP14,P2RX7,SPP1,STAT1	10
Cell Signaling, Molecular Transport, Vitamin and Mineral Metabolism	mobilization of Ca2+	3.16e-05		0.741	ATP2B4,C3,CCL17,CCR5,CCR6,CD72,CX3CR1,CXCR2,FCGR1A,HLA-A,LAIR1,P2RX7,SLA	13
Cell-To-Cell Signaling and Interaction, Cellular Movement, Hematological System Development and Function, Immune Cell Trafficking, Inflammatory Response	recruitment of macrophages	0.000258		0.739	CCR5,CX3CR1,CXCR2,FGFR1,HCK,SPP1	6
Cellular Assembly and Organization, Cellular Function and Maintenance	organization of cytoskeleton	0.00011		0.736	ADAM22,AGAP2,ARAP3,ARHGAP18,AXL,CCR5,Cd24a,CENPF,CUL9,CXCR2,DDR1,DNM1,DOCK10,EVL,F13A1,FCGR1A,FGFR1,FMNL3,GAS2L1,HCK,INPP5J,ITGAV,ITGB3,KIF11,KIF3A,P2RX7,SEMA4D,SPP1,Tchh,TGFBR1,TPPP	31
Cellular Assembly and Organization, Cellular Function and Maintenance	organization of cytoplasm	0.000121		0.736	ABCA1,ADAM22,AGAP2,ARAP3,ARHGAP18,AXL,CCR5,Cd24a,CENPF,CUL9,CXCR2,DDR1,DNM1,DOCK10,EVL,F13A1,FCGR1A,FGFR1,FMNL3,GAS2L1,HCK,HEXB,INPP5J,ITGAV,ITGB3,KIF11,KIF3A,P2RX7,SEMA4D,SPP1,Tchh,TGFBR1,TPPP	33
Cell Death and Survival, Cellular Compromise	cytotoxicity of T lymphocytes	0.000618		0.726	HLA-A,HLA-E,LAIR1,P2RX7,TAP2	5
Cardiovascular System Development and Function, Organismal Development	growth of blood vessel	8.7e-06		0.698	CX3CR1,IL6ST,ITGAV,ITGB3,MMP14,SPP1,STAT1	7
Cell-To-Cell Signaling and Interaction, Cellular Function and Maintenance, Inflammatory Response	phagocytosis of blood cells	0.000358		0.689	ABCA1,C3,Cd209b,FCGR1A,HCK,ITGAX,P2RX7	7
Cell-To-Cell Signaling and Interaction, Hematological System Development and Function, Immune Cell Trafficking, Inflammatory Response	activation of antigen presenting cells	1.17e-08		0.682	AXL,C3,Cd24a,Chil3/Chil4,CLEC7A,CX3CR1,ERAP1,FCGR1A,HAVCR2,HCK,HLA-A,ITGAV,P2RX7,PSMB8,PSME1,SLC7A2,STAT1	17
Hematological System Development and Function, Inflammatory Response, Tissue Morphology	quantity of macrophages	2.32e-06		0.673	ABCA1,CCR5,CCR6,Cd209b,CX3CR1,DDR1,HAVCR2,HCK,ITGB3,SPP1,STAB1	11
Gastrointestinal Disease, Hepatic System Disease, Organismal Injury and Abnormalities	damage of liver	6.47e-06		0.664	C3,CCR5,CXCR2,GABBR1,HAVCR2,HCK,IL6ST,ITGAL,P2RX7,SPP1,STAB1,STAT1	12
Connective Tissue Development and Function, Tissue Morphology	quantity of connective tissue cells	1.25e-05		0.647	C3,F13A1,HCK,HIVEP3,IL6ST,ITGB3,LIPE,MMP14,P2RX7,SPP1,STAT1	11
Hematological System Development and Function, Immune Cell Trafficking, Inflammatory Response, Tissue Development	accumulation of myeloid cells	2.75e-05		0.64	C3,CCL17,CX3CR1,Cxcl9,DDR1,HAVCR2,IL6ST,ITGAX,SPP1	9
Cardiovascular System Development and Function, Cellular Development, Cellular Growth and Proliferation, Connective Tissue Development and Function, Digestive System Development and Function, Hepatic System Development and Function, Organ Development, Organismal Development, Tissue Development	proliferation of hepatic stellate cells	2.55e-06		0.618	IL6ST,ITGAV,ITGB3,MMP14,SPP1,STAT1	6
Gastrointestinal Disease, Hepatic System Disease, Organismal Injury and Abnormalities	fibrosis of liver	1.04e-05		0.617	CCR5,CCR6,FGFR1,GOLM1,IL6ST,SPP1,STAB1,STAT1	8
Cell Death and Survival, Hematological Disease, Immunological Disease	cell death of immune cells	4.63e-06		0.605	C3,CCR5,Cd24a,CLEC10A,CUL9,FCGR1A,FGFR1,FGL2,HAVCR2,HCK,IL6ST,Irgm1,ITGAL,LAIR1,LYZ,Ms4a4b (includes others),P2RX7,SEMA4D,SPP1,STAT1,TOP2A	21
Lipid Metabolism, Small Molecule Biochemistry	storage of lipid	3.98e-05		0.6	ABCA1,C3,HEXB,ITGAV,ITGB3,LIPE	6
Cell Death and Survival	cell death of endothelial cells	0.000523		0.6	ARHGAP18,ASS1,AXL,CCR5,PSMB8,SEMA6A,SPP1,TGFBR1	8
Infectious Diseases	infectivity of virus	7.76e-05		0.598	CCR5,CLEC10A,HCK,ITGAV,ITGB3	5
Cellular Function and Maintenance	engulfment of phagocytes	0.000345		0.594	ABCA1,AXL,C3,Cd209b,FCGR1A,HCK,P2RX7	7
Cell-To-Cell Signaling and Interaction, Cellular Function and Maintenance, Inflammatory Response	phagocytosis of phagocytes	0.000977		0.594	ABCA1,C3,Cd209b,FCGR1A,HCK,P2RX7	6
Humoral Immune Response, Protein Synthesis	quantity of IgG	4.53e-05		0.588	CCR5,CCR6,Cd209b,Cxcl9,FCGR1A,Ggta1,IL6ST,ITGB3,LAIR1,SIGLEC10	10
Cell Death and Survival	apoptosis of vascular endothelial cells	0.00132		0.577	ARHGAP18,AXL,CCR5,SPP1,TGFBR1	5
Organismal Injury and Abnormalities	injury of mice	0.000878		0.555	C3,CFP,KCNN4,PTGS1,SPP1	5
Cellular Movement, Hematological System Development and Function, Immune Cell Trafficking, Inflammatory Response	migration of macrophages	0.000878		0.555	CCR5,ITGAL,SEMA4D,SPP1,STAB1	5
Cardiovascular Disease	atherosclerosis	7.47e-05		0.551	ABCA1,CCR5,CD163,CX3CR1,DDR1,F13A1,ITGAL,ITGAV,ITGAX,ITGB3,LIPE,MMP14,PTGS1,RGS1,SPP1	15
Cardiovascular System Development and Function, Cellular Development, Cellular Function and Maintenance, Cellular Growth and Proliferation, Organismal Development, Tissue Development	endothelial cell development	5.19e-05		0.529	ARG1,AXL,C3,CXCR2,ERAP1,F11R,FGFR1,ITGB3,MMP14,SEMA4D,SEMA6A,STAT1,TGFBR1	13
Cell-To-Cell Signaling and Interaction, Nervous System Development and Function	activation of neuroglia	0.000977		0.507	C3,Chil3/Chil4,CX3CR1,ITGAV,P2RX7,STAT1	6
Free Radical Scavenging	synthesis of reactive oxygen species	0.000116		0.498	ABCA1,ARAP3,ARG1,C3,CCR5,CLEC7A,HCK,HVCN1,ITGAX,ITGB3,MMP14,P2RX7,PTGS1,SPP1,TFRC	15
Free Radical Scavenging	production of reactive oxygen species	5.95e-05		0.494	ABCA1,ARAP3,ARG1,C3,CCR5,CLEC7A,HCK,HVCN1,ITGAX,ITGB3,P2RX7,PTGS1,SPP1	13
Cellular Function and Maintenance	endocytosis	2.48e-07		0.488	ABCA1,AP2A2,AXL,C3,CCR5,CD163,Cd209b,Cd209d,Cd24a,DNM1,FCGR1A,HCK,KIF3A,P2RX7,STAB1,TGFBR1	16
Organismal Survival	survival of organism	4.21e-06		0.469	ANGPTL2,ARG1,C3,CCR5,Cxcl9,CXCR2,DNM1,FGFR1,FGL2,IL6ST,Irgm1,ITGAL,ITGB3,LYZ,MMP14,PTGS1,SPINT1,SPP1,STAT1,TAP1,TGFBR1,TOP2A	22
Cell-To-Cell Signaling and Interaction, Cellular Function and Maintenance, Inflammatory Response	phagocytosis of antigen presenting cells	0.000357		0.463	ABCA1,C3,Cd209b,FCGR1A,HCK,P2RX7	6
Cell-To-Cell Signaling and Interaction, Cellular Function and Maintenance, Hematological System Development and Function, Inflammatory Response	phagocytosis of myeloid cells	0.00105		0.463	ABCA1,C3,Cd209b,FCGR1A,HCK,P2RX7	6
Cell-To-Cell Signaling and Interaction	activation of connective tissue cells	4.13e-05		0.458	CCR6,F13A1,FCGR1A,FGFR1,IL6ST,MMP14,SPP1,STAT1	8
Cellular Function and Maintenance	internalization of tumor cell lines	5.99e-05		0.447	AXL,ERAP1,FCGR1A,HCK,ITGAL,P2RX7	6
Cell-To-Cell Signaling and Interaction	response of tumor cell lines	0.000475		0.447	AXL,ERAP1,FCGR1A,FGFR1,HCK,P2RX7,TOP2A	7
Behavior	locomotion	0.000574		0.447	ABCA1,ADAM22,AGAP2,APLP2,DNM1,GABBR1,GPRC5B,HEXB,P2RX7,PDE1B,SPP1	11
Cellular Movement, Hair and Skin Development and Function	cell movement of epithelial cell lines	5.49e-06		0.436	C3,CCL17,CCR5,CXCR2,DNM1,FGFR1,SPP1,TGFBR1	8
Gastrointestinal Disease, Hepatic System Disease, Organismal Injury and Abnormalities	injury of liver	0.000186		0.436	CCR5,CXCR2,GABBR1,IL6ST,ITGAL,P2RX7,SPP1,STAB1,STAT1	9
Connective Tissue Disorders, Inflammatory Disease, Skeletal and Muscular Disorders	experimentally-induced arthritis	7.89e-10		0.436	C3,CCR5,Cxcl9,F13A1,FCGR1A,FGFR1,HCK,IL6ST,LIPE,P2RX7,PTGS1,SPP1,STAT1	13
Cellular Movement, Skeletal and Muscular System Development and Function	migration of smooth muscle cells	0.000298		0.418	CXCR2,DDR1,F11R,FGFR1,IL6ST,ITGB5,SPP1	7
Connective Tissue Disorders, Inflammatory Disease, Skeletal and Muscular Disorders	Rheumatic Disease	1.07e-15		0.396	APLP2,ARG1,C3,CCL17,CCR5,CCR6,CD163,CD72,CFP,CREG2,Cxcl9,CXCR2,DDR1,DNM1,ENO1,ERAP1,F11R,F13A1,FCGR1A,FGFR1,GBP2,GBP6,HAVCR2,HCK,HIST1H2AC,HLA-A,HLA-E,IL6ST,LIPE,LY6E,LYZ,MMP14,Ms4a4b (includes others),P2RX7,PSMB8,PTGS1,RGS1,SELENBP1,SLC7A2,SPP1,STAT1,TAP1,TAP2,TFRC,ZBP1	45
Embryonic Development, Organ Development, Organismal Development, Skeletal and Muscular System Development and Function, Tissue Development	formation of muscle	0.000556		0.391	CENPF,DDR1,DNM1,FGFR1,Fmnl1,Hist1h1b,LY6E,MMP14,MYH2,TCAP,TGFBR1,XIRP2	12
Cardiovascular System Development and Function, Cellular Movement	cell movement of endothelial cells	4.22e-05		0.386	AXL,CXCR2,ERAP1,F11R,FGFR1,ITGAV,ITGB3,MMP14,PLEKHG5,SEMA4D,SPP1,STAB1,TGFBR1	13
Cellular Function and Maintenance	engulfment of blood cells	2.44e-05		0.368	ABCA1,AXL,C3,Cd209b,DNM1,FCGR1A,HCK,ITGAX,P2RX7	9
Hematological System Development and Function, Tissue Morphology	quantity of blood cells	2.44e-14		0.359	ABCA1,AXL,C3,CCR5,CCR6,Cd209b,Cd209d,Cd24a,CD72,CLEC10A,CLEC7A,CX3CR1,CXCR2,DDR1,F13A1,FCGR1A,HAVCR2,HCK,HEXB,HIVEP3,HLA-A,IL6ST,Irgm1,ITGAL,ITGB3,LAIR1,NLRC5,P2RX7,PLAC8,PSMB8,RGS1,SEMA4D,SERPINB1,SERPINB6,SIGLEC10,SLA,SPP1,STAB1,STAT1,TAP1,TFRC,TGFBR1	42
Organismal Injury and Abnormalities, Tissue Morphology	size of lesion	0.000673		0.351	C3,CX3CR1,DDR1,HLA-A,LIPE,P2RX7,SPP1,STAT1,TGFBR1	9
Connective Tissue Disorders, Tissue Morphology	destruction of connective tissue	0.000721		0.343	FCGR1A,FGFR1,IL6ST,ITGAL,PTGS1	5
Tissue Morphology	degradation of connective tissue	0.000966		0.343	FCGR1A,FGFR1,HIVEP3,IL6ST,PTGS1	5
Cell-To-Cell Signaling and Interaction, Hematological System Development and Function, Inflammatory Response	immune response of neutrophils	0.000526		0.339	C3,HCK,ITGAL,ITGAX,ITGB3	5
Tissue Development	development of epithelial tissue	0.000299		0.326	ARG1,AXL,C3,CXCR2,ERAP1,F11R,FGFR1,ITGB3,MMP14,PSMB8,SEMA4D,SEMA6A,SPP1,STAT1,TGFBR1	15
Cellular Development	differentiation of cells	1.4e-06		0.287	ADAM22,AGAP2,ANGPTL2,ARPP21,AXL,C3,CCL17,CCR5,Cd24a,CD300LF,CD72,CENPF,Cxcl9,CXCR2,DDR1,DOCK10,ENO1,EXOC6,F11R,FCGR1A,FGFR1,GABBR1,GAS2L1,GPRC5B,HAVCR2,HIVEP3,IL6ST,ITGAL,ITGB3,ITGB5,KIF3A,LAIR1,LY6E,MMP14,P2RX7,PLAC8,PSMB8,PTGS1,SELENBP1,SEMA4D,SERPINB1,SIGLEC10,SLA,SPINT1,SPP1,STAT1,TFRC,TGFBR1,TOP2A	49
Cellular Movement, Hair and Skin Development and Function	migration of epithelial cell lines	4.9e-05		0.277	C3,CCL17,CCR5,FGFR1,SPP1,TGFBR1	6
Hematological System Development and Function, Inflammatory Response, Tissue Morphology	quantity of phagocytes	1.42e-09		0.266	ABCA1,C3,CCR5,CCR6,Cd209b,CLEC7A,CX3CR1,CXCR2,DDR1,FCGR1A,HAVCR2,HCK,IL6ST,ITGAL,ITGB3,LAIR1,PLAC8,SERPINB1,SPP1,STAB1,TGFBR1	21
Cardiovascular System Development and Function, Cellular Development, Cellular Function and Maintenance, Cellular Growth and Proliferation, Organismal Development, Tissue Development	proliferation of endothelial cells	0.000205		0.266	ARG1,AXL,C3,CXCR2,ERAP1,F11R,FGFR1,ITGB3,SEMA6A,STAT1,TGFBR1	11
Cellular Function and Maintenance	engulfment of leukocytes	9.79e-05		0.257	ABCA1,AXL,C3,Cd209b,DNM1,FCGR1A,HCK,P2RX7	8
Cellular Compromise	respiratory burst	0.000396		0.254	C3,Cd24a,HCK,ITGAL,ITGB3	5
Cardiovascular System Development and Function, Tissue Development	development of endothelial tissue	1.77e-05		0.246	ARG1,AXL,C3,CXCR2,ERAP1,F11R,FGFR1,ITGB3,MMP14,SEMA4D,SEMA6A,SPP1,STAT1,TGFBR1	14
Organismal Injury and Abnormalities, Renal and Urological Disease	glomerulosclerosis	0.000754		0.243	ABCA1,C3,KCNN4,MMP14,SPP1,STAB1	6
Cell Death and Survival, Hematological Disease, Immunological Disease	apoptosis of T lymphocytes	0.00136		0.235	CCR5,Cd24a,CUL9,FCGR1A,Irgm1,Ms4a4b (includes others),SPP1,STAT1,TOP2A	9
Hematological System Development and Function, Tissue Morphology	quantity of leukocytes	1.06e-14		0.229	ABCA1,AXL,C3,CCR5,CCR6,Cd209b,Cd209d,Cd24a,CD72,CLEC10A,CLEC7A,CX3CR1,CXCR2,DDR1,F13A1,FCGR1A,HAVCR2,HCK,HEXB,HIVEP3,HLA-A,IL6ST,ITGAL,ITGB3,LAIR1,NLRC5,P2RX7,PLAC8,PSMB8,RGS1,SEMA4D,SERPINB1,SERPINB6,SIGLEC10,SLA,SPP1,STAB1,STAT1,TAP1,TGFBR1	40
Inflammatory Response	cell-mediated response	0.000466		0.226	AXL,C3,CCR5,CLEC7A,FCGR1A,HAVCR2,HLA-A,P2RX7	8
Cell Death and Survival	apoptosis	0.000201		0.222	ABCA1,AGAP2,AP2A2,ARG1,ARHGAP18,ASS1,ATP2B4,AXL,C3,CCR5,Cd24a,CENPF,CUL9,CXCR2,DDR1,DNM1,ENO1,FCGR1A,FGFR1,FGL2,GABBR1,HAVCR2,HCK,HEXB,IL6ST,Irgm1,ITGAV,ITGB3,ITGB5,KIF11,KIF3A,LAIR1,MMP14,Ms4a4b (includes others),P2RX7,PDE1B,PLAC8,PMEPA1,PSMB8,PTGS1,SELENBP1,SEMA4D,SPINT1,SPP1,STAT1,TFRC,TGFBR1,TOP2A	48
Cell-To-Cell Signaling and Interaction, Cellular Compromise, Cellular Function and Maintenance, Hematological System Development and Function, Inflammatory Response	respiratory burst of neutrophils	0.000159		0.218	C3,HCK,ITGAL,ITGB3	4
Molecular Transport	quantity of metal	0.000143		0.209	APLP2,ATP2B4,C3,CCL17,CCR5,CX3CR1,CXCR2,HLA-A,KCNN4,LAIR1,LYZ,P2RX7,RGS1,SPP1,TFRC	15
Connective Tissue Disorders, Inflammatory Disease, Skeletal and Muscular Disorders	arthritis	3.47e-15		0.199	APLP2,ARG1,C3,CCL17,CCR5,CCR6,CD163,CD72,CFP,CREG2,Cxcl9,CXCR2,DDR1,DNM1,ENO1,ERAP1,F11R,F13A1,FCGR1A,FGFR1,GBP2,GBP6,HAVCR2,HCK,HIST1H2AC,HLA-A,HLA-E,IL6ST,LIPE,LYZ,MMP14,Ms4a4b (includes others),P2RX7,PSMB8,PTGS1,SELENBP1,SLC7A2,SPP1,STAT1,TAP2,TFRC	41
Cellular Assembly and Organization	formation of cytoskeleton	0.00127		0.196	ARHGAP18,ARHGEF15,CENPF,CXCR2,EVL,HCK,INPP5J,ITGB3,ITGB5,SEMA4D,TPPP	11
Cardiovascular System Development and Function, Cellular Movement	migration of endothelial cells	7.9e-05		0.193	AXL,CXCR2,ERAP1,F11R,FGFR1,ITGAV,ITGB3,MMP14,PLEKHG5,SPP1,STAB1,TGFBR1	12
Cellular Development, Tissue Development	differentiation of connective tissue	0.000261		0.171	AXL,C3,CD300LF,EXOC6,FGFR1,GABBR1,GAS2L1,HIVEP3,IL6ST,LY6E,MMP14,PLAC8,PSMB8,SELENBP1,SEMA4D,SPP1,STAT1,TFRC,TGFBR1	19
Cardiovascular System Development and Function, Cell-To-Cell Signaling and Interaction	binding of vascular endothelial cells	0.00112		0.152	AXL,CXCR2,ITGB3,STAB1	4
Hematological Disease, Immunological Disease	eosinophilia	2.15e-05		0.152	ARG1,CCL17,CD300LF,Chil3/Chil4,Cxcl9,ENO1,HLA-A,SELENBP1	8
Cell-To-Cell Signaling and Interaction, Inflammatory Response	immune response of antigen presenting cells	4.23e-06		0.14	ABCA1,C3,CCR6,Cd209b,FCGR1A,HCK,IL6ST,P2RX7,PSMB8,TAP1	10
Cellular Compromise, Inflammatory Response	degranulation of cells	0.000221		0.13	ARAP3,C3,CD300LD,CX3CR1,DNM1,FCGR1A,HCK,LAIR1,SLA	9
Cell Death and Survival, Hematological Disease, Immunological Disease	apoptosis of leukocytes	0.000694		0.117	CCR5,Cd24a,CUL9,FCGR1A,FGL2,HAVCR2,IL6ST,Irgm1,Ms4a4b (includes others),P2RX7,SPP1,STAT1,TOP2A	13
Lipid Metabolism, Molecular Transport, Small Molecule Biochemistry	release of fatty acid	0.000726		0.084	C3,CLEC7A,HCK,LIPE,P2RX7,PTGS1,SLA	7
Cellular Development, Cellular Growth and Proliferation, Hematological System Development and Function	cell proliferation of T lymphocytes	1.39e-08		0.082	ARG1,AXL,C3,CCDC88B,CCR5,CCR6,Cd24a,CLEC10A,ERAP1,FGL2,HAVCR2,HLA-E,IL6ST,Irgm1,ITGAL,ITGAX,ITGB3,KCNN4,LAIR1,Ms4a4b (includes others),P2RX7,SPP1,STAT1,TGFBR1	24
Cancer, Organismal Injury and Abnormalities, Reproductive System Disease	tumorigenesis of genital organ	0.000393		0.068	ABCA1,AGAP2,AHNAK2,ARAP3,ARHGEF15,ARHGEF40,ASS1,ATP2B4,AXL,C3,CCDC88B,CCR6,CD163,CD300LD,CENPF,CLEC12A,CORO2B,CUL9,CXCR2,DDR1,DOCK10,ENO1,EOGT,EPHA10,ERAP1,EVL,EXOC6,F13A1,FCHO1,FGFR1,FGL2,FXYD5,GABBR1,GBP2,GOLM1,HIST1H2AB,HIST1H2AE,HIST1H2AG,HIST1H2AJ,HIST1H2AL,HIVEP3,HLA-A,HLA-E,ITGAL,ITGAX,ITGB3,KIF11,KIF3A,LY6E,LYZ,MMP14,MYH2,MYO1H,MYOM2,P2RX7,PALD1,PTGS1,SEL1L3,SEMA4D,SERPINB1,SLA,SLC7A2,SLC…	74
Cancer, Organismal Injury and Abnormalities, Reproductive System Disease	genital tumor	0.000399		0.068	ABCA1,AGAP2,AHNAK2,ARAP3,ARHGEF15,ARHGEF40,ASS1,ATP2B4,AXL,C3,CCDC88B,CCR6,CD163,CD300LD,CENPF,CLEC12A,CORO2B,CUL9,CXCR2,DDR1,DOCK10,ENO1,EOGT,EPHA10,ERAP1,EVL,EXOC6,F13A1,FCHO1,FGFR1,FGL2,FXYD5,GABBR1,GBP2,GOLM1,HIST1H2AB,HIST1H2AE,HIST1H2AG,HIST1H2AJ,HIST1H2AL,HIVEP3,HLA-A,HLA-E,ITGAL,ITGAX,ITGB3,KIF11,KIF3A,LY6E,LYZ,MMP14,MYH2,MYO1H,MYOM2,P2RX7,PALD1,PTGS1,SEL1L3,SEMA4D,SERPINB1,SLA,SLC7A2,SLC…	74
Cell Death and Survival, Hematological Disease, Immunological Disease	apoptosis of mononuclear leukocytes	0.000749		0.061	CCR5,Cd24a,CUL9,FCGR1A,FGL2,IL6ST,Irgm1,Ms4a4b (includes others),SPP1,STAT1,TOP2A	11
Cellular Development, Cellular Growth and Proliferation, Hematological System Development and Function	proliferation of lymphocytes	7.61e-10		0.023	ARG1,AXL,C3,CCDC88B,CCR5,CCR6,Cd209d,Cd24a,CD72,CLEC10A,ERAP1,FGL2,HAVCR2,HCK,HLA-E,IL6ST,Irgm1,ITGAL,ITGAX,ITGB3,KCNN4,LAIR1,Ms4a4b (includes others),P2RX7,SEMA4D,SIGLEC10,SPP1,STAT1,TGFBR1	29
Organismal Injury and Abnormalities, Renal and Urological Disease	failure of kidney	0.000203		0	C3,FCGR1A,HEXB,KCNN4,KIF3A,MMP14,PTGS1,SPP1,TOP2A	9
Cell-To-Cell Signaling and Interaction, Cellular Function and Maintenance, Inflammatory Response	phagocytosis of tumor cell lines	0.000352		0	AXL,ERAP1,FCGR1A,HCK,P2RX7	5
Cell Death and Survival	apoptosis of endothelial cells	0.00142		0	ARHGAP18,ASS1,AXL,CCR5,PSMB8,SPP1,TGFBR1	7
Hematological System Development and Function, Tissue Morphology	quantity of natural killer T lymphocytes	0.00152		0	CCR5,HEXB,ITGAL,STAT1	4
Protein Synthesis	quantity of protein in blood	0.000197		-0.003	ABCA1,AXL,C3,Cd209d,CLEC10A,CLEC7A,CXCR2,GABBR1,HEXB,IL6ST,Irgm1,ITGAL,LIPE,SPP1,STAT1	15
Tissue Morphology	quantity of cells	1.25e-09		-0.007	ABCA1,APLP2,AXL,C3,CCR5,CCR6,Cd209b,Cd209d,Cd24a,CD72,CLEC10A,CLEC7A,CX3CR1,CXCR2,DDR1,DNM1,ENO1,F13A1,FCGR1A,FGFR1,HAVCR2,HCK,HEXB,HIVEP3,HLA-A,IL6ST,Irgm1,ITGAL,ITGB3,LAIR1,LIPE,MMP14,NLRC5,P2RX7,PLAC8,PSMB8,RGS1,SEMA4D,SERPINB1,SERPINB6,SIGLEC10,SLA,SPP1,STAB1,STAT1,TAP1,TFRC,TGFBR1	48
Cell-To-Cell Signaling and Interaction	response of antigen presenting cells	1.26e-06		-0.021	ABCA1,C3,CCR6,Cd209b,CLEC7A,FCGR1A,HCK,IL6ST,P2RX7,PSMB8,TAP1	11
Cell-To-Cell Signaling and Interaction, Inflammatory Response	response of phagocytes	6.4e-07		-0.038	ABCA1,C3,CCR5,Cd209b,CLEC7A,FCGR1A,HCK,IL6ST,ITGAL,ITGAX,ITGB3,P2RX7	12
Hematological Disease, Infectious Diseases	endotoxemia	1.6e-05		-0.059	CCR5,HCK,IL6ST,ITGAL,ITGAV,SPP1,STAT1	7
Cell Death and Survival	cytolysis	9.5e-06		-0.092	C3,Cd24a,CX3CR1,FCGR1A,HLA-A,ITGAL,KCNN4,LYZ,P2RX7,SPP1,STAT1,TAP1	12
Infectious Diseases	infection by Retroviridae	6.86e-05		-0.093	AGAP2,AXL,C3,CCR5,Cd209b,CXCR2,DNM1,DOCK10,FCGR1A,HAVCR2,HLA-A,KCNN4,KIF3A,PTGS1,SERPINB6,STAB1,STAT1,TFRC,TOP2A,TPPP	20
Immunological Disease, Inflammatory Disease, Inflammatory Response, Neurological Disease	experimental autoimmune encephalomyelitis	8.55e-08		-0.095	ARG1,AXL,C3,CCR6,CD300LF,CX3CR1,HAVCR2,HLA-A,HLA-E,IL6ST,Irgm1,ITGAL,ITGAX,SEMA4D,SPP1,STAT1	16
Cardiovascular System Development and Function, Organismal Development, Visual System Development and Function	vascularization of eye	5.97e-07		-0.152	ARHGEF15,AXL,C3,CCR5,CX3CR1,CXCR2,FGFR1,ITGB3,MMP14	9
Hematological System Development and Function, Inflammatory Response, Tissue Morphology	quantity of neutrophils	0.0003		-0.174	C3,CCR5,CLEC7A,CXCR2,FCGR1A,IL6ST,ITGAL,PLAC8,SERPINB1	9
Cell-To-Cell Signaling and Interaction, Inflammatory Response	immune response of macrophages	0.00147		-0.193	ABCA1,Cd209b,FCGR1A,HCK,IL6ST,P2RX7	6
Hematological System Development and Function, Tissue Morphology	quantity of lymphocytes	2.04e-12		-0.217	AXL,C3,CCR5,CCR6,Cd209b,Cd209d,Cd24a,CD72,CLEC10A,CX3CR1,CXCR2,DDR1,FCGR1A,HEXB,HIVEP3,HLA-A,IL6ST,ITGAL,LAIR1,NLRC5,P2RX7,PSMB8,RGS1,SEMA4D,SERPINB6,SIGLEC10,SLA,SPP1,STAB1,STAT1,TAP1,TGFBR1	32
Cell Death and Survival, Hematological Disease, Immunological Disease	cell death of lymphocytes	0.000114		-0.219	CCR5,Cd24a,CLEC10A,CUL9,FCGR1A,FGL2,Irgm1,ITGAL,Ms4a4b (includes others),P2RX7,SPP1,STAT1,TOP2A	13
Cell-To-Cell Signaling and Interaction, Inflammatory Response	immune response of phagocytes	1.15e-05		-0.221	ABCA1,C3,Cd209b,FCGR1A,HCK,IL6ST,ITGAL,ITGAX,ITGB3,P2RX7	10
Cardiovascular System Development and Function	vascularization	1.17e-05		-0.225	ARHGEF15,AXL,C3,CCR5,CX3CR1,CXCR2,FGFR1,ITGB3,ITGB5,MMP14,SPP1	11
Inflammatory Response	inflammation of body cavity	6.35e-07		-0.228	ABCA1,ARG1,C3,CCR5,Cd24a,CD300LF,CD72,Chil3/Chil4,CLEC7A,ENO1,FCGR1A,FGFR1,GABBR1,HLA-A,IL6ST,ITGAL,ITGB3,PTGS1,SELENBP1,SERPINB1,SIGLEC10,SPP1,STAB1,STAT1,TOP2A	25
Infectious Diseases	HIV infection	0.000507		-0.23	AGAP2,C3,CCR5,CXCR2,DNM1,DOCK10,FCGR1A,HAVCR2,HLA-A,KCNN4,KIF3A,PTGS1,SERPINB6,STAB1,STAT1,TFRC,TOP2A,TPPP	18
Organismal Survival	morbidity or mortality	0.000416		-0.235	ABCA1,ADAM22,APLP2,ARAP3,ARG1,ASS1,C3,CCR5,Cd209b,CFP,CLEC7A,CUL9,CX3CR1,Cxcl9,CXCR2,DDR1,DNM1,F13A1,FGFR1,GABBR1,HAVCR2,HCK,HEXB,HIST1H1D,HLA-A,IL6ST,Irgm1,ITGAV,ITGB3,KIF3A,LY6E,LYZ,MMP14,PTGS1,SELENBP1,SERPINB1,SPINT1,SPP1,STAB1,STAT1,TAP1,TFRC,TGFBR1,TOP2A	44
Protein Synthesis	quantity of cytokine	4.64e-06		-0.24	AXL,C3,Cd209d,CLEC7A,CXCR2,GABBR1,HEXB,IL6ST,Irgm1,ITGAL,SPP1,STAT1	12
Lipid Metabolism, Molecular Transport, Small Molecule Biochemistry	release of eicosanoid	0.00134		-0.242	C3,CLEC7A,HCK,P2RX7,PTGS1,SLA	6
Connective Tissue Disorders, Inflammatory Disease, Skeletal and Muscular Disorders	polyarthritis	0.000127		-0.246	DNM1,F11R,F13A1,FGFR1,P2RX7,PTGS1,SPP1,STAT1	8
Connective Tissue Disorders, Inflammatory Disease, Skeletal and Muscular Disorders	collagen-induced arthritis	0.00132		-0.246	F13A1,FGFR1,P2RX7,SPP1,STAT1	5
Cellular Development, Cellular Growth and Proliferation	proliferation of blood cells	1.57e-09		-0.253	ARG1,AXL,C3,CCDC88B,CCR5,CCR6,CD163,Cd209d,Cd24a,CD72,CLEC10A,ERAP1,FGFR1,FGL2,HAVCR2,HCK,HLA-E,IL6ST,Irgm1,ITGAL,ITGAX,ITGB3,KCNN4,LAIR1,Ms4a4b (includes others),P2RX7,SEMA4D,SIGLEC10,SPP1,STAT1,TGFBR1	31
Cellular Development, Tissue Development	differentiation of bone cells	0.00071		-0.271	C3,CD300LF,FGFR1,GABBR1,HIVEP3,IL6ST,LY6E,MMP14,SEMA4D,SPP1,STAT1,TFRC	12
Organismal Injury and Abnormalities, Renal and Urological Disease	fibrosis of kidney	0.000471		-0.277	C3,KCNN4,MMP14,SPP1,STAB1	5
Cardiovascular System Development and Function	neovascularization	0.000561		-0.283	AXL,C3,CX3CR1,FGFR1,ITGB3,MMP14,SPP1	7
Cell-To-Cell Signaling and Interaction	response of myeloid cells	1.5e-05		-0.302	ABCA1,C3,Cd209b,FCGR1A,HCK,IL6ST,ITGAL,ITGAX,ITGB3,P2RX7	10
Inflammatory Response	inflammation of organ	1.26e-08		-0.314	ABCA1,ARG1,AXL,C3,CCL17,CCR5,CCR6,Cd24a,CD300LF,CD72,Chil3/Chil4,CLEC7A,CX3CR1,CXCR2,ENO1,FCGR1A,FGFR1,GABBR1,HAVCR2,HCK,HLA-A,HLA-E,IL6ST,Irgm1,ITGAL,ITGAX,ITGB3,PTGS1,SELENBP1,SEMA4D,SERPINB1,SIGLEC10,SPP1,STAB1,STAT1,TGFBR1,TOP2A	37
Inflammatory Disease, Inflammatory Response, Neurological Disease	Encephalitis	8.85e-08		-0.323	ARG1,AXL,C3,CCR6,CD300LF,CX3CR1,FCGR1A,HAVCR2,HLA-A,HLA-E,IL6ST,Irgm1,ITGAL,ITGAX,SEMA4D,SPP1,STAT1	17
Hematological System Development and Function, Tissue Morphology	quantity of granulocytes	0.00024		-0.335	C3,CCR5,CCR6,CLEC7A,CXCR2,FCGR1A,IL6ST,ITGAL,LAIR1,PLAC8,SERPINB1	11
Cell-To-Cell Signaling and Interaction, Inflammatory Response	response of macrophages	0.000385		-0.359	ABCA1,Cd209b,CLEC7A,FCGR1A,HCK,IL6ST,P2RX7	7
Hematological Disease	toxemia	1.91e-06		-0.388	CCR5,Cxcl9,HCK,IL6ST,ITGAL,ITGAV,SPP1,STAT1	8
Hematological System Development and Function, Humoral Immune Response, Tissue Morphology	quantity of B lymphocytes	1.46e-06		-0.395	C3,CCR6,Cd209b,Cd209d,Cd24a,CD72,CXCR2,FCGR1A,ITGAL,LAIR1,RGS1,SEMA4D,SIGLEC10,SLA,SPP1	15
Hematological System Development and Function, Tissue Morphology	quantity of mononuclear leukocytes	1.16e-12		-0.399	AXL,C3,CCR5,CCR6,Cd209b,Cd209d,Cd24a,CD72,CLEC10A,CX3CR1,CXCR2,DDR1,FCGR1A,HEXB,HIVEP3,HLA-A,IL6ST,ITGAL,ITGB3,LAIR1,NLRC5,P2RX7,PSMB8,RGS1,SEMA4D,SERPINB6,SIGLEC10,SLA,SPP1,STAB1,STAT1,TAP1,TGFBR1	33
Lipid Metabolism, Molecular Transport, Small Molecule Biochemistry	release of lipid	0.00067		-0.436	ABCA1,C3,CLEC7A,HCK,LIPE,P2RX7,PTGS1,SLA	8
Hematological System Development and Function, Tissue Morphology	quantity of myeloid cells	4.63e-05		-0.459	C3,CCR5,CCR6,Cd24a,CLEC7A,CXCR2,FCGR1A,HAVCR2,IL6ST,ITGAL,LAIR1,PLAC8,SERPINB1	13
Infectious Diseases	infection by lentivirus	0.000186		-0.492	AGAP2,C3,CCR5,Cd209b,CXCR2,DNM1,DOCK10,FCGR1A,HAVCR2,HLA-A,KCNN4,KIF3A,PTGS1,SERPINB6,STAB1,STAT1,TFRC,TOP2A,TPPP	19
Infectious Diseases	viral entry by virus	0.00119		-0.508	AXL,CCR5,ITGAV,TFRC	4
Inflammatory Response, Neurological Disease	inflammation of central nervous system	2.12e-08		-0.548	ARG1,AXL,C3,CCR6,CD300LF,CX3CR1,FCGR1A,HAVCR2,HEXB,HLA-A,HLA-E,IL6ST,Irgm1,ITGAL,ITGAX,SEMA4D,SPP1,STAT1	18
Dermatological Diseases and Conditions, Inflammatory Disease, Inflammatory Response	Dermatitis	0.000402		-0.6	ABCA1,C3,CCL17,CD300LF,ENO1,HAVCR2,HCK,HLA-A,ITGB3,PTGS1,STAT1,TGFBR1,TOP2A	13
Cell Death and Survival, Hematological Disease, Immunological Disease	cell death of mononuclear leukocytes	3.95e-05		-0.615	CCR5,Cd24a,CLEC10A,CUL9,FCGR1A,FGL2,IL6ST,Irgm1,ITGAL,Ms4a4b (includes others),P2RX7,SPP1,STAT1,TOP2A	14
Cell Death and Survival, Hematological Disease, Immunological Disease	cell death of T lymphocytes	0.00023		-0.639	CCR5,Cd24a,CLEC10A,CUL9,FCGR1A,Irgm1,Ms4a4b (includes others),P2RX7,SPP1,STAT1,TOP2A	11
Protein Synthesis	quantity of interleukin	3.27e-06		-0.647	C3,CLEC7A,CXCR2,HEXB,IL6ST,Irgm1,ITGAL,SPP1,STAT1	9
Cellular Growth and Proliferation	expansion of cells	3.65e-05		-0.674	C3,CCR6,CD163,Cd24a,FGFR1,HAVCR2,IL6ST,KCNN4,MMP14,SIGLEC10,SPP1,TGFBR1	12
Cell-To-Cell Signaling and Interaction, Inflammatory Response	immune response of leukocytes	2.86e-07		-0.68	ABCA1,AXL,C3,CCR6,Cd209b,FCGR1A,HAVCR2,HCK,IL6ST,ITGAL,ITGAX,ITGB3,P2RX7,PSMB8,TAP1	15
Cancer, Organismal Injury and Abnormalities	angiogenesis of tumor	7.39e-06		-0.713	ANGPTL2,ITGB3,ITGB5,MMP14,P2RX7,SEMA6A,SPINT1,SPP1	8
Inflammatory Response	inflammation of body region	4.32e-10		-0.731	ABCA1,ARAP3,ARG1,AXL,C3,CCR5,CCR6,Cd24a,CD300LF,CD72,Chil3/Chil4,CLEC7A,CX3CR1,CXCR2,ENO1,FCGR1A,FGFR1,GABBR1,HAVCR2,HLA-A,HLA-E,IL6ST,Irgm1,ITGAL,ITGAX,ITGB3,P2RX7,PTGS1,SELENBP1,SEMA4D,SERPINB1,SIGLEC10,SPP1,STAB1,STAT1,TOP2A	36
Inflammatory Response, Respiratory Disease	inflammation of lung	1.35e-06		-0.734	ARG1,C3,CCR5,CD300LF,CD72,Chil3/Chil4,CLEC7A,ENO1,FGFR1,HLA-A,ITGB3,PTGS1,SELENBP1,SERPINB1,STAT1,TOP2A	16
Infectious Diseases	infection by RNA virus	0.000134		-0.745	AGAP2,AXL,C3,CCL17,CCR5,Cd209b,CXCR2,DNM1,DOCK10,FCGR1A,HAVCR2,HLA-A,KCNN4,KIF3A,PTGS1,SERPINB6,STAB1,STAT1,TAP1,TFRC,TOP2A,TPPP	22
Cellular Development, Tissue Development	differentiation of connective tissue cells	0.0012		-0.787	C3,CD300LF,FGFR1,GABBR1,HIVEP3,IL6ST,LY6E,MMP14,PLAC8,PSMB8,SELENBP1,SEMA4D,SPP1,STAT1,TFRC,TGFBR1	16
Infectious Diseases, Respiratory Disease	infection of lung	0.000126		-0.849	Cxcl9,HAVCR2,LYZ,STAT1	4
Organismal Injury and Abnormalities	angiogenesis of lesion	1.3e-06		-0.98	ANGPTL2,C3,ITGB3,ITGB5,MMP14,P2RX7,SEMA6A,SPINT1,SPP1	9
Cell-To-Cell Signaling and Interaction	signaling of cells	0.000201		-0.985	CD72,CLEC7A,IL6ST,NLRC5,P2RX7,STAT1	6
Cellular Development, Cellular Growth and Proliferation	expansion of blood cells	5.82e-05		-1.281	C3,CCR6,CD163,Cd24a,FGFR1,HAVCR2,IL6ST,SIGLEC10,SPP1,TGFBR1	10
Cancer, Organismal Injury and Abnormalities, Reproductive System Disease	tumorigenesis of mammary tumor	0.000245		-1.342	FGFR1,ITGB3,ITGB5,KIF11,STAT1,TGFBR1	6
Infectious Diseases	Viral Infection	4.24e-07		-1.402	AGAP2,AXL,C3,CCL17,CCR5,CCR6,Cd209b,CLEC10A,CXCR2,DNM1,DOCK10,F11R,F13A1,FCGR1A,FGFR1,GABBR1,HAVCR2,HCK,HIST1H2AC,HLA-A,HLA-E,ITGAL,ITGAV,ITGB3,KCNN4,KIF11,KIF3A,LY6E,P2RX7,PTGS1,SERPINB6,SPP1,STAB1,STAT1,TAP1,TFRC,TGFBR1,TOP2A,TPPP,ZBP1	40
Humoral Immune Response, Protein Synthesis	quantity of immunoglobulin	2.26e-08		-1.438	AXL,CCR5,CCR6,Cd209b,CD72,Cxcl9,CXCR2,FCGR1A,Ggta1,HEXB,IL6ST,ITGB3,LAIR1,RGS1,SEMA4D,SIGLEC10	16
Infectious Diseases	replication of RNA virus	0.000592		-1.542	CCR5,F11R,F13A1,FCGR1A,FGFR1,HAVCR2,HCK,KIF11,LY6E,P2RX7,SPP1,STAB1,STAT1,TAP1	14
Infectious Diseases	replication of virus	0.000601		-1.631	CCR5,F11R,F13A1,FCGR1A,FGFR1,HAVCR2,HCK,KIF11,LY6E,P2RX7,SPP1,STAB1,STAT1,TAP1,ZBP1	15
Infectious Diseases	Bacterial Infections	4.16e-15		-1.714	C3,CCR5,CCR6,Cd209b,Cd209d,Cxcl9,CXCR2,FCGR1A,HCK,HLA-E,IL6ST,Irgm1,ITGAL,ITGAV,ITGAX,LYZ,MMP14,PLAC8,PTGS1,SERPINB1,SPP1,STAT1,TAP1,TFRC,Tlr12,TNNT1,TOP2A	27
Skeletal and Muscular System Development and Function	thickness of trabecular bone	0.00135		-1.96	HIVEP3,IL6ST,ITGB3,SPP1	4
Infectious Diseases	protozoan infection	4.9e-05		-1.987	ATP2B4,C3,CCR5,GBP2,Irgm1,PTGS1	6
Connective Tissue Disorders, Inflammatory Response, Skeletal and Muscular Disorders	inflammation of joint	4.51e-06	Decreased	-2	ARAP3,AXL,F13A1,FCGR1A,IL6ST,STAT1	6
Endocrine System Development and Function	insulin sensitivity	0.00113	Decreased	-2.219	ABCA1,AGAP2,ANGPTL2,C3,GABBR1,SPP1	6
Infectious Diseases	Parasitic Infection	1.91e-05	Decreased	-2.613	ATP2B4,C3,CCR5,Cd24a,CXCR2,GBP2,Iigp1,Irgm1,PTGS1	9
Infectious Diseases	infection of mammalia	1.86e-12	Decreased	-2.653	C3,CCR5,CCR6,Cd209b,Cd209d,Cd24a,CLEC7A,CX3CR1,CXCR2,FCGR1A,GBP2,HCK,HLA-E,Iigp1,Irgm1,ITGAX,PLAC8,SERPINB1,SPP1,STAT1,TAP1,Tlr12	22
Cellular Function and Maintenance	function of blood cells	1.23e-16		0	ABCA1,AXL,C3,CCR5,CCR6,Cd209b,Cd24a,CD300LF,CD72,CLEC7A,CX3CR1,CXCR2,ERAP1,F11R,FCGR1A,HAVCR2,HCK,HLA-A,HLA-E,ITGAL,ITGB3,KCNN4,MMP14,NLRC5,P2RX7,PLAC8,PTGS1,RGS1,SERPINB1,SLA,SPP1,STAT1,TAP1,Tlr12	34
Endocrine System Disorders, Gastrointestinal Disease, Immunological Disease, Metabolic Disease	insulin-dependent diabetes mellitus	1.59e-16		0	ABCA1,CCR5,CCR6,CLEC12A,CX3CR1,Cxcl9,DDR1,FCGR1A,FXYD5,GABBR1,GBP2,GBP4,GBP6,Gbp8,HAVCR2,HLA-A,Iigp1,Irgm1,ITGAX,LYZ,Ms4a4b (includes others),P2RX7,PSMB8,RGS1,SIGLEC10,STAT1,TAP1,TAP2,Tgtp1/Tgtp2,ZBP1	30
Cellular Function and Maintenance	function of leukocytes	2.87e-15		0	AXL,C3,CCR5,CCR6,Cd209b,CD300LF,CD72,CLEC7A,CX3CR1,CXCR2,ERAP1,F11R,FCGR1A,HAVCR2,HCK,HLA-A,HLA-E,ITGAL,ITGB3,KCNN4,MMP14,NLRC5,P2RX7,PLAC8,RGS1,SERPINB1,SLA,SPP1,STAT1,TAP1,Tlr12	31
Endocrine System Disorders, Gastrointestinal Disease, Metabolic Disease	diabetes mellitus	1.68e-14		0	ABCA1,ARHGEF15,C3,CCR5,CCR6,CLEC12A,CX3CR1,Cxcl9,DDR1,FCGR1A,FGFR1,FXYD5,GABBR1,GAS2L1,GBP2,GBP4,GBP6,Gbp8,HAVCR2,HLA-A,Iigp1,Irgm1,ITGAV,ITGAX,ITGB3,ITGB5,KCTD16,KIF11,LYZ,Ms4a4b (includes others),P2RX7,PDE1B,PSMB8,PTGS1,RGS1,SIGLEC10,SLC9A9,SPP1,STAT1,TAP1,TAP2,Tgtp1/Tgtp2,ZBP1	43
Cellular Function and Maintenance	function of phagocytes	1.61e-13		0	AXL,C3,CCR6,Cd209b,CD300LF,CLEC7A,CXCR2,F11R,FCGR1A,HAVCR2,HCK,ITGAL,ITGB3,MMP14,P2RX7,PLAC8,RGS1,SERPINB1,SLA,SPP1,STAT1,Tlr12	22
Metabolic Disease	glucose metabolism disorder	8.16e-13		0	ABCA1,AGAP2,ARHGEF15,C3,CCR5,CCR6,CLEC12A,CX3CR1,Cxcl9,DDR1,FCGR1A,FGFR1,FXYD5,GABBR1,GAS2L1,GBP2,GBP4,GBP6,Gbp8,HAVCR2,HLA-A,Iigp1,Irgm1,ITGAV,ITGAX,ITGB3,ITGB5,KCTD16,KIF11,LIPE,LYZ,Ms4a4b (includes others),P2RX7,PDE1B,PSMB8,PTGS1,RGS1,SIGLEC10,SLC9A9,SPP1,STAT1,TAP1,TAP2,Tgtp1/Tgtp2,ZBP1	45
Inflammatory Disease	chronic inflammatory disorder	3.75e-11		0	ABCA1,APLP2,ARG1,AXL,C3,CCL17,CCR5,CCR6,CREG2,CXCR2,DDR1,DNM1,ENO1,F11R,FCGR1A,GABBR1,GBP2,GBP6,HAVCR2,HCK,HIST1H2AC,HLA-A,IL6ST,ITGB3,LYZ,Ms4a4b (includes others),PSMB8,PTGS1,RGS1,SLC7A2,SPP1,STAB1,STAT1,TAP2,TFRC,TOP2A	36
Connective Tissue Disorders, Immunological Disease, Inflammatory Disease, Skeletal and Muscular Disorders	rheumatoid arthritis	5.87e-10		0	APLP2,ARG1,C3,CCL17,CCR5,CCR6,CREG2,CXCR2,DDR1,DNM1,ENO1,F11R,GBP2,GBP6,HAVCR2,HCK,HIST1H2AC,HLA-A,IL6ST,LYZ,Ms4a4b (includes others),PSMB8,PTGS1,SLC7A2,SPP1,STAT1,TAP2,TFRC	28
Cellular Function and Maintenance, Hematological System Development and Function	function of myeloid cells	5.59e-09		0	AXL,CCR6,Cd209b,CLEC7A,CXCR2,FCGR1A,HCK,ITGAL,ITGB3,P2RX7,PLAC8,SERPINB1,SPP1,STAT1,Tlr12	15
Cellular Function and Maintenance	function of antigen presenting cells	8.59e-09		0	AXL,CCR6,Cd209b,CLEC7A,F11R,FCGR1A,HCK,ITGB3,MMP14,P2RX7,RGS1,SLA,SPP1,STAT1,Tlr12	15
Antimicrobial Response, Inflammatory Response	antibacterial response	5.3e-08		0	Cd209d,CFP,FCGR1A,HCK,HLA-A,HLA-E,LYZ,P2RX7,PLAC8,STAB1,STAT1	11
Cellular Function and Maintenance, Hematological System Development and Function	function of macrophages	5.4e-07		0	AXL,CCR6,Cd209b,CLEC7A,FCGR1A,HCK,ITGB3,P2RX7,SPP1,STAT1,Tlr12	11
Infectious Diseases	infection by mycobacteria	8.29e-07		0	CCR5,CXCR2,Irgm1,MMP14,SPP1,STAT1,TNNT1,TOP2A	8
Cellular Function and Maintenance, Hematological System Development and Function	function of lymphocytes	1.09e-06		0	CCR5,CCR6,CD72,CX3CR1,CXCR2,ERAP1,HAVCR2,HLA-A,HLA-E,ITGAL,KCNN4,NLRC5,RGS1,STAT1,TAP1	15
Inflammatory Disease, Neurological Disease, Skeletal and Muscular Disorders	Multiple Sclerosis	3.09e-06		0	AXL,C3,FCGR1A,GABBR1,HAVCR2,HLA-E,LY6E,P2RX7,PTGS1,TAP2,TOP2A	11
Lymphoid Tissue Structure and Development	morphology of lymphatic system component	3.95e-06		0	ABCA1,ATP2B4,AXL,C3,CCR6,Cd24a,CXCR2,HCK,HIST1H1D,IL6ST,ITGB3,KCNN4,NLRC5,PTGS1,RGS1,SLA	16
Connective Tissue Disorders, Inflammatory Disease, Skeletal and Muscular Disorders	adjuvant arthritis	4.05e-06		0	CCR5,FCGR1A,IL6ST,LIPE,STAT1	5
Cellular Movement, Hematological System Development and Function, Immune Cell Trafficking, Inflammatory Response	emigration of Langerhans cells	4.7e-06		0	CCL17,ITGAV,SPP1	3
Lymphoid Tissue Structure and Development, Organ Morphology	abnormal morphology of lymphoid organ	4.85e-06		0	ABCA1,ATP2B4,AXL,CCR6,Cd24a,CXCR2,HCK,HIST1H1D,IL6ST,ITGB3,KCNN4,NLRC5,PTGS1,RGS1,SLA	15
Organ Morphology, Reproductive System Development and Function	abnormal morphology of placenta	7.39e-06		0	ABCA1,ARAP3,C3,ITGAV,ITGB3,MMP14,SPINT1,TGFBR1	8
Infectious Diseases	tuberculosis	7.53e-06		0	CCR5,CXCR2,Irgm1,MMP14,SPP1,TNNT1,TOP2A	7
Infectious Diseases	Fungal Infection	7.54e-06		0	CCR5,CLEC7A,CXCR2,KCNN4,STAT1,TOP2A	6
Cellular Movement, Hematological Disease, Immunological Disease, Inflammatory Disease, Inflammatory Response, Respiratory Disease	allergic pulmonary eosinophilia	8.7e-06		0	ARG1,CD300LF,Chil3/Chil4,ENO1,SELENBP1	5
Cellular Function and Maintenance	endocytosis by embryonic cell lines	1.03e-05		0	C3,CCR5,CD163,P2RX7	4
Organismal Development	abnormal morphology of body cavity	1.13e-05		0	ABCA1,ARG1,AXL,C3,CCR5,CCR6,Cd209b,Cd24a,CLEC7A,CXCR2,DDR1,FGFR1,HCK,HEXB,HIST1H1D,IL6ST,ITGAV,ITGB3,KCNN4,KIF3A,LY6E,MMP14,NLRC5,PLEKHG5,PTGS1,RGS1,SLA,SPINT1,SPP1	29
Cellular Function and Maintenance	endocytosis by epithelial cell lines	1.3e-05		0	C3,CCR5,CD163,P2RX7	4
Connective Tissue Disorders, Inflammatory Response, Skeletal and Muscular Disorders	inflammation of synovial joint	1.61e-05		0	ARAP3,F13A1,FCGR1A,IL6ST	4
Cellular Movement, Hematological System Development and Function, Immune Cell Trafficking, Inflammatory Response	migration of Langerhans cells	1.61e-05		0	C3,CCL17,ITGAV,SPP1	4
Cell-To-Cell Signaling and Interaction, Inflammatory Response	immune response of dendritic cells	2.12e-05		0	C3,CCR6,FCGR1A,PSMB8,TAP1	5
Organ Morphology, Reproductive System Development and Function	morphology of labyrinthine zone of placenta	3.2e-05		0	ABCA1,ARAP3,ITGB3,MMP14,SPINT1,TGFBR1	6
Gastrointestinal Disease, Immunological Disease, Ophthalmic Disease, Organismal Injury and Abnormalities	Sjogren's syndrome	3.48e-05		0	C3,CCR5,GBP2,PSMB8,SPP1,STAT1,TAP2	7
Inflammatory Response	function of immune system	3.61e-05		0	C3,CD300LF,CXCR2,FCGR1A,HAVCR2,P2RX7,SLC7A2,SPP1	8
Organismal Injury and Abnormalities	Wound	4.53e-05		0	C3,CXCR2,F13A1,FGFR1,IL6ST,ITGB3,PTGS1,SEMA4D,SPP1,TGFBR1	10
Cell Death and Survival	cytolysis of blood cells	4.83e-05		0	Cd24a,HLA-A,ITGAL,KCNN4,P2RX7,STAT1,TAP1	7
Organismal Development	abnormal morphology of abdomen	5.02e-05		0	ABCA1,ARG1,AXL,C3,CCR5,CCR6,Cd209b,Cd24a,CLEC7A,CXCR2,DDR1,HCK,HEXB,IL6ST,ITGB3,KCNN4,LY6E,MMP14,NLRC5,PTGS1,RGS1,SPP1,STAT1	23
Infectious Diseases	sexually transmitted disease	5.09e-05		0	C3,CCR5,FCGR1A,GABBR1,PTGS1,SPP1,TOP2A	7
Cellular Function and Maintenance, Hypersensitivity Response, Inflammatory Response	function of mast cells	5.95e-05		0	C3,CD300LF,FCGR1A,HAVCR2,P2RX7	5
Cellular Movement, Hematological System Development and Function, Immune Cell Trafficking, Inflammatory Response	chemotaxis of antigen presenting cells	6.07e-05		0	ANGPTL2,CCR5,CCR6,CX3CR1,CXCR2,HCK,ITGB3,SPP1	8
Cardiovascular System Development and Function, Cell-To-Cell Signaling and Interaction	cell-cell contact of vascular endothelial cells	6.13e-05		0	STAB1,TGFBR1	2
Cell-mediated Immune Response, Cellular Development, Cellular Function and Maintenance, Cellular Growth and Proliferation, Hematological System Development and Function, Hematopoiesis, Lymphoid Tissue Structure and Development, Tissue Development	generation of CD8+ T lymphocyte	6.13e-05		0	ITGAL,SPP1	2
Organismal Injury and Abnormalities, Respiratory Disease	lung cyst	6.13e-05		0	CLEC7A,SPP1	2
Cellular Function and Maintenance	endocytosis by kidney cell lines	6.48e-05		0	C3,CCR5,CD163,P2RX7	4
Cellular Function and Maintenance, Hematological System Development and Function	function of neutrophils	6.81e-05		0	CLEC7A,CXCR2,HCK,ITGAL,PLAC8,SERPINB1	6
Connective Tissue Disorders, Inflammatory Disease, Skeletal and Muscular Disorders	K/BxN serum transfer arthritis	7.49e-05		0	C3,HCK,PTGS1	3
Cell-mediated Immune Response, Cellular Movement, Hematological System Development and Function, Immune Cell Trafficking	migration of regulatory T lymphocytes	7.49e-05		0	CCL17,CCR6,STAB1	3
Connective Tissue Disorders, Hematological Disease	neonatal alloimmune thrombocytopenia	7.49e-05		0	C3,FCGR1A,ITGB3	3
Organismal Injury and Abnormalities, Renal and Urological Disease	urological disorder of kidney	7.76e-05		0	AXL,C3,Cd24a,FXYD5,ITGB5	5
Cell Morphology, Hematological System Development and Function, Inflammatory Response	morphology of macrophages	9.28e-05		0	CCR5,CCR6,HCK,HEXB,Irgm1,SPP1	6
Infectious Diseases	sepsis	9.42e-05		0	AXL,C3,CD163,CFP,FCGR1A,ITGAL,SERPINB1,TFRC	8
Cellular Movement	chemotaxis of brain cancer cell lines	9.93e-05		0	AXL,ITGAV,KCNN4	3
Cellular Function and Maintenance, Connective Tissue Development and Function, Skeletal and Muscular System Development and Function, Tissue Development	function of osteoclasts	9.99e-05		0	HIVEP3,IL6ST,ITGB3,MMP14,SPP1	5
Organ Morphology, Reproductive System Development and Function	abnormal morphology of labyrinthine zone of placenta	0.000108		0	ABCA1,ARAP3,ITGB3,MMP14,TGFBR1	5
Connective Tissue Development and Function, Skeletal and Muscular System Development and Function, Tissue Development	abnormal morphology of trabecular bone	0.000124		0	HCK,HEXB,HIVEP3,IL6ST,MMP14,SPP1	6
Endocrine System Disorders, Gastrointestinal Disease, Metabolic Disease	experimentally-induced diabetes	0.000124		0	C3,FGFR1,GBP2,PDE1B,RGS1,SPP1	6
Lymphoid Tissue Structure and Development, Organ Morphology, Organismal Development	abnormal morphology of enlarged spleen	0.000127		0	ABCA1,AXL,CXCR2,IL6ST,ITGB3,KCNN4,NLRC5,PTGS1	8
Inflammatory Disease, Neurological Disease, Ophthalmic Disease	Devic's syndrome	0.000128		0	C3,FCGR1A,TOP2A	3
Infectious Diseases	infection of sarcoma cell lines	0.000128		0	AXL,DNM1,STAT1	3
Hematological System Development and Function, Tissue Morphology	quantity of effector memory T lymphocytes	0.000128		0	ITGAL,SERPINB6,STAT1	3
Dermatological Diseases and Conditions	toxic epidermal necrolysis	0.000128		0	C3,FCGR1A,HLA-A	3
Cell Morphology	morphology of leukocytes	0.000131		0	C3,CCR5,CCR6,HCK,HEXB,HLA-A,Irgm1,SEMA4D,SLA,SPP1,STAT1,TAP1	12
Cell Morphology	morphology of cells	0.000134		0	ABCA1,ADAM22,AGAP2,APLP2,ARG1,C3,CCR5,CCR6,Cd209d,Cd24a,CUL9,CX3CR1,CXCR2,DDR1,DNM1,DOCK10,F11R,FGFR1,GABBR1,HCK,HEXB,HLA-A,IL6ST,Irgm1,ITGB3,KCNN4,KIAA1522,KIF3A,LIPE,MMP14,MYH2,P2RX7,RAP1GAP2,SEMA4D,SLA,SPP1,STAT1,TAP1,TFRC	39
Antimicrobial Response, Inflammatory Response	antimicrobial response	0.000159		0	Cd209b,Cd209d,CFP,FCGR1A,HCK,HLA-A,HLA-E,LYZ,P2RX7,PLAC8,STAB1,STAT1	12
Infectious Diseases	anthrax	0.000162		0	Cxcl9,STAT1,TOP2A	3
Cell-To-Cell Signaling and Interaction, Drug Metabolism, Molecular Transport, Small Molecule Biochemistry	secretion of epinephrine	0.000162		0	GABBR1,LY6E,PTGS1	3
Cellular Function and Maintenance, Hematological System Development and Function	function of T lymphocytes	0.000171		0	CCR5,CCR6,CXCR2,ERAP1,HAVCR2,HLA-A,HLA-E,ITGAL,KCNN4,NLRC5	10
Cell-To-Cell Signaling and Interaction	aggregation of squamous cell carcinoma cell lines	0.000183		0	ITGAV,MMP14	2
Developmental Disorder, Hereditary Disorder, Immunological Disease, Organismal Injury and Abnormalities	bare lymphocyte syndrome, type i	0.000183		0	TAP1,TAP2	2
Connective Tissue Disorders, Inflammatory Response, Skeletal and Muscular Disorders	chronic inflammation of joint	0.000183		0	IL6ST,STAT1	2
Infectious Diseases	infectivity of Rhesus rotavirus	0.000183		0	ITGAV,ITGB3	2
Organismal Functions, Organismal Injury and Abnormalities, Tissue Morphology	healing of wound	0.000208		0	C3,CXCR2,FGFR1,IL6ST,ITGB3,PTGS1,SPP1,TGFBR1	8
Immunological Disease, Infectious Diseases	acquired immunodeficiency syndrome	0.00022		0	C3,CCR5,FCGR1A,PTGS1	4
Lymphoid Tissue Structure and Development, Organ Morphology, Organismal Development	abnormal morphology of spleen	0.000221		0	ABCA1,AXL,Cd24a,CXCR2,HCK,IL6ST,ITGB3,KCNN4,NLRC5,PTGS1	10
Cell Morphology, Hematological System Development and Function	morphology of myeloid cells	0.000228		0	C3,CCR5,CCR6,HCK,HEXB,SPP1,STAT1	7
Cancer, Organismal Injury and Abnormalities	melanoma	0.000231		0	ADAM22,AGAP2,AGPAT3,AHNAK2,APLP2,ARAP3,ARHGEF15,ARPP21,AXL,C3,CCDC88B,CCR5,CD163,CD300LF,CD72,CLEC10A,CORO2B,CUL9,CX3CR1,CXCR2,DDR1,DNM1,EPHA10,F11R,F13A1,FBXW4,FGFR1,FGL2,GBP4,GBP6,GPRC5B,HAL,HCK,HIVEP3,HLA-E,HVCN1,INPP5J,ITGAL,ITGAV,ITGAX,ITGB3,ITGB5,KCNN4,KIAA1522,KIF3A,LAIR1,LIPE,MMP14,MYH1,MYH2,MYO1H,MYOM2,NAALADL1,NLRC5,PDE1B,PMEPA1,PTGS1,RGS1,SEL1L3,SELENBP1,SIGLEC10,SLC7A2,SLC9A9,SPINT1,S…	75
Cardiovascular System Development and Function	morphology of cardiovascular system	0.000232		0	AXL,CCR5,F11R,FGFR1,HIST1H1D,IL6ST,ITGAV,ITGB3,KCNN4,KIF3A,LY6E,MMP14,PDC,PLEKHG5,SPINT1,SPP1,TFRC	17
Cell Morphology, Inflammatory Response	morphology of phagocytes	0.000237		0	C3,CCR5,CCR6,HCK,HEXB,Irgm1,SPP1	7
Organismal Injury and Abnormalities, Reproductive System Disease	spontaneous abortion	0.000243		0	C3,FCGR1A,ITGB3,PTGS1	4
Cell Morphology	morphology of blood cells	0.000253		0	C3,CCR5,CCR6,HCK,HEXB,HLA-A,Irgm1,SEMA4D,SLA,SPP1,STAT1,TAP1,TFRC	13
Immunological Disease	immediate hypersensitivity	0.000257		0	ABCA1,C3,CCL17,CCR6,CD300LF,ENO1,FCGR1A,HAVCR2,HCK,PTGS1,STAT1	11
Hematological System Development and Function, Immune Cell Trafficking, Inflammatory Response, Tissue Development	accumulation of T lymphocytes	0.00027		0	CCL17,CCR5,CXCR2,IL6ST,ITGAL,P2RX7	6
Cellular Movement, Hematological System Development and Function, Immune Cell Trafficking, Inflammatory Response	chemotaxis of macrophages	0.000284		0	ANGPTL2,CCR5,CX3CR1,HCK,ITGB3,SPP1	6
Neurological Disease	progressive motor neuropathy	0.000294		0	ARPP21,AXL,C3,FCGR1A,GABBR1,HAVCR2,HLA-E,LY6E,mir-147,P2RX7,PTGS1,SPP1,TAP2,TFRC,TOP2A	15
Developmental Disorder, Hereditary Disorder, Immunological Disease, Organismal Injury and Abnormalities	severe severe combined immunodeficiency	0.000296		0	C3,FCGR1A,TAP1,TAP2	4
Organismal Injury and Abnormalities, Reproductive System Disease	bleeding of uterus	0.000298		0	F13A1,ITGB3,PTGS1	3
Cell-mediated Immune Response, Cellular Movement, Hematological System Development and Function, Immune Cell Trafficking	migration of CD4+ T-lymphocytes	0.000298		0	CCL17,ITGAV,SPP1	3
Immunological Disease	abnormality of immune system	0.000309		0	C3,CCR5,CXCR2,Ggta1,HEXB,SEMA4D,SPP1	7
Cell-To-Cell Signaling and Interaction, Hematological System Development and Function, Immune Cell Trafficking, Inflammatory Response	binding of neutrophils	0.000325		0	ARAP3,C3,CXCR2,HCK	4
Dermatological Diseases and Conditions	psoriasis	0.000331		0	ARG1,C3,CLEC7A,CXCR2,DDR1,F13A1,GBP2,HAL,ITGAL,MMP14,P2RX7,PTGS1,RGS1,SERPINB1,STAT1,TGFBR1	16
Infectious Diseases	candidiasis	0.000356		0	CLEC7A,KCNN4,STAT1	3
Lipid Metabolism, Molecular Transport, Small Molecule Biochemistry	translocation of phospholipid	0.000356		0	ABCA1,KCNN4,P2RX7	3
Dermatological Diseases and Conditions, Infectious Diseases, Inflammatory Disease, Inflammatory Response	cellulitis	0.000364		0	STAT1,TOP2A	2
Connective Tissue Disorders, Immunological Disease, Inflammatory Disease, Skeletal and Muscular Disorders	experimental systemic lupus erythematosus	0.000364		0	TAP1,ZBP1	2
Connective Tissue Development and Function, Skeletal and Muscular System Development and Function, Tissue Development	formation of perichondral bone	0.000364		0	P2RX7,SPP1	2
Cellular Movement	migration of osteoclast precursor cells	0.000364		0	HCK,ITGB3	2
Cellular Development, Connective Tissue Development and Function, Skeletal and Muscular System Development and Function, Tissue Development	differentiation of osteoclasts	0.000368		0	C3,CD300LF,GABBR1,HIVEP3,IL6ST,LY6E,STAT1,TFRC	8
Cancer, Organismal Injury and Abnormalities, Reproductive System Disease	genital tract cancer	0.000394		0	ABCA1,AGAP2,AHNAK2,ARAP3,ARHGEF15,ASS1,ATP2B4,AXL,C3,CCDC88B,CCR6,CD163,CD300LD,CENPF,CLEC12A,CXCR2,DDR1,DOCK10,ENO1,EOGT,EPHA10,ERAP1,EVL,EXOC6,F13A1,FGFR1,FGL2,FXYD5,GBP2,GOLM1,HIST1H2AE,HIST1H2AG,HIST1H2AJ,HIST1H2AL,HIVEP3,HLA-A,ITGAL,ITGAX,ITGB3,KIF11,KIF3A,LY6E,LYZ,MMP14,MYH2,MYO1H,MYOM2,P2RX7,PALD1,PTGS1,SEL1L3,SEMA4D,SERPINB1,SLA,SLC7A2,SLC9A9,SPP1,STAB1,STAT1,TFRC,TGFBR1,TNNT1,TOP2A,XIRP2…	66
Cell Morphology, Hematological System Development and Function, Inflammatory Response	abnormal morphology of macrophages	0.000396		0	CCR5,CCR6,HCK,HEXB,SPP1	5
Cardiovascular Disease, Organismal Injury and Abnormalities	atherogenesis	0.000396		0	CCR5,CX3CR1,DDR1,ITGB3,SPP1	5
Hematological System Development and Function, Immune Cell Trafficking, Inflammatory Response, Tissue Development	accumulation of macrophages	0.00042		0	CX3CR1,DDR1,HAVCR2,ITGAX,SPP1	5
Hematological Disease	abnormal function of hematopoietic system	0.00042		0	ITGB3,KCNN4,SPP1	3
Cellular Movement, Immune Cell Trafficking, Lymphoid Tissue Structure and Development	chemotaxis of lymphatic system cells	0.00042		0	CCL17,Chil3/Chil4,MMP14	3
Immunological Disease, Infectious Diseases, Organismal Injury and Abnormalities	infection of spleen	0.00042		0	HAVCR2,IL6ST,STAT1	3
Respiratory Disease	infectious lung disease	0.00042		0	C3,FCGR1A,TOP2A	3
Neurological Disease, Skeletal and Muscular Disorders	neuromuscular disease	0.000422		0	ARPP21,AXL,C3,CORO2B,F11R,FCGR1A,GABBR1,HAVCR2,HLA-E,LY6E,mir-147,MYOM2,P2RX7,PDE1B,PSMB8,PSME1,PTGS1,SPP1,TAP2,TNNT1,TOP2A	21
Cardiovascular System Development and Function, Organismal Development, Visual System Development and Function	vascularization of cornea	0.000425		0	AXL,CCR5,CXCR2,MMP14	4
Cell Signaling	cell surface receptor linked signal transduction	0.000451		0	AXL,CX3CR1,HCK,Iigp1,IL6ST,ITGAV,ITGB3,ITGB5,KIF3A,STAT1	10
Cardiovascular Disease	intermediate disease stage peripheral arterial disease	0.000459		0	CD163,ERAP1,FCGR1A,HCK,LAIR1,SLA,SPP1	7
Cellular Movement, Immune Cell Trafficking	emigration of leukocytes	0.000463		0	CCL17,F11R,ITGAV,SPP1	4
Cellular Movement, Hematological System Development and Function	extravasation of leukocytes	0.000463		0	CCL17,CCR5,Chil3/Chil4,ITGB3	4
Cellular Function and Maintenance	uptake of cells	0.000463		0	ABCA1,C3,CCR5,CD163	4
Cancer, Organismal Injury and Abnormalities, Reproductive System Disease	prostatic intraepithelial neoplasia	0.000485		0	ASS1,C3,FGFR1,GBP2,LY6E,SERPINB1	6
Dermatological Diseases and Conditions, Gastrointestinal Disease, Immunological Disease	Stevens-Johnson syndrome	0.000491		0	C3,FCGR1A,HLA-A	3
Cell-To-Cell Signaling and Interaction, Hematological System Development and Function, Immune Cell Trafficking, Inflammatory Response	activation of natural killer T lymphocytes	0.000491		0	ITGAL,SPP1,STAT1	3
Infectious Diseases	toxoplasmosis	0.000491		0	CCR5,GBP2,Irgm1	3
Cell-To-Cell Signaling and Interaction, Connective Tissue Development and Function	adhesion of fibroblasts	0.000503		0	ITGAL,ITGAV,ITGB3,SPP1	4
Cellular Movement, Hematological System Development and Function, Immune Cell Trafficking	mobilization of leukocytes	0.000503		0	CCR5,CXCR2,F11R,STAT1	4
Cancer, Organismal Injury and Abnormalities	advanced desmoid tumor	0.00057		0	FGFR1,PTGS1,TOP2A	3
Gastrointestinal Disease, Immunological Disease	celiac disease	0.00057		0	HLA-E,RGS1,TFRC	3
Cancer, Organismal Injury and Abnormalities	stage 2 resected desmoid tumor	0.00057		0	FGFR1,PTGS1,TOP2A	3
Cancer, Organismal Injury and Abnormalities	unresectable desmoid tumor	0.00057		0	FGFR1,PTGS1,TOP2A	3
Cellular Movement	mobilization of cells	0.000586		0	CCR5,CX3CR1,CXCR2,F11R,STAT1	5
Cell-To-Cell Signaling and Interaction, Hematological System Development and Function, Immune Cell Trafficking, Inflammatory Response	adhesion of bone marrow-derived neutrophils	0.000604		0	ARAP3,C3	2
Cell-mediated Immune Response, Cellular Movement, Hematological System Development and Function, Immune Cell Trafficking	homing of TREG cells	0.000604		0	CCR5,CCR6	2
Immunological Disease	hypersensitivity reaction type II	0.000604		0	C3,FCGR1A	2
Molecular Transport, Protein Synthesis, Protein Trafficking	localization of green fluorescent protein	0.000604		0	ITGAV,TFRC	2
Cell-mediated Immune Response, Cellular Movement, Hematological System Development and Function, Immune Cell Trafficking	migration of TREG cells	0.000604		0	CCL17,CCR6	2
Cellular Function and Maintenance, Hematological System Development and Function, Inflammatory Response	presence of neutrophils	0.000604		0	C3,HCK	2
Cancer, Organismal Injury and Abnormalities, Respiratory Disease	carcinoma in lung	0.00061		0	AHNAK2,APLP2,AXL,CCR6,CXCR2,DDR1,ENO1,FGFR1,GABBR1,HLA-A,ITGAV,ITGAX,ITGB5,KIF11,MMP14,PTGS1,SELENBP1,SPP1,STAT1,TGFBR1,TOP2A	21
Cancer, Organismal Injury and Abnormalities, Reproductive System Disease	tumorigenesis of reproductive tract	0.000616		0	ABCA1,AGAP2,AHNAK2,ARAP3,ARHGEF15,ARHGEF40,AXL,C3,CCDC88B,CCR6,CD163,CENPF,CLEC12A,CORO2B,CUL9,CXCR2,DDR1,DOCK10,ENO1,EOGT,EPHA10,ERAP1,EVL,EXOC6,F13A1,FCHO1,FGFR1,FGL2,FXYD5,GABBR1,GBP2,GOLM1,HIST1H2AB,HIST1H2AJ,HIST1H2AL,HIVEP3,HLA-A,HLA-E,ITGAL,ITGAX,ITGB3,KIF11,KIF3A,MMP14,MYH2,MYO1H,MYOM2,P2RX7,PALD1,PTGS1,SEL1L3,SEMA4D,SLA,SLC7A2,SLC9A9,SPP1,STAB1,STAT1,TAP1,TFRC,TGFBR1,TNNT1,TOP2A,XIRP2,ZB…	66
Cancer, Organismal Injury and Abnormalities	refractory malignant tumor	0.000618		0	AXL,DDR1,FGFR1,SPP1,TOP2A	5
Cancer, Organismal Injury and Abnormalities, Reproductive System Disease	female genital neoplasm	0.000631		0	ABCA1,AGAP2,AHNAK2,ARAP3,ARHGEF15,ARHGEF40,AXL,C3,CCDC88B,CCR6,CD163,CENPF,CLEC12A,CORO2B,CUL9,CXCR2,DDR1,DOCK10,ENO1,EOGT,EPHA10,ERAP1,EVL,EXOC6,F13A1,FCHO1,FGFR1,FGL2,FXYD5,GABBR1,GBP2,GOLM1,HIST1H2AB,HIST1H2AJ,HIST1H2AL,HIVEP3,HLA-A,HLA-E,ITGAL,ITGAX,ITGB3,KIF11,KIF3A,MMP14,MYH2,MYO1H,MYOM2,P2RX7,PALD1,PTGS1,SEL1L3,SEMA4D,SLA,SLC7A2,SLC9A9,SPP1,STAB1,STAT1,TAP1,TFRC,TGFBR1,TNNT1,TOP2A,XIRP2,ZB…	66
Cardiovascular Disease, Organismal Injury and Abnormalities, Skeletal and Muscular Disorders	myocardial infarction	0.000635		0	C3,CD163,FCGR1A,ITGAL,ITGAV,ITGB3,PTGS1,STAT1	8
Embryonic Development, Humoral Immune Response, Lymphoid Tissue Structure and Development, Organ Development, Organismal Development, Tissue Development	abnormal morphology of germinal center	0.000637		0	C3,CCR6,HCK,RGS1	4
Cancer, Organismal Injury and Abnormalities	urogenital cancer	0.000654		0	ABCA1,AGAP2,AHNAK2,ARAP3,ARHGEF15,ASS1,ATP2B4,AXL,C3,CCDC88B,CCR5,CCR6,CD163,CD300LD,CENPF,CLEC12A,CUL9,CXCR2,DDR1,DOCK10,ENO1,EOGT,EPHA10,ERAP1,EVL,EXOC6,F13A1,FCGR1A,FGFR1,FGL2,FXYD5,GBP2,GBP6,GOLM1,HIST1H1D,HIST1H2AE,HIST1H2AG,HIST1H2AJ,HIST1H2AL,HIVEP3,HLA-A,ITGAL,ITGAX,ITGB3,KIF11,KIF3A,LY6E,LYZ,MMP14,MYH2,MYO1H,MYOM2,P2RX7,PALD1,PTGS1,RGS1,SEL1L3,SELENBP1,SEMA4D,SERPINB1,SIGLEC10,SLA,SLC7A2…	74
Cell-To-Cell Signaling and Interaction, Hematological System Development and Function, Immune Cell Trafficking, Inflammatory Response	activation of CD8+ T lymphocyte	0.000656		0	CCDC88B,HLA-A,P2RX7	3
Reproductive System Development and Function	abnormal morphology of reproductive system	0.000678		0	ABCA1,AGAP2,ARAP3,AXL,C3,DDR1,HEXB,ITGAV,ITGB3,LIPE,MMP14,PTGS1,SPINT1,TGFBR1	14
Cell Morphology	shape change of leukocytes	0.000685		0	ARAP3,HCK,ITGAL,KCNN4,SEMA4D	5
Cardiovascular Disease	peripheral vascular disease	0.000686		0	ABCA1,CD163,ERAP1,F13A1,FCGR1A,HCK,ITGAV,ITGB3,LAIR1,PTGS1,SLA,SPP1	12
Cell-To-Cell Signaling and Interaction, Hematological System Development and Function, Immune Cell Trafficking, Inflammatory Response	binding of macrophages	0.000687		0	AXL,CLEC10A,FCGR1A,ITGAL	4
Cell Signaling, Cell-To-Cell Signaling and Interaction	cytokine and chemokine mediated signaling pathway	0.000721		0	CX3CR1,HCK,Iigp1,IL6ST,STAT1	5
Cardiovascular Disease	peripheral arterial disease	0.000726		0	CD163,ERAP1,FCGR1A,HCK,LAIR1,PTGS1,SLA,SPP1	8
Cardiovascular System Development and Function	abnormal morphology of cardiovascular system	0.000731		0	AXL,CCR5,FGFR1,HIST1H1D,IL6ST,ITGAV,KCNN4,KIF3A,LY6E,MMP14,PDC,PLEKHG5,SPINT1,SPP1,TFRC	15
Cancer, Organismal Injury and Abnormalities, Respiratory Disease	non-small cell lung cancer	0.000747		0	AHNAK2,APLP2,AXL,CCR6,DDR1,ENO1,FGFR1,GABBR1,HLA-A,ITGAV,ITGAX,ITGB5,KIF11,MMP14,PTGS1,SELENBP1,SPP1,STAT1,TGFBR1,TOP2A	20
Cancer, Organismal Injury and Abnormalities	liquid tumor	0.000749		0	ABCA1,AHNAK2,ANGPTL2,AP2A2,AXL,C3,CCL17,CENPF,CUL9,DDR1,ERAP1,FCGR1A,FGFR1,GABBR1,HCK,HLA-A,HVCN1,ITGB3,ITGB5,KIF3A,LYZ,MYH1,PALD1,PDE1B,PSMB8,PSME1,PTGS1,SELENBP1,STAB1,STAT1,TAP2,TGFBR1,TOP2A,WDR91,XIRP2,ZFP2	36
Cellular Movement, Hematological System Development and Function, Immune Cell Trafficking, Inflammatory Response	transendothelial migration of monocytes	0.00075		0	ITGAL,ITGAV,MMP14	3
Amino Acid Metabolism, Post-Translational Modification, Small Molecule Biochemistry	phosphorylation of L-amino acid	0.000786		0	AXL,Cd24a,DDR1,FGFR1,HCK,ITGB3,SEMA4D,TGFBR1	8
Amino Acid Metabolism, Post-Translational Modification, Small Molecule Biochemistry	phosphorylation of L-tyrosine	0.000797		0	AXL,Cd24a,DDR1,FGFR1,HCK,ITGB3,SEMA4D	7
Cell Death and Survival, Hematological Disease, Immunological Disease	cytolysis of lymphocytes	0.000837		0	HLA-A,ITGAL,P2RX7,STAT1,TAP1	5
Cell-To-Cell Signaling and Interaction, Skeletal and Muscular System Development and Function	binding of smooth muscle cells	0.000853		0	ITGB3,ITGB5,TGFBR1	3
Cellular Growth and Proliferation	colony formation of leukemia cell lines	0.000853		0	ENO1,HCK,IL6ST	3
Cellular Movement	invasion of cervical cancer cell lines	0.000853		0	AXL,HAVCR2,MMP14	3
Hematological System Development and Function, Tissue Morphology	number of activated T lymphocyte	0.000853		0	CCR6,LAIR1,STAT1	3
Skeletal and Muscular System Development and Function, Tissue Development	osteoclastogenesis of connective tissue	0.000853		0	HIVEP3,ITGB3,STAT1	3
Cell-mediated Immune Response, Cellular Movement, Hematological System Development and Function, Immune Cell Trafficking, Inflammatory Response	chemotaxis of natural killer T lymphocytes	0.000901		0	CCL17,CXCR2	2
Dermatological Diseases and Conditions, Hereditary Disorder, Infectious Diseases, Organismal Injury and Abnormalities	chronic mucocutaneous candidiasis	0.000901		0	CLEC7A,STAT1	2
Infectious Diseases	infection of fibrosarcoma cell lines	0.000901		0	AXL,STAT1	2
Connective Tissue Disorders, Inflammatory Response, Skeletal and Muscular Disorders	inflammation of knee joint	0.000901		0	F13A1,FCGR1A	2
Cancer, Organismal Injury and Abnormalities, Reproductive System Disease	onset of tumorigenesis of mammary tumor	0.000901		0	ITGB3,ITGB5	2
Embryonic Development, Tissue Morphology	abnormal morphology of neural tube	0.000915		0	FGFR1,KIF3A,TFRC,TGFBR1	4
Cell Death and Survival, Connective Tissue Disorders	apoptosis of pericytes	0.000963		0	FCGR1A,ITGAV,ITGB3	3
Organ Development, Reproductive System Development and Function	function of uterus	0.000963		0	HLA-E,ITGB3,PTGS1	3
Cancer, Organismal Injury and Abnormalities	pelvic cancer	0.000984		0	ABCA1,ADAM22,AGAP2,AHNAK2,ARAP3,ARHGEF15,ASS1,ATP2B4,AXL,C3,CCDC88B,CCR6,CD163,CD300LD,CENPF,CLEC12A,CXCR2,DDR1,DOCK10,ENO1,EOGT,EPHA10,ERAP1,EVL,EXOC6,F13A1,FGFR1,FGL2,FXYD5,GBP2,GOLM1,HIST1H1D,HIST1H2AE,HIST1H2AG,HIST1H2AJ,HIST1H2AL,HIVEP3,HLA-A,ITGAL,ITGAV,ITGAX,ITGB3,KIF11,KIF3A,LY6E,LYZ,MMP14,MYH2,MYO1H,MYOM2,P2RX7,PALD1,PTGS1,SEL1L3,SEMA4D,SERPINB1,SLA,SLC7A2,SLC9A9,SPP1,STAB1,STAT1,TFRC,TG…	70
Dermatological Diseases and Conditions, Inflammatory Disease	Acne	0.00101		0	CCR5,CD163,ITGAV,LYZ,PTGS1	5
Cardiovascular System Development and Function, Cellular Function and Maintenance, Hematological System Development and Function, Tissue Development	function of blood platelets	0.00105		0	ABCA1,C3,ITGB3,PTGS1	4
Organismal Injury and Abnormalities	fibrin clot	0.00108		0	F13A1,ITGB3,MMP14	3
Cancer, Organismal Injury and Abnormalities, Reproductive System Disease	metastatic breast cancer	0.00116		0	MMP14,SPP1,STAT1,TGFBR1,TOP2A	5
Cellular Assembly and Organization, Tissue Development	polymerization of filaments	0.00117		0	ARHGAP18,CENPF,EVL,HCK,INPP5J,TPPP	6
Cancer, Organismal Injury and Abnormalities, Reproductive System Disease	Prostate Cancer and Tumors	0.00118		0	ABCA1,AGAP2,AHNAK2,ASS1,ATP2B4,AXL,C3,CD300LD,CENPF,FGFR1,GBP2,HIST1H2AE,HIST1H2AG,HLA-A,KIF3A,LY6E,LYZ,MYH2,PTGS1,SEMA4D,SERPINB1,SPP1,STAT1,TOP2A,ZBTB4	25
Cellular Movement, Hematopoiesis, Immune Cell Trafficking, Inflammatory Response	cell movement of bone marrow cells	0.00121		0	Chil3/Chil4,DDR1,MMP14	3
Connective Tissue Development and Function, Skeletal and Muscular System Development and Function, Tissue Development	formation of trabecular bone	0.00121		0	HCK,HIVEP3,SPP1	3
Cellular Movement, Embryonic Development	homing of embryonic cell lines	0.00121		0	CCR5,CXCR2,DNM1	3
Cellular Movement, Hair and Skin Development and Function	homing of epithelial cell lines	0.00121		0	CCR5,CXCR2,DNM1	3
Cellular Movement, Hematological System Development and Function, Immune Cell Trafficking, Inflammatory Response	movement of bone marrow-derived dendritic cells	0.00121		0	CCL17,CCR6,SPP1	3
Reproductive System Development and Function	function of reproductive system	0.00125		0	AGAP2,ATP2B4,C3,HLA-E,ITGB3,PTGS1	6
Cancer, Hematological Disease, Immunological Disease, Organismal Injury and Abnormalities	BCR-ABL F317C-positive Philadelphia-positive acute lymphoblastic leukemia	0.00125		0	DDR1,HCK	2
Cancer, Hematological Disease, Immunological Disease, Organismal Injury and Abnormalities	BCR-ABL F317I-positive Philadelphia-positive acute lymphoblastic leukemia	0.00125		0	DDR1,HCK	2
Cancer, Hematological Disease, Immunological Disease, Organismal Injury and Abnormalities	BCR-ABL F317L-positive Philadelphia-positive acute lymphoblastic leukemia	0.00125		0	DDR1,HCK	2
Cancer, Hematological Disease, Immunological Disease, Organismal Injury and Abnormalities	BCR-ABL F317V-positive Philadelphia-positive acute lymphoblastic leukemia	0.00125		0	DDR1,HCK	2
Cell Death and Survival	apoptosis of oligodendrocyte precursor cells	0.00125		0	CXCR2,STAT1	2
Cellular Movement, Hematological System Development and Function, Immune Cell Trafficking	arrest in cell rolling of mononuclear leukocytes	0.00125		0	CCL17,CXCR2	2
Cell Death and Survival, Hematological Disease, Immunological Disease	cell death of natural killer T lymphocytes	0.00125		0	CCR5,P2RX7	2
Carbohydrate Metabolism, Small Molecule Biochemistry	molecular cleavage of proteoglycan	0.00125		0	LYZ,MMP14	2
Cellular Assembly and Organization	polarization of cellular membrane	0.00125		0	IL6ST,Irgm1	2
Lymphoid Tissue Structure and Development, Organ Morphology, Tissue Morphology	size of Peyer's patches	0.00125		0	ARG1,CCR6	2
Organ Morphology, Organismal Development	size of salivary gland	0.00125		0	KCNN4,MMP14	2
Amino Acid Metabolism, Cell Signaling	urea cycle	0.00125		0	ARG1,ASS1	2
Cell-To-Cell Signaling and Interaction, Hematological System Development and Function, Immune Cell Trafficking, Infectious Diseases	fusion of leukocytes	0.00135		0	CCR5,P2RX7,STAT1	3
Cell-To-Cell Signaling and Interaction, Cellular Movement, Hematological System Development and Function, Immune Cell Trafficking	recruitment of inflammatory leukocytes	0.00135		0	C3,CLEC7A,SPP1	3
Inflammatory Disease, Neurological Disease	transverse myelitis	0.00135		0	C3,FCGR1A,TOP2A	3
Digestive System Development and Function	abnormal morphology of digestive system	0.00135		0	ARG1,C3,CCR5,CCR6,CLEC7A,CXCR2,FGFR1,HEXB,IL6ST,MMP14,PTGS1,RGS1,SPP1,STAT1	14
Hematological System Development and Function, Organismal Functions	coagulation of blood	0.00138		0	APLP2,AXL,C3,CCL17,F13A1,ITGB3,PTGS1	7
Organismal Injury and Abnormalities	discomfort	0.00142		0	AXL,CX3CR1,GABBR1,HIST1H2AE,HIST1H2AG,IL6ST,ITGB3,P2RX7,PTGS1	9
Cancer, Hematological Disease, Immunological Disease, Organismal Injury and Abnormalities	leukemia	0.00143		0	ABCA1,AHNAK2,ANGPTL2,AP2A2,AXL,C3,CCL17,CENPF,CUL9,DDR1,ERAP1,FCGR1A,FGFR1,GABBR1,HCK,HLA-A,HVCN1,ITGB3,ITGB5,KIF3A,LYZ,MYH1,PALD1,PDE1B,PSMB8,PSME1,SELENBP1,STAB1,STAT1,TAP2,TOP2A,WDR91,XIRP2,ZFP2	34
Neurological Disease, Psychological Disorders	pervasive developmental disorder	0.00146		0	C3,FCGR1A,GABBR1,GBP2,ITGB3,SLC9A9,TAP1	7
Neurological Disease	peripheral motor neuropathy	0.0015		0	C3,FCGR1A,PLEKHG5	3
Infectious Diseases, Inflammatory Disease	systemic inflammatory response syndrome	0.0015		0	AXL,CD163,ITGAL	3
Immunological Disease, Organismal Injury and Abnormalities	lymphadenopathy	0.0015		0	C3,HLA-E,IL6ST,SPP1,TOP2A	5
Cellular Movement, Reproductive System Development and Function	cell movement of gonadal cell lines	0.00152		0	APLP2,CCR5,ITGB3,SPP1	4
Neurological Disease	demyelinating peripheral neuropathy	0.00161		0	C3,FCGR1A,PLEKHG5,TNNT1	4

## Sheet: ActHPV vs wtHPV
Categories	Diseases or Functions Annotation	p-Value	Predicted Activation State	Activation z-score	Molecules	# Molecules
Cellular Movement	cell movement of tumor cell lines	6.48e-06	Increased	3.855	ACP1,AKT1,AXL,BCAM,CALR,CCND1,COL1A1,DOCK4,DPP4,ELMO1,F2R,FLNB,HAVCR2,HCK,HVCN1,ITGA6,ITGAV,ITGB5,KCNN4,LCP1,MMP14,PAK1,SDC1,SEMA4D,SPP1,STAT1,TGFBR1	27
Cellular Movement	migration of cells	2.14e-09	Increased	3.575	ABI3,ACP1,AKT1,AXL,BCAM,BRCA2,CALR,CCND1,CELSR3,COL1A1,CTSV,CX3CR1,CYP26B1,DGKE,DOCK10,DOCK4,DOCK8,DPP4,Ear2 (includes others),EFNB2,ELMO1,F11R,F2R,FLNB,FYB,GPR18,HAVCR2,HCK,HLA-A,HVCN1,HYOU1,ITGA6,ITGAL,ITGAV,ITGAX,ITGB5,KCNN4,LCP1,LYZ,MCM3,MMP12,MMP14,NCF4,PAK1,PDE4DIP,PEX5,SDC1,SEMA4D,SERPINB1,SLC8A1,SMAD7,SPATA13,SPP1,STAT1,TGFBR1	55
Cellular Movement	cell movement	2.4e-09	Increased	3.433	ABI3,ACP1,AKT1,ARHGAP22,AXL,BCAM,BRCA2,CADM1,CALR,CCND1,CELSR3,COL1A1,CTSV,CX3CR1,CYP26B1,DGKE,DOCK10,DOCK4,DOCK8,DPP4,Ear2 (includes others),EFNB2,ELMO1,F11R,F2R,FLNB,FYB,GPR18,HAVCR2,HCK,HLA-A,HVCN1,HYOU1,IGHM,ITGA6,ITGAL,ITGAV,ITGAX,ITGB5,KCNN4,LCP1,LYZ,MCM3,MMP12,MMP14,MYO5B,NCF4,PAK1,PDE4DIP,PEX5,SDC1,SEMA4D,SERPINB1,SLC8A1,SMAD7,SPATA13,SPP1,STAT1,TGFBR1	59
Cell-To-Cell Signaling and Interaction, Hematological System Development and Function, Immune Cell Trafficking, Inflammatory Response	activation of mononuclear leukocytes	2.18e-07	Increased	3.396	AKT1,AXL,CADM1,CALR,CCDC88B,CD163,CD46,CD72,DPP4,EFNB2,HAVCR2,HLA-A,HSPH1,HYOU1,IGHM,ITGAL,ITGAV,KCNN4,SEMA4D,SPP1,STAT1	21
Cell-To-Cell Signaling and Interaction, Hematological System Development and Function, Immune Cell Trafficking, Inflammatory Response	activation of lymphocytes	4.03e-07	Increased	3.259	AKT1,AXL,CADM1,CALR,CCDC88B,CD46,CD72,DPP4,EFNB2,HAVCR2,HLA-A,HSPH1,HYOU1,IGHM,ITGAL,ITGAV,KCNN4,SEMA4D,SPP1,STAT1	20
Cellular Movement	cell movement of breast cancer cell lines	2.02e-05	Increased	3.25	ACP1,AKT1,AXL,CCND1,ITGA6,ITGAV,ITGB5,MMP14,PAK1,SDC1,SEMA4D,SPP1,TGFBR1	13
Cell-To-Cell Signaling and Interaction	activation of cells	1.04e-08	Increased	3.223	ACSL5,AKT1,AVPR1A,AXL,CADM1,CALR,CCDC88B,CCND1,CD163,CD46,CD72,CLEC12A,CX3CR1,DPP4,EFNB2,F2R,HAVCR2,HCK,HLA-A,HLA-DOA,HSPH1,HYOU1,IGHM,ITGAL,ITGAV,ITGAX,KCNN4,LAIR1,MMP14,PSMB8,PSME1,SEMA4D,SERPINF2,SPP1,STAT1	35
Cell-To-Cell Signaling and Interaction, Hematological System Development and Function	activation of blood cells	2.57e-08	Increased	3.212	AKT1,AXL,CADM1,CALR,CCDC88B,CD163,CD46,CD72,CX3CR1,DPP4,EFNB2,F2R,HAVCR2,HCK,HLA-A,HLA-DOA,HSPH1,HYOU1,IGHM,ITGAL,ITGAV,KCNN4,LAIR1,PSMB8,PSME1,SEMA4D,SERPINF2,SPP1,STAT1	29
Cellular Movement	migration of breast cancer cell lines	1.63e-05	Increased	3.179	AKT1,AXL,CCND1,ITGA6,ITGAV,ITGB5,MMP14,PAK1,SDC1,SEMA4D,SPP1,TGFBR1	12
Cellular Movement	migration of tumor cell lines	0.000172	Increased	3.178	AKT1,AXL,BCAM,CCND1,COL1A1,DPP4,ELMO1,F2R,FLNB,HAVCR2,HVCN1,ITGA6,ITGAV,ITGB5,MMP14,PAK1,SDC1,SEMA4D,SPP1,STAT1,TGFBR1	21
Cell-To-Cell Signaling and Interaction, Hematological System Development and Function, Immune Cell Trafficking, Inflammatory Response	activation of T lymphocytes	1.22e-07	Increased	3.099	AKT1,AXL,CADM1,CALR,CCDC88B,CD46,DPP4,EFNB2,HAVCR2,HLA-A,HSPH1,HYOU1,ITGAL,ITGAV,KCNN4,SEMA4D,SPP1,STAT1	18
Cell-To-Cell Signaling and Interaction, Hematological System Development and Function, Immune Cell Trafficking, Inflammatory Response	activation of leukocytes	2.12e-08	Increased	3.054	AKT1,AXL,CADM1,CALR,CCDC88B,CD163,CD46,CD72,CX3CR1,DPP4,EFNB2,HAVCR2,HCK,HLA-A,HLA-DOA,HSPH1,HYOU1,IGHM,ITGAL,ITGAV,KCNN4,LAIR1,PSMB8,PSME1,SEMA4D,SERPINF2,SPP1,STAT1	28
Cellular Development, Cellular Growth and Proliferation	cell proliferation of tumor cell lines	0.000927	Increased	2.977	ACSL5,AKT1,AXL,BRCA2,CALR,CCND1,CD163,CD72,COL14A1,COL1A1,DPP4,EXTL3,GOLM1,HAVCR2,HCK,HVCN1,IGHM,INPP4B,ITGA6,ITGAV,ITGB5,KCNN4,LAIR1,LCP1,MMP14,PAK1,PMEPA1,SEMA4D,SMAD7,SPP1,STAT1,TCN2,TFRC,TGFBR1	34
Cell-To-Cell Signaling and Interaction	adhesion of tumor cell lines	8.15e-05	Increased	2.954	ACP1,AKT1,CCND1,F2R,ITGA6,ITGAL,ITGAV,ITGAX,MMP14,SDC1,SPP1,STAT1	12
Cellular Growth and Proliferation	proliferation of cells	0.000609	Increased	2.889	ACP1,ACSL5,ADD2,AKT1,ARNTL2,AVPR1A,AXL,BASP1,BRCA2,CADM1,CALR,CCDC88B,CCND1,CD163,Cd209d,CD46,CD72,CFDP1,COL14A1,COL1A1,CTSV,CX3CR1,DOCK4,DOCK8,DPP4,EFNB2,EXTL3,F11R,F2R,FYB,GOLM1,HAVCR2,HCK,HEXB,HLA-E,HVCN1,IGHM,INPP4B,ITGA6,ITGAL,ITGAV,ITGAX,ITGB5,KCNN4,KRT17,LAIR1,LCP1,LYZ,MCM3,MMP12,MMP14,MYOF,P4HA1,PAK1,PMEPA1,SDC1,SEMA4D,SERPINF2,SIGLEC10,SLC8A1,SMAD7,SPP1,STAT1,TAP1,TBC1D8,TCN2,TFRC,TGFBR1	68
Cell-To-Cell Signaling and Interaction, Hematological System Development and Function, Immune Cell Trafficking	adhesion of myeloid cells	1.66e-05	Increased	2.789	AXL,CADM1,F2R,HCK,ITGAL,ITGAX,LCP1,PAK1	8
Cellular Movement	homing of cells	2.01e-08	Increased	2.785	AKT1,AXL,CALR,CCND1,CX3CR1,DOCK4,DPP4,Ear2 (includes others),EFNB2,ELMO1,F2R,FYB,HCK,ITGA6,ITGAL,ITGAV,KCNN4,LCP1,MMP14,MYO5B,PAK1,SEMA4D,SERPINB1,SPP1,TGFBR1	25
Cellular Movement, Hematological System Development and Function, Immune Cell Trafficking, Inflammatory Response	migration of phagocytes	4.37e-07	Increased	2.738	CCND1,COL1A1,CTSV,CX3CR1,DOCK8,F11R,HCK,ITGAL,ITGAV,ITGAX,MMP12,MMP14,SDC1,SEMA4D,SPP1	15
Cell-To-Cell Signaling and Interaction	binding of tumor cell lines	2.45e-06	Increased	2.628	DOCK8,DPP4,F2R,HCK,HLA-A,ITGA6,ITGAL,ITGAV,ITGB5,SPP1,TFRC	11
Cellular Movement, Hematological System Development and Function, Immune Cell Trafficking	cell movement of mononuclear leukocytes	7.29e-13	Increased	2.625	AKT1,CALR,COL1A1,CTSV,CX3CR1,CYP26B1,DOCK8,DPP4,EFNB2,ELMO1,F11R,F2R,FYB,HCK,HLA-A,HYOU1,ITGA6,ITGAL,ITGAV,ITGAX,KCNN4,LCP1,MMP12,MMP14,SEMA4D,SPP1,STAT1,TGFBR1	28
Cellular Movement	chemotaxis	2.89e-08	Increased	2.621	AKT1,AXL,CALR,CCND1,CX3CR1,DOCK4,DPP4,Ear2 (includes others),EFNB2,ELMO1,F2R,HCK,ITGA6,ITGAL,ITGAV,KCNN4,LCP1,MMP14,MYO5B,PAK1,SEMA4D,SERPINB1,SPP1,TGFBR1	24
Cellular Movement	chemotaxis of cells	7.02e-08	Increased	2.621	AKT1,AXL,CALR,CCND1,CX3CR1,DOCK4,DPP4,Ear2 (includes others),ELMO1,F2R,HCK,ITGA6,ITGAL,ITGAV,KCNN4,LCP1,MMP14,MYO5B,PAK1,SEMA4D,SERPINB1,SPP1,TGFBR1	23
Cellular Function and Maintenance	engulfment of cells	2.12e-05	Increased	2.608	AXL,CALR,CD163,CKB,DOCK4,ELMO1,GPR18,HCK,HYOU1,IGHM,ITGAV,ITGAX,ITGB5,PAK1,SLC9B2,TGFBR1	16
Cellular Movement, Hematological System Development and Function, Immune Cell Trafficking	cell movement of leukocytes	5.77e-11	Increased	2.608	AKT1,CALR,CCND1,COL1A1,CTSV,CX3CR1,CYP26B1,DOCK8,DPP4,Ear2 (includes others),EFNB2,ELMO1,F11R,F2R,FYB,GPR18,HCK,HLA-A,HYOU1,ITGA6,ITGAL,ITGAV,ITGAX,KCNN4,LCP1,MMP12,MMP14,SDC1,SEMA4D,SERPINB1,SMAD7,SPP1,STAT1,TGFBR1	34
Hematological System Development and Function, Tissue Morphology	quantity of CD8+ T lymphocyte	0.000541	Increased	2.599	DOCK8,HLA-A,IGHM,LAIR1,NLRC5,PSMB8,TAP1	7
Cellular Movement, Skeletal and Muscular System Development and Function	migration of smooth muscle cells	0.000118	Increased	2.586	AKT1,CCND1,CTSV,F11R,F2R,ITGB5,PAK1,SPP1	8
Cell Death and Survival, Cellular Compromise	cytotoxicity of leukocytes	9.83e-07	Increased	2.571	DOCK8,H2-K2/H2-Q9,HAVCR2,HCK,HLA-A,HLA-E,ITGAL,LAIR1,PAK1,STAT1,TAP2	11
Cell-To-Cell Signaling and Interaction, Cellular Function and Maintenance, Inflammatory Response	phagocytosis of cells	0.003	Increased	2.529	AXL,CALR,CKB,ELMO1,GPR18,HCK,ITGAV,ITGAX,ITGB5	9
Cellular Movement, Hematological System Development and Function, Immune Cell Trafficking	cell movement of lymphocytes	1.48e-10	Increased	2.475	AKT1,CALR,COL1A1,CTSV,CX3CR1,CYP26B1,DOCK8,DPP4,ELMO1,F11R,FYB,HLA-A,HYOU1,ITGA6,ITGAL,ITGAV,KCNN4,LCP1,MMP14,SEMA4D,SPP1,STAT1,TGFBR1	23
Cell-To-Cell Signaling and Interaction	adhesion of blood cells	5.6e-08	Increased	2.46	AXL,BCAM,CADM1,CCND1,CD46,CX3CR1,DGKE,F11R,F2R,FYB,HCK,IGHM,ITGA6,ITGAL,ITGAX,LCP1,PAK1,SPP1,STAT1	19
Cancer	hyperplasia of secretory structure	0.00205	Increased	2.449	BRCA2,CCDC80,CCND1,CTSV,MMP14,PAK1,SDC1	7
Cell Death and Survival, Cellular Compromise	cytotoxicity of lymphocytes	4.4e-06	Increased	2.406	DOCK8,H2-K2/H2-Q9,HAVCR2,HLA-A,HLA-E,ITGAL,LAIR1,PAK1,STAT1,TAP2	10
Cellular Movement	cell movement of brain cancer cell lines	0.000363	Increased	2.401	AKT1,AXL,ELMO1,ITGAV,KCNN4,MMP14,SPP1	7
Cell Death and Survival, Cellular Compromise	cytotoxicity of cells	6.18e-07	Increased	2.37	CD46,DOCK8,H2-K2/H2-Q9,HAVCR2,HCK,HLA-A,HLA-E,ITGAL,LAIR1,PAK1,SMAD7,STAT1,TAP2	13
Cell-To-Cell Signaling and Interaction	binding of cells	3.07e-06	Increased	2.336	AKT1,AXL,CALR,DOCK8,DPP4,F2R,FYB,HCK,HLA-A,ITGA6,ITGAL,ITGAV,ITGAX,ITGB5,SDC1,SERPINF2,SPP1,TFRC,TGFBR1	19
Cell-To-Cell Signaling and Interaction	aggregation of cells	0.00112	Increased	2.296	AKT1,AXL,CADM1,COL14A1,EFNB2,F2R,IGHM,ITGAL,ITGAV,LYZ,MMP14	11
Cellular Movement	cell movement of connective tissue cells	0.000132	Increased	2.245	AKT1,CCND1,COL1A1,F2R,FLNB,HCK,MMP14,SLC8A1,SPP1,TGFBR1	10
Cellular Movement, Hematological System Development and Function, Immune Cell Trafficking, Inflammatory Response	cell movement of monocytes	1.37e-07	Increased	2.24	COL1A1,CTSV,CX3CR1,F11R,F2R,ITGAL,ITGAV,ITGAX,MMP12,MMP14,SEMA4D,SPP1	12
Cancer, Organismal Injury and Abnormalities	cancer of cells	0.00293	Increased	2.219	ABI3,ADD2,AKT1,AXL,BRCA2,C1orf109,CADM1,CCDC88B,CCND1,CD163,CLIP2,CYP26B1,DOCK4,DOCK8,DPEP3,DPP4,ELMO1,EPHA10,F11R,F2R,FAM46B,FLNB,HACL1,HIVEP3,HLA-A,HLA-DOA,ITGA6,ITGAL,ITGAV,ITGAX,KIAA1522,MFSD6L,MFSD7,MMGT1,MMP12,MMP14,MYBPC1,MYH2,MYH4,MYO18A,MYO5B,MYOF,NCF4,PAK1,PDE4DIP,PSPH,RGS12,RNF213,SEMA4D,SMAD7,SPATA13,SPP1,STAT1,TAGAP,TGFBR1,TMEM176B,ZNF831	57
Cellular Movement, Hematological System Development and Function, Immune Cell Trafficking	migration of mononuclear leukocytes	5.11e-12	Increased	2.213	AKT1,CALR,COL1A1,CTSV,CX3CR1,CYP26B1,DOCK8,DPP4,EFNB2,ELMO1,F11R,FYB,HLA-A,HYOU1,ITGA6,ITGAL,ITGAV,ITGAX,KCNN4,LCP1,MMP14,SEMA4D,SPP1,STAT1	24
Cellular Movement, Hematological System Development and Function, Immune Cell Trafficking	Lymphocyte migration	3.24e-10	Increased	2.206	AKT1,CALR,COL1A1,CTSV,CX3CR1,CYP26B1,DOCK8,DPP4,ELMO1,F11R,FYB,HLA-A,HYOU1,ITGA6,ITGAL,ITGAV,KCNN4,LCP1,SEMA4D,SPP1,STAT1	21
Cancer, Cellular Movement, Organismal Injury and Abnormalities, Tumor Morphology	invasion of tumor cells	0.00279	Increased	2.197	DPP4,F2R,ITGA6,MMP14,SDC1,SEMA4D,TGFBR1	7
Cellular Movement, Immune Cell Trafficking	leukocyte migration	3.06e-11	Increased	2.197	AKT1,CALR,CCND1,COL1A1,CTSV,CX3CR1,CYP26B1,DOCK8,DPP4,Ear2 (includes others),EFNB2,ELMO1,F11R,F2R,FYB,GPR18,HCK,HLA-A,HYOU1,ITGA6,ITGAL,ITGAV,ITGAX,KCNN4,LCP1,LYZ,MMP12,MMP14,NCF4,PAK1,SDC1,SEMA4D,SERPINB1,SMAD7,SPP1,STAT1,TGFBR1	37
Cell-To-Cell Signaling and Interaction	binding of leukemia cell lines	0.00014	Increased	2.186	DOCK8,HLA-A,ITGA6,ITGAL,ITGAV	5
Cell-To-Cell Signaling and Interaction, Hematological System Development and Function, Immune Cell Trafficking, Inflammatory Response	adhesion of phagocytes	1.43e-05	Increased	2.183	AXL,CADM1,CCND1,F2R,HCK,ITGAL,ITGAX,LCP1,PAK1	9
Cell Morphology	cell spreading	5.19e-05	Increased	2.117	ACP1,AKT1,CADM1,ELMO1,FLNB,HCK,ITGA6,ITGAL,ITGAV,PAK1,SDC1,SPP1	12
Cellular Movement	migration of connective tissue cells	0.000114	Increased	2.093	AKT1,CCND1,COL1A1,F2R,FLNB,HCK,SLC8A1,SPP1,TGFBR1	9
Cell-mediated Immune Response, Cellular Movement, Hematological System Development and Function, Immune Cell Trafficking	T cell migration	1.67e-08	Increased	2.043	CALR,COL1A1,CTSV,DOCK8,DPP4,ELMO1,FYB,HLA-A,HYOU1,ITGA6,ITGAL,ITGAV,KCNN4,LCP1,SPP1,STAT1	16
Cellular Movement, Hematological System Development and Function, Immune Cell Trafficking	cell movement of myeloid cells	8.25e-05	Increased	2.029	CCND1,COL1A1,CTSV,CX3CR1,F11R,F2R,GPR18,HCK,ITGAL,ITGAV,ITGAX,MMP12,MMP14,SDC1,SEMA4D,SERPINB1,SMAD7,SPP1	18
Cellular Function and Maintenance	internalization of cells	0.00162	Increased	2.01	AXL,CALR,CKB,GPR18,HCK,ITGAL,SLC9B2	7
Cellular Movement, Hematological System Development and Function, Immune Cell Trafficking	migration of antigen presenting cells	0.000389	Increased	2.007	CCND1,DOCK8,ITGAL,ITGAV,MMP12,SDC1,SEMA4D,SPP1	8
Cellular Movement, Hematological System Development and Function, Immune Cell Trafficking, Inflammatory Response	cell movement of phagocytes	1.02e-05	Increased	2.001	CCND1,COL1A1,CTSV,CX3CR1,DOCK8,Ear2 (includes others),F11R,F2R,GPR18,HCK,ITGAL,ITGAV,ITGAX,MMP12,MMP14,SDC1,SEMA4D,SERPINB1,SMAD7,SPP1	20
Cell-To-Cell Signaling and Interaction	adhesion of melanoma cell lines	0.000379	Increased	2	F2R,ITGA6,ITGAV,SPP1	4
Cancer	hyperplasia of exocrine gland	0.00076	Increased	2	CCND1,CTSV,MMP14,PAK1,SDC1	5
Inflammatory Response	immune response of cells	1.26e-06		1.996	AKT1,AXL,CALR,CKB,DOCK8,ELMO1,F2R,GPR18,HAVCR2,HCK,HLA-A,HLA-E,IGHM,ITGAL,ITGAV,ITGAX,ITGB5,LAIR1,PSMB8,SMAD7,STAT1,TAP1	22
Cell-To-Cell Signaling and Interaction, Hematological System Development and Function, Immune Cell Trafficking	adhesion of immune cells	2.05e-06		1.993	AXL,CADM1,CCND1,CD46,CX3CR1,F11R,F2R,FYB,HCK,ITGA6,ITGAL,ITGAX,LCP1,PAK1,SPP1,STAT1	16
Cancer, Organismal Injury and Abnormalities, Tumor Morphology	invasion of malignant tumor	0.000903		1.982	AKT1,DPP4,F2R,ITGA6,SEMA4D,SPP1,TGFBR1	7
Hematological Disease, Infectious Diseases, Organismal Injury and Abnormalities	endotoxin shock response	0.00124		1.982	AKT1,F2R,HCK,ITGAL,STAT1	5
Cellular Movement	cell movement of tumor cells	0.00295		1.969	CX3CR1,DPP4,MMP14,PAK1,SEMA4D,SPP1,TGFBR1	7
Cellular Development, Cellular Growth and Proliferation	cell proliferation of squamous cell carcinoma cell lines	0.00248		1.966	AXL,CCND1,COL1A1,MMP14,SPP1	5
Cellular Movement	cell movement of melanoma cell lines	0.0017		1.96	ACP1,COL1A1,MMP14,PAK1,SDC1,SPP1	6
Cell Death and Survival, Cellular Compromise	cytotoxicity of cytotoxic T cells	0.00042		1.959	H2-K2/H2-Q9,HLA-A,HLA-E,TAP2	4
Cellular Movement, Hematological System Development and Function, Immune Cell Trafficking, Inflammatory Response	transmigration of phagocytes	6.29e-08		1.947	CCND1,COL1A1,CTSV,DOCK8,F11R,ITGAL,ITGAV,ITGAX,MMP14	9
Humoral Immune Response, Protein Synthesis	quantity of IgG	0.00282		1.901	AVPR1A,DOCK8,Ggta1,HLA-DOA,IGHM,LAIR1,SDC1,SIGLEC10	8
Cellular Movement, Connective Tissue Development and Function	migration of fibroblasts	0.000104		1.898	AKT1,CCND1,COL1A1,F2R,FLNB,SLC8A1,SPP1,TGFBR1	8
Tissue Development	growth of epithelial tissue	7.21e-05		1.89	ACP1,AKT1,AXL,CALR,CCND1,CTSV,EFNB2,F11R,F2R,ITGA6,KRT17,MMP12,MMP14,MYOF,PAK1,SEMA4D,SLC8A1,SMAD7,SPP1,STAT1,TGFBR1	21
Hematological System Development and Function, Immune Cell Trafficking, Inflammatory Response, Tissue Development	accumulation of leukocytes	0.000689		1.858	CX3CR1,DOCK8,F2R,HAVCR2,ITGA6,ITGAL,ITGAX,SMAD7,SPP1,STAT1	10
Cellular Movement	transmigration of cells	8.05e-09		1.857	CCND1,COL1A1,CTSV,CX3CR1,DOCK8,EFNB2,F11R,ITGAL,ITGAV,ITGAX,MMP14,PAK1,SPP1	13
Cellular Movement, Hematological System Development and Function, Immune Cell Trafficking, Inflammatory Response	cell movement of macrophages	0.00265		1.838	CCND1,CX3CR1,HCK,ITGAL,MMP12,SDC1,SEMA4D,SMAD7,SPP1	9
Cellular Movement	invasion of tumor cell lines	0.00293		1.819	AKT1,AXL,CALR,CCND1,CTSK,DOCK4,DPP4,ELMO1,HAVCR2,ITGAL,ITGAV,LCP1,MMP14,PAK1,SMAD7,SPP1,STAT1	17
Cellular Movement	invasion of cells	2.46e-05		1.813	AKT1,AXL,CALR,CCND1,CTSK,CTSV,DOCK4,DPP4,ELMO1,F2R,HAVCR2,ITGA6,ITGAL,ITGAV,ITGAX,LCP1,MMP14,PAK1,SDC1,SEMA4D,SERPINF2,SMAD7,SPP1,STAT1,TGFBR1,TMEM176B	26
Hematological System Development and Function, Tissue Morphology	quantity of T lymphocytes	1.6e-06		1.794	Bst2,CTSV,DOCK8,EFNB2,FYB,GPR18,HEXB,HIVEP3,HLA-A,IGHM,ITGA6,ITGAL,LAIR1,NLRC5,PSMB8,SEMA4D,SIGLEC10,SPP1,STAT1,TAP1,TGFBR1	21
Cellular Movement, Hematological System Development and Function, Immune Cell Trafficking	cell movement of antigen presenting cells	0.000654		1.783	CCND1,CX3CR1,DOCK8,Ear2 (includes others),HCK,ITGAL,ITGAV,MMP12,SDC1,SEMA4D,SMAD7,SPP1	12
Cellular Movement, Hematological System Development and Function, Immune Cell Trafficking, Inflammatory Response	migration of monocytes	1.87e-08		1.769	COL1A1,CTSV,CX3CR1,F11R,ITGAL,ITGAV,ITGAX,MMP14,SEMA4D,SPP1	10
Cancer, Organismal Injury and Abnormalities, Tumor Morphology	invasion of tumor	0.000286		1.766	AKT1,CTSV,DPP4,F2R,ITGA6,MMP14,SDC1,SEMA4D,SPP1,TGFBR1	10
Cell Death and Survival, Cellular Compromise	cytotoxicity of natural killer cells	0.000456		1.741	DOCK8,HAVCR2,ITGAL,LAIR1,PAK1,STAT1	6
Embryonic Development, Organ Development, Organismal Development	development of lymphatic system	0.00144		1.71	AKT1,AVPR1A,AXL,CCND1,DOCK8,EFNB2,HCK,HIVEP3,IGHM,ITGAL,LAIR1,TGFBR1	12
Cellular Movement, Hematological System Development and Function, Immune Cell Trafficking, Inflammatory Response	migration of macrophages	0.000215		1.698	CCND1,ITGAL,MMP12,SDC1,SEMA4D,SPP1	6
Cellular Movement, Hematological System Development and Function, Immune Cell Trafficking	cellular infiltration by leukocytes	0.000574		1.693	AKT1,F2R,GPR18,HCK,HLA-A,HYOU1,ITGAL,MMP12,MMP14,SMAD7,SPP1,STAT1,TGFBR1	13
Cancer, Organismal Injury and Abnormalities	cancer	0.000968		1.692	ABI3,ACP1,ACSL5,ACTA1,ADAM23,ADD2,AK8,AKT1,ARHGAP22,ARHGAP27,ARHGEF40,ARNTL2,ARPP21,ASS1,AVPR1A,AXL,BASP1,BCAM,BFSP1,BRCA2,C11orf57,C11orf65,C1orf109,C1orf112,CADM1,CALR,CCDC122,CCDC57,CCDC80,CCDC85C,CCDC88B,CCND1,CD163,CD72,CELSR3,CFDP1,CKB,CLEC12A,CLIP2,COL14A1,COL1A1,CTSK,CTSV,CX3CR1,CYP26B1,DGKE,DOCK10,DOCK4,DOCK8,DPEP3,DPP4,ECE1,EFNB2,EIF2D,ELMO1,EPHA10,EXOC1,EXTL3,F11R,F2R,FAM45A,FAM46B,FLN…	167
Cellular Movement	migration of melanoma cell lines	0.00343		1.686	COL1A1,MMP14,PAK1,SDC1,SPP1	5
Hematological System Development and Function, Immune Cell Trafficking, Inflammatory Response, Tissue Development	accumulation of phagocytes	1.36e-05		1.68	CX3CR1,DOCK8,F2R,HAVCR2,ITGA6,ITGAX,SMAD7,SPP1,STAT1	9
Cellular Movement, Hematological System Development and Function, Immune Cell Trafficking	cellular infiltration by mononuclear leukocytes	0.00058		1.673	AKT1,HCK,HLA-A,HYOU1,MMP12,MMP14,STAT1,TGFBR1	8
Cardiovascular System Development and Function, Cell-To-Cell Signaling and Interaction	adhesion of endothelial cells	0.000679		1.671	AXL,DGKE,F2R,ITGA6,ITGAL,SPP1,STAT1	7
Cell-mediated Immune Response, Cellular Movement, Hematological System Development and Function, Immune Cell Trafficking	cell movement of T lymphocytes	1.46e-07		1.655	CALR,COL1A1,CTSV,DOCK8,DPP4,ELMO1,FYB,HLA-A,HYOU1,ITGA6,ITGAV,LCP1,SPP1,STAT1	14
Cellular Movement	cell movement of carcinoma cell lines	0.00178		1.648	AKT1,AXL,BCAM,DOCK4,ITGAV,PAK1,SPP1,TGFBR1	8
Cardiovascular System Development and Function, Cell-To-Cell Signaling and Interaction	adhesion of vascular endothelial cells	0.000318		1.633	DGKE,F2R,ITGA6,ITGAL,SPP1,STAT1	6
Cellular Movement	chemotaxis of tumor cell lines	0.000563		1.633	AKT1,AXL,CALR,HCK,ITGA6,ITGAV,KCNN4	7
Post-Translational Modification, Protein Degradation, Protein Synthesis	proteolysis	0.000758		1.606	AKT1,CD46,CTSK,CTSV,DPEP3,DPP4,ECE1,MMP12,MMP14,SDC1	10
Cellular Growth and Proliferation, Tissue Development	generation of cells	2.35e-05		1.6	ACP1,ADD2,AKT1,ARHGAP22,AVPR1A,AXL,BASP1,BRCA2,CADM1,CALR,CCND1,CD46,CKB,COL1A1,CYP26B1,DOCK10,DOCK8,Dst,ECE1,EFNB2,ELMO1,F11R,F2R,FLNB,HAVCR2,HEXA,HEXB,HIVEP3,HLA-A,HLA-DOA,IGHM,ITGAL,LAIR1,Lst1,MMP14,MYO5B,MYOF,PAK1,PSMB8,SEMA4D,SLC8A1,SMAD7,SPP1,STAT1,TCAP,TGFBR1,YWHAH	47
Cell-To-Cell Signaling and Interaction	attachment of cells	5.99e-05		1.59	ACP1,BCAM,CADM1,CALR,CD46,F11R,ITGA6,SPP1	8
Cellular Movement	migration of carcinoma cell lines	0.00224		1.558	AKT1,AXL,BCAM,ITGAV,PAK1,SPP1,TGFBR1	7
Cell-To-Cell Signaling and Interaction	binding of blood cells	0.000506		1.548	AKT1,AXL,CALR,DOCK8,F2R,FYB,HCK,ITGA6,ITGAL	9
Cell-To-Cell Signaling and Interaction, Hematological System Development and Function	binding of leukocytes	0.00257		1.546	AXL,CALR,DOCK8,FYB,HCK,ITGA6,ITGAL	7
Cellular Assembly and Organization, Cellular Function and Maintenance	organization of cytoplasm	9.19e-05		1.528	ACP1,AKT1,AXL,BASP1,Bst2,CALR,CELSR3,CKB,CTSV,DOCK10,DOCK4,Dst,EFNB2,ELMO1,F2R,FLNB,HCK,HEXA,HEXB,ITGA6,ITGAV,KRT17,LCP1,Lst1,MMP12,MYH4,MYO18A,MYO5B,PAK1,PDE4DIP,PEX5,SEMA4D,SPATA13,SPP1,TCTN1,TGFBR1,YWHAH	37
Cellular Assembly and Organization, Cellular Function and Maintenance	organization of cytoskeleton	0.000328		1.528	ACP1,AKT1,AXL,BASP1,Bst2,CALR,CELSR3,CKB,CTSV,DOCK10,DOCK4,Dst,EFNB2,ELMO1,F2R,FLNB,HCK,ITGA6,ITGAV,KRT17,LCP1,Lst1,MMP12,MYH4,MYO5B,PAK1,PDE4DIP,SEMA4D,SPATA13,SPP1,TCTN1,TGFBR1,YWHAH	33
Cellular Development, Cellular Growth and Proliferation	cell proliferation of ovarian cancer cell lines	0.00218		1.498	AKT1,CCND1,ITGAV,MMP14,SPP1,TGFBR1	6
Cellular Movement, Hematological System Development and Function, Immune Cell Trafficking, Inflammatory Response	transmigration of monocytes	1.1e-07		1.473	COL1A1,CTSV,F11R,ITGAL,ITGAV,ITGAX,MMP14	7
Cellular Movement, Hematological System Development and Function, Immune Cell Trafficking	transmigration of leukocytes	5.34e-07		1.439	CCND1,COL1A1,CTSV,DOCK8,EFNB2,F11R,ITGAL,ITGAV,ITGAX,MMP14	10
Cell Signaling, Post-Translational Modification	tyrosine phosphorylation of protein	0.000769		1.433	CALR,CD72,EFNB2,F2R,HCK,IGHM,ITGA6,SPP1	8
Cellular Movement, Hematological System Development and Function, Immune Cell Trafficking	homing of leukocytes	0.00132		1.417	CCND1,CX3CR1,DPP4,Ear2 (includes others),ELMO1,F2R,FYB,HCK,ITGAL,LCP1,SERPINB1,SPP1	12
Cellular Function and Maintenance	endocytosis	0.00175		1.406	ARHGAP27,AXL,CD163,Cd209d,GPR18,HCK,HYOU1,IGHM,PAK1,SLC9B2,TGFBR1	11
Cellular Function and Maintenance	internalization of tumor cell lines	0.00112		1.406	AXL,CALR,CKB,HCK,ITGAL	5
Cellular Movement	migration of epithelial cells	0.00146		1.4	AKT1,MMP14,PAK1,SLC8A1,SMAD7,TGFBR1	6
Hematological System Development and Function, Immune Cell Trafficking, Inflammatory Response, Tissue Development	accumulation of antigen presenting cells	1.48e-06		1.395	CX3CR1,DOCK8,F2R,HAVCR2,ITGAX,SMAD7,SPP1,STAT1	8
Cell-To-Cell Signaling and Interaction	adhesion of lymphoma cell lines	0.000107		1.387	F2R,ITGA6,ITGAL,ITGAX,SDC1	5
Cellular Development, Cellular Growth and Proliferation, Embryonic Development, Lymphoid Tissue Structure and Development, Organ Development, Organismal Development, Tissue Development	development of lymphatic system cells	0.000784		1.387	AKT1,AVPR1A,AXL,DOCK8,HIVEP3,ITGAL,LAIR1	7
Tissue Morphology	quantity of cells	3.07e-09		1.384	ADD2,AKT1,ARNTL2,AVPR1A,AXL,BRCA2,Bst2,CADM1,CALR,CCND1,Cd209d,CD72,CELSR3,COL1A1,CTSK,CTSV,CX3CR1,CYP26B1,DOCK8,EFNB2,ELMO1,F2R,FYB,GPR18,HAVCR2,HCK,HEXB,HIVEP3,HLA-A,IGHM,INPP4B,ITGA6,ITGAL,LAIR1,MMP12,MMP14,MYBPC1,MYH4,MYOF,NLRC5,PAK1,PSMB8,SDC1,SEMA4D,SERPINB1,SIGLEC10,SLC8A1,SPP1,STAT1,TAP1,TFRC,TGFBR1	52
Cellular Assembly and Organization, Cellular Function and Maintenance	microtubule dynamics	0.00184		1.378	ACP1,AKT1,AXL,BASP1,CELSR3,CKB,CTSV,DOCK10,DOCK4,Dst,EFNB2,ELMO1,F2R,HCK,ITGA6,LCP1,Lst1,MMP12,MYH4,MYO5B,PAK1,PDE4DIP,SEMA4D,SPATA13,TCTN1,TGFBR1,YWHAH	27
Cancer, Organismal Injury and Abnormalities	advanced malignant tumor	0.00138		1.371	AKT1,AXL,CCND1,DOCK4,DPP4,F2R,HLA-E,HYOU1,ITGA6,ITGAL,ITGAV,MMP14,OLFML3,PAK1,SDC1,SEL1L3,SEMA4D,SMAD7,SPP1,STAT1,TGFBR1,TMEM176B	22
Cancer, Organismal Injury and Abnormalities	metastasis	0.002		1.371	AKT1,AXL,CCND1,DOCK4,F2R,HLA-E,HYOU1,ITGA6,ITGAL,ITGAV,MMP14,OLFML3,PAK1,SDC1,SEL1L3,SEMA4D,SMAD7,SPP1,STAT1,TGFBR1	20
Cell Death and Survival, Cellular Compromise	cytotoxicity of T lymphocytes	0.00118		1.357	H2-K2/H2-Q9,HLA-A,HLA-E,LAIR1,TAP2	5
Antigen Presentation, Inflammatory Response	antigen presentation	2.07e-06		1.342	CTSV,HLA-A,HLA-DOA,HLA-E,IGHM,PSMB8,TAP1,TAP2	8
Organismal Injury and Abnormalities	injury of mice	0.00166		1.342	COL1A1,IGHM,KCNN4,MMP12,SPP1	5
Cell-To-Cell Signaling and Interaction, Hematological System Development and Function, Immune Cell Trafficking, Inflammatory Response	activation of phagocytes	0.00349		1.336	AXL,CALR,CD163,CX3CR1,DPP4,HAVCR2,HCK,HLA-A,ITGAV,SPP1,STAT1	11
Tissue Development	growth of connective tissue	0.00206		1.332	ACP1,AKT1,BRCA2,CCND1,CD163,COL14A1,COL1A1,CTSV,DPP4,EFNB2,F2R,ITGAV,KRT17,MMP14,SMAD7,SPP1,STAT1	17
Cell Death and Survival, Hematological Disease, Hematological System Development and Function, Immunological Disease	cell viability of lymphocytes	0.00354		1.325	AKT1,DOCK8,F2R,HCK,ITGAL,SEMA4D,STAT1	7
Cellular Development	maturation of blood cells	0.00249		1.322	AKT1,CADM1,CCDC88B,CCND1,HAVCR2,IGHM,LCP1,STAT1,TGFBR1	9
Cancer, Organismal Injury and Abnormalities	malignant solid tumor	0.000666		1.31	ABI3,ACP1,ACSL5,ACTA1,ADAM23,ADD2,AK8,AKT1,ARHGAP22,ARHGAP27,ARHGEF40,ARNTL2,ARPP21,ASS1,AVPR1A,AXL,BASP1,BCAM,BFSP1,BRCA2,C11orf57,C11orf65,C1orf109,C1orf112,CADM1,CALR,CCDC122,CCDC57,CCDC80,CCDC85C,CCDC88B,CCND1,CD163,CD72,CELSR3,CFDP1,CKB,CLEC12A,CLIP2,COL14A1,COL1A1,CTSK,CTSV,CX3CR1,CYP26B1,DGKE,DOCK10,DOCK4,DOCK8,DPEP3,DPP4,ECE1,EFNB2,EIF2D,ELMO1,EPHA10,EXOC1,EXTL3,F11R,F2R,FAM45A,FAM46B,FLN…	166
Dermatological Diseases and Conditions, Inflammatory Disease, Inflammatory Response	Dermatitis	0.000149		1.29	AKT1,CALR,CTSV,DPP4,HAVCR2,HCK,HLA-A,IGHM,IRF9,ITGA6,KRT17,MS4A2,SMAD7,STAT1,TGFBR1	15
Cell-To-Cell Signaling and Interaction, Inflammatory Response	immune response of antigen presenting cells	0.00237		1.29	CALR,F2R,GPR18,HCK,IGHM,PSMB8,TAP1	7
Cellular Movement	cellular infiltration	0.000655		1.272	AKT1,F2R,GPR18,HCK,HLA-A,HYOU1,IGHM,ITGAL,MMP12,MMP14,SMAD7,SPP1,STAT1,TGFBR1	14
Hematological System Development and Function, Tissue Morphology	quantity of blood cells	9.98e-10		1.257	ADD2,AKT1,AVPR1A,AXL,BRCA2,Bst2,CCND1,Cd209d,CD72,CTSV,CX3CR1,DOCK8,EFNB2,ELMO1,FYB,GPR18,HAVCR2,HCK,HEXB,HIVEP3,HLA-A,IGHM,ITGA6,ITGAL,LAIR1,MMP12,NLRC5,PSMB8,SDC1,SEMA4D,SERPINB1,SIGLEC10,SLC8A1,SPP1,STAT1,TAP1,TFRC,TGFBR1	38
Cellular Development, Cellular Growth and Proliferation	cell proliferation of lymphoma cell lines	2.83e-06		1.192	CALR,HAVCR2,HVCN1,IGHM,ITGA6,LAIR1,PAK1,SMAD7,STAT1,TCN2,TFRC	11
Hematological System Development and Function, Immune Cell Trafficking, Inflammatory Response, Tissue Development	accumulation of myeloid cells	0.00224		1.189	CX3CR1,F2R,HAVCR2,ITGA6,ITGAX,SMAD7,SPP1	7
Cell Death and Survival, Renal and Urological System Development and Function	cell viability of kidney cell lines	0.000637		1.172	AKT1,HYOU1,IRF9,ITGAV,PAK1	5
Cellular Movement, Hematological System Development and Function, Immune Cell Trafficking, Inflammatory Response	chemotaxis of leukocytes	0.00237		1.157	CCND1,CX3CR1,DPP4,Ear2 (includes others),ELMO1,F2R,HCK,ITGAL,LCP1,SERPINB1,SPP1	11
Cancer, Dermatological Diseases and Conditions, Organismal Injury and Abnormalities	skin tumor	5.86e-06		1.131	ABI3,ACP1,ACSL5,ADAM23,ADD2,AK8,AKT1,ARHGAP22,ARNTL2,ARPP21,AXL,BASP1,BCAM,BRCA2,C11orf65,CCDC57,CCDC88B,CCND1,CD163,CD72,CELSR3,CLIP2,COL14A1,COL1A1,CX3CR1,DGKE,DOCK4,DOCK8,DPEP3,DPP4,ECE1,ELMO1,EPHA10,EXOC1,EXTL3,F11R,FLNB,FYB,GBP4,GLIPR1,GNGT2,HCK,HIVEP3,HVCN1,ILDR2,ITGAL,ITGAX,ITGB5,KCNN4,KIAA1522,LAIR1,LILRA5,MFSD6L,MMP14,MPP6,MS4A2,MSRB3,MYBPC1,MYH2,MYH4,MYO18A,MYO5B,MYOF,NCF4,NLRC5,OAS1,P4…	91
Cell Death and Survival	cell death	9.85e-06		1.129	ACP1,ADD2,AKT1,ASS1,AXL,BASP1,BRCA2,CADM1,CALR,CCDC80,CCND1,CD46,COL1A1,CTSV,CX3CR1,CYP26B1,DGKE,DOCK8,DPP4,Dst,ECE1,EFNB2,ELMO1,F2R,FLNB,GLIPR1,GPR18,H2-K2/H2-Q9,HAVCR2,HCK,HEXB,HLA-A,HLA-E,HSPH1,HYOU1,IGHM,IRF9,ITGA6,ITGAL,ITGAV,ITGB5,KCNN4,KRT17,LAIR1,LYZ,MMP14,MS4A2,MSRB3,Msx3,MYH4,MYO18A,OAS1,PAK1,PDE1B,PMEPA1,PSMB8,SDC1,SEMA4D,SERPINF2,SLC8A1,SLC9B2,SMAD7,SPP1,STAT1,TAP1,TAP2,TFRC,TGFBR1,YW…	69
Cell-To-Cell Signaling and Interaction	binding of lymphoma cell lines	0.000463		1.091	DPP4,HCK,ITGA6,TFRC	4
Cellular Development, Hematological System Development and Function	differentiation of blood cells	0.000287		1.07	ADD2,AKT1,AVPR1A,AXL,BRCA2,CADM1,CD46,CD72,CYP26B1,EFNB2,HAVCR2,HLA-DOA,IGHM,ITGAL,LAIR1,LCP1,MMP14,SIGLEC10,SMAD7,STAT1,TFRC,TGFBR1,ZNF784	23
Embryonic Development, Organ Development, Organismal Development, Skeletal and Muscular System Development and Function, Tissue Development	formation of muscle	4.8e-05		1.067	ACTA1,AKT1,CALR,FLNB,KRT17,LY6E,MMP14,MYH2,MYOF,Pln,SDC1,SLC8A1,SMAD7,TCAP,TGFBR1	15
Cardiovascular Disease	atherosclerosis	0.00111		1.025	CD163,CTSV,CX3CR1,CYP26B1,DOCK4,DPP4,F2R,ITGAL,ITGAV,ITGAX,MMP12,MMP14,SLC8A1,SPP1	14
Cell Death and Survival	apoptosis of vascular endothelial cells	0.00248		1	AKT1,AXL,DGKE,SPP1,TGFBR1	5
Organismal Functions, Skeletal and Muscular Disorders	muscle weakness	0.00356		1	ACTA1,HEXB,MYH4,PEX5,TCAP	5
Cellular Development, Hematological System Development and Function, Hematopoiesis	differentiation of lymphocytes	2.64e-05		0.947	AKT1,AVPR1A,AXL,CADM1,CD46,CD72,CYP26B1,EFNB2,HAVCR2,HLA-DOA,IGHM,ITGAL,LCP1,MMP14,SIGLEC10,SMAD7,STAT1,TGFBR1	18
Cell Signaling	tyrosine phosphorylation	0.000163		0.935	CADM1,CALR,CD72,EFNB2,F2R,HCK,IGHM,ITGA6,SPP1	9
Cellular Movement, Hematological System Development and Function, Immune Cell Trafficking	transmigration of mononuclear leukocytes	5.36e-07		0.913	COL1A1,CTSV,EFNB2,F11R,ITGAL,ITGAV,ITGAX,MMP14	8
Tissue Development	accumulation of cells	0.000667		0.906	AKT1,CCND1,CX3CR1,DOCK8,F2R,HAVCR2,ITGA6,ITGAL,ITGAX,SMAD7,SPP1,STAT1	12
Hematological Disease, Infectious Diseases	endotoxemia	4.02e-05		0.896	AKT1,F2R,HCK,ITGAL,ITGAV,SPP1,STAT1	7
Cell Morphology, Cellular Assembly and Organization, Cellular Function and Maintenance	reorganization of cytoskeleton	0.000893		0.896	AXL,F2R,HCK,ITGAV,LCP1,MYH4,PAK1,SPP1	8
Cellular Function and Maintenance	cellular homeostasis	0.000862		0.864	AKT1,AVPR1A,AXL,CADM1,CALR,CCND1,CD46,CD72,CKB,CYP26B1,EFNB2,F11R,F2R,GPR18,HAVCR2,HCK,HEXB,HLA-A,HLA-DOA,IGHM,INPP4B,ITGAL,ITGAV,KCNN4,OAS1,PAK1,Pln,PSMB8,SLC8A1,SMAD7,SPP1,STAT1,TFRC,TGFBR1	34
Dermatological Diseases and Conditions	skin lesion	1.07e-06		0.863	ABI3,ACP1,ACSL5,ADAM23,ADD2,AK8,AKT1,ARHGAP22,ARNTL2,ARPP21,AXL,BASP1,BCAM,BRCA2,C11orf65,CCDC57,CCDC88B,CCND1,CD163,CD72,CELSR3,CLIP2,COL14A1,COL1A1,CX3CR1,DGKE,DOCK4,DOCK8,DPEP3,DPP4,Dst,ECE1,ELMO1,EPHA10,EXOC1,EXTL3,F11R,FLNB,FYB,GBP4,GLIPR1,GNGT2,HCK,HIVEP3,HVCN1,ILDR2,ITGA6,ITGAL,ITGAX,ITGB5,KCNN4,KIAA1522,LAIR1,LILRA5,MFSD6L,MMP14,MPP6,MS4A2,MSRB3,MYBPC1,MYH2,MYH4,MYO18A,MYO5B,MYOF,NCF4,NLR…	94
Embryonic Development, Organismal Development	development of head	2.86e-05		0.849	AKT1,AXL,BFSP1,BRCA2,CCDC85C,CCND1,CD46,COL1A1,CTSK,CX3CR1,CYP26B1,ECE1,HEXA,HEXB,HLA-A,HLA-E,ITGA6,ITGAV,MMP14,PAK1,PSMB8,SAG,SMAD7,SPATA7,STAT1,TCTN1,TGFBR1,TMEM176B	28
Embryonic Development, Organismal Development	development of body axis	4.13e-05		0.849	AKT1,AXL,BFSP1,BRCA2,CCDC85C,CCND1,CD46,COL1A1,CTSK,CX3CR1,CYP26B1,ECE1,HEXA,HEXB,HLA-A,HLA-E,ITGA6,ITGAV,MMP14,PAK1,PSMB8,SAG,SESTD1,SMAD7,SPATA7,STAT1,TCTN1,TGFBR1,TMEM176B	29
Cell-To-Cell Signaling and Interaction, Hematological System Development and Function, Immune Cell Trafficking, Inflammatory Response	activation of antigen presenting cells	0.00023		0.848	AXL,CALR,CX3CR1,HAVCR2,HCK,HLA-A,HLA-DOA,IGHM,ITGAV,PSMB8,PSME1,STAT1	12
Hematological System Development and Function, Immune Cell Trafficking, Inflammatory Response, Tissue Development	accumulation of macrophages	8.83e-05		0.83	CX3CR1,F2R,HAVCR2,ITGAX,SMAD7,SPP1	6
Cellular Development, Cellular Growth and Proliferation, Hematological System Development and Function, Hematopoiesis, Lymphoid Tissue Structure and Development, Tissue Development	development of lymphocytes	7.85e-05		0.796	AKT1,AXL,CADM1,CCND1,CD46,CYP26B1,DOCK8,EFNB2,HAVCR2,HLA-A,HLA-DOA,IGHM,ITGAL,MMP14,PSMB8,SMAD7,SPP1,STAT1,TGFBR1	19
Cellular Development, Cellular Growth and Proliferation, Hematological System Development and Function, Hematopoiesis, Tissue Development	development of blood cells	6.65e-05		0.788	ADD2,AKT1,AXL,BRCA2,CADM1,CCND1,CD46,CYP26B1,DOCK8,EFNB2,HAVCR2,HLA-A,HLA-DOA,IGHM,ITGAL,LAIR1,MMP14,PSMB8,SMAD7,SPP1,STAT1,TGFBR1	22
Cell Death and Survival, Cellular Compromise	cytotoxicity of tumor cell lines	0.000463		0.762	CD46,DOCK8,HAVCR2,SMAD7	4
Hematological System Development and Function, Tissue Morphology	quantity of leukocytes	6.76e-09		0.754	AKT1,AVPR1A,AXL,BRCA2,Bst2,Cd209d,CD72,CTSV,CX3CR1,DOCK8,EFNB2,ELMO1,FYB,GPR18,HAVCR2,HCK,HEXB,HIVEP3,HLA-A,IGHM,ITGA6,ITGAL,LAIR1,MMP12,NLRC5,PSMB8,SDC1,SEMA4D,SERPINB1,SIGLEC10,SPP1,STAT1,TAP1,TGFBR1	34
Cellular Movement	invasion of melanoma cell lines	0.000805		0.714	ITGAV,MMP14,PAK1,SMAD7,SPP1	5
Cellular Function and Maintenance	Lymphocyte homeostasis	0.00142		0.695	AKT1,AXL,CADM1,CCND1,CD46,CYP26B1,EFNB2,HAVCR2,HLA-A,HLA-DOA,ITGAL,PSMB8,SMAD7,SPP1,STAT1,TGFBR1	16
Cell-mediated Immune Response, Cellular Development, Cellular Function and Maintenance, Cellular Growth and Proliferation, Hematological System Development and Function, Hematopoiesis, Lymphoid Tissue Structure and Development, Tissue Development	T cell development	0.00177		0.695	AKT1,CADM1,CCND1,CD46,CYP26B1,EFNB2,HAVCR2,HLA-A,HLA-DOA,ITGAL,PSMB8,SMAD7,SPP1,STAT1,TGFBR1	15
Cardiovascular System Development and Function, Organismal Development	angiogenesis	8.63e-06		0.688	ACP1,AKT1,ARHGAP22,AXL,CALR,CCND1,COL1A1,CX3CR1,DGKE,ECE1,EFNB2,F11R,F2R,FLNB,HCK,ITGAV,ITGB5,MMP12,MMP14,MYOF,PAK1,SEMA4D,SERPINF2,SLC8A1,SMAD7,SPP1,STAT1,TGFBR1	28
Immunological Disease	systemic autoimmune syndrome	2.7e-06		0.684	ACTA1,AKT1,CALR,CLEC12A,CTSV,CX3CR1,DPP4,F11R,GBP4,GPR18,HAVCR2,HCK,HLA-A,HLA-DOA,IGHM,ITGAX,LCP1,Lst1,LY6E,LYZ,NCF4,OAS1,PSMB8,SDC1,SIGLEC10,SPP1,STAT1,TAGAP,TAP1,TAP2,TFRC,Tgtp1/Tgtp2	32
Cellular Development, Hematological System Development and Function, Hematopoiesis	differentiation of mononuclear leukocytes	2.7e-05		0.667	AKT1,AVPR1A,AXL,CADM1,CD46,CD72,CYP26B1,EFNB2,HAVCR2,HLA-DOA,IGHM,ITGAL,LAIR1,LCP1,MMP14,SIGLEC10,SMAD7,STAT1,TGFBR1	19
Hematological System Development and Function, Tissue Morphology	quantity of CD4+ T-lymphocytes	0.000209		0.647	CTSV,DOCK8,HLA-A,IGHM,ITGAL,LAIR1,SEMA4D,SIGLEC10	8
Hematological System Development and Function, Tissue Morphology	quantity of lymphocytes	3.26e-08		0.623	AKT1,AVPR1A,AXL,Bst2,Cd209d,CD72,CTSV,CX3CR1,DOCK8,EFNB2,FYB,GPR18,HEXB,HIVEP3,HLA-A,IGHM,ITGA6,ITGAL,LAIR1,NLRC5,PSMB8,SDC1,SEMA4D,SIGLEC10,SPP1,STAT1,TAP1,TGFBR1	28
Infectious Diseases	Bacterial Infections	2.19e-07		0.592	AKT1,Cd209d,F2R,HCK,HLA-E,IGHM,ITGAL,ITGAV,ITGAX,LCP1,LYZ,MMP12,MMP14,SDC1,SERPINB1,SPP1,STAT1,TAP1,TFRC	19
Cellular Movement, Connective Tissue Development and Function	cell movement of fibroblast cell lines	0.00162		0.587	ACP1,AKT1,ARHGAP22,DOCK4,MMP14,PAK1,SPP1	7
Cardiovascular System Development and Function	vascularization	0.000215		0.575	AKT1,AXL,CX3CR1,EFNB2,F2R,HYOU1,ITGB5,MMP12,MMP14,SPP1	10
Cellular Assembly and Organization, Tissue Development	formation of filaments	0.000679		0.563	ACTA1,AKT1,AVPR1A,BRCA2,CCND1,F2R,HCK,ITGB5,MYH2,PAK1,SEMA4D,SERPINF2,TCAP	13
Cancer, Organismal Injury and Abnormalities, Tumor Morphology	progression of tumor	3.85e-05		0.555	AKT1,AXL,CCND1,COL1A1,CTSK,ITGA6,PAK1,SPP1,STAT1	9
Cell Death and Survival	apoptosis of endothelial cells	0.00319		0.555	AKT1,ASS1,AXL,DGKE,PSMB8,SPP1,TGFBR1	7
Hematological System Development and Function, Tissue Morphology	quantity of antigen presenting cells	0.000222		0.548	CTSV,CX3CR1,DOCK8,ELMO1,HAVCR2,HCK,IGHM,LAIR1,MMP12,SPP1,TGFBR1	11
Free Radical Scavenging	production of superoxide	0.00107		0.537	AKT1,F2R,HCK,HVCN1,ITGAX,SPP1	6
Cellular Movement, Hair and Skin Development and Function	cell movement of epithelial cell lines	0.000868		0.509	AKT1,DOCK4,PAK1,PDE4DIP,SPP1,TGFBR1	6
Cellular Development	differentiation of cells	2.23e-05		0.507	ADD2,AKT1,ARPP21,AVPR1A,AXL,BASP1,BRCA2,CADM1,CALR,CCDC80,CCND1,CD46,CD72,CTSK,CTSV,CYP26B1,DOCK10,DOCK4,DPP4,EFNB2,ELMO1,F11R,FLNB,HAVCR2,HIVEP3,HLA-DOA,IGHM,ILDR2,INPP4B,ITGA6,ITGAL,ITGB5,LAIR1,LCP1,LRRC8C,LY6E,MMP14,MYO5B,PAK1,PSMB8,SDC1,SEMA4D,SERPINB1,SERPINF2,SIGLEC10,SMAD7,SPP1,STAT1,TFRC,TGFBR1,ZNF784	51
Organismal Injury and Abnormalities, Tissue Morphology	size of lesion	0.00184		0.493	AKT1,CTSV,CX3CR1,HLA-A,HSPH1,MMP12,SPP1,STAT1,TGFBR1	9
Cellular Development, Cellular Growth and Proliferation, Hematological System Development and Function, Humoral Immune Response	proliferation of B lymphocytes	0.000475		0.436	AKT1,AXL,Cd209d,CD72,HCK,IGHM,LCP1,SEMA4D,SIGLEC10,SMAD7,STAT1	11
Cellular Development, Cellular Growth and Proliferation, Hematological System Development and Function	cell proliferation of T lymphocytes	3.53e-05		0.406	AKT1,AXL,CALR,CCDC88B,CD46,DOCK8,DPP4,EFNB2,FYB,HAVCR2,HLA-E,IGHM,ITGAL,ITGAX,KCNN4,LAIR1,LCP1,SPP1,STAT1,TGFBR1	20
Gene Expression	binding of DNA	0.00339		0.406	AKT1,BRCA2,CALR,CCND1,FYB,HAVCR2,HCK,IRF9,OAS1,PAK1,SMAD7,SPP1,STAT1,TGFBR1	14
Cardiovascular System Development and Function	neovascularization	0.000243		0.391	AKT1,AXL,CX3CR1,EFNB2,F2R,MMP12,MMP14,SPP1	8
Cardiovascular System Development and Function, Organismal Development	vasculogenesis	4.36e-05		0.379	ACP1,AKT1,ARHGAP22,AXL,CALR,COL1A1,CX3CR1,ECE1,EFNB2,F11R,F2R,ITGAV,MMP12,MMP14,MYOF,PAK1,SEMA4D,SERPINF2,SLC8A1,SMAD7,SPP1,STAT1,TGFBR1	23
Cellular Function and Maintenance	ion homeostasis of cells	0.000976		0.355	AVPR1A,CALR,CD72,CKB,F2R,HCK,HEXB,IGHM,INPP4B,ITGAV,KCNN4,PAK1,Pln,SLC8A1,SPP1,TFRC	16
Cardiovascular System Development and Function, Organismal Development	growth of blood vessel	2.21e-05		0.312	AKT1,COL1A1,CX3CR1,ITGAV,MMP14,SPP1,STAT1	7
Cellular Development, Cellular Growth and Proliferation, Hematological System Development and Function	proliferation of lymphocytes	1.05e-06		0.301	AKT1,AXL,CALR,CCDC88B,Cd209d,CD46,CD72,DOCK8,DPP4,EFNB2,FYB,HAVCR2,HCK,HLA-E,IGHM,ITGAL,ITGAX,KCNN4,LAIR1,LCP1,SEMA4D,SIGLEC10,SMAD7,SPP1,STAT1,TGFBR1	26
Cell-To-Cell Signaling and Interaction	adhesion of connective tissue cells	4.87e-06		0.292	ACP1,AKT1,CALR,CCND1,CD46,COL1A1,EFNB2,ITGAL,ITGAV,SPP1	10
Connective Tissue Development and Function, Tissue Morphology	quantity of connective tissue	1.02e-05		0.283	ACTA1,ADD2,AKT1,CCDC80,CCND1,COL1A1,CTSK,CTSV,DOCK8,F2R,HCK,HEXB,HIVEP3,IGHM,INPP4B,MMP14,SLC8A1,SPP1,STAT1,TFRC,TGFBR1	21
Inflammatory Response	inflammatory response	9.56e-07		0.28	AKT1,AXL,CCND1,CD163,Ctla2a/Ctla2b,CX3CR1,CYP26B1,DPP4,Ear2 (includes others),ELMO1,F11R,F2R,HAVCR2,HCK,HLA-A,IGHM,ITGAL,ITGAV,LCP1,LYZ,MMP14,MS4A2,SDC1,SERPINB1,SMAD7,SPP1,STAT1	27
Cancer, Organismal Injury and Abnormalities	growth of tumor	0.000729		0.273	AKT1,AXL,CALR,CCND1,CTSK,CTSV,DOCK4,DPP4,EFNB2,F2R,HAVCR2,HYOU1,IGHM,ITGB5,LAIR1,MMP14,PAK1,SEMA4D,SPP1,STAT1,TGFBR1	21
Immunological Disease	hypersensitive reaction	3.66e-05		0.25	AKT1,CALR,Cd200r3,CTSV,F11R,HAVCR2,HCK,HLA-A,IGHM,ITGA6,KRT17,MS4A2,SDC1,SPP1,STAT1,TGFBR1	16
Cellular Movement	scattering of cells	0.000717		0.218	CADM1,EFNB2,ITGA6,MMP14,SPP1	5
Cardiovascular System Development and Function, Cellular Development, Cellular Growth and Proliferation, Connective Tissue Development and Function, Digestive System Development and Function, Hepatic System Development and Function, Organ Development, Organismal Development, Tissue Development	proliferation of hepatic stellate cells	5.84e-06		0.208	AKT1,COL1A1,ITGAV,MMP14,SPP1,STAT1	6
Cardiovascular Disease	vascular lesion	0.000185		0.2	COL1A1,CTSK,CTSV,CX3CR1,EFNB2,MMP12,MMP14,SDC1,SPP1,TGFBR1	10
Metabolic Disease	glucose metabolism disorder	2.39e-05		0.188	AKT1,BRCA2,CCND1,CLEC12A,COL1A1,CTSK,CTSV,CX3CR1,DPP4,ELMO1,F2R,GBP4,GPR18,HAVCR2,HLA-A,HLA-DOA,HYOU1,IGHM,ITGAV,ITGAX,ITGB5,LCP1,Lst1,LYZ,OAS1,PAK1,PDE1B,PSMB8,SIGLEC10,SPP1,STAT1,TAP1,TAP2,Tgtp1/Tgtp2	34
Cellular Development, Cellular Growth and Proliferation, Digestive System Development and Function, Hepatic System Development and Function, Organ Development	proliferation of liver cells	0.000746		0.186	AKT1,CCND1,COL1A1,ITGAV,MMP14,SMAD7,SPP1,STAT1	8
Molecular Transport, Protein Synthesis, Protein Trafficking	localization of protein	0.000136		0.168	AKT1,CELSR3,HLA-A,HYOU1,ITGAV,MMP12,MYO5B,PAK1,TFRC	9
Tissue Development	development of epithelial tissue	2.36e-07		0.141	ACP1,AKT1,ARHGAP22,AXL,CALR,CCND1,COL1A1,ECE1,EFNB2,F11R,F2R,FLNB,KRT17,MMP14,MYOF,PAK1,PSMB8,SEMA4D,SLC8A1,SPP1,STAT1,TGFBR1	22
Organ Morphology, Skeletal and Muscular System Development and Function, Tissue Morphology	quantity of muscle cells	0.000906		0.128	CALR,CTSV,MMP12,MYH4,MYOF,SLC8A1	6
Cell-To-Cell Signaling and Interaction, Inflammatory Response	immune response of leukocytes	0.000168		0.123	AXL,CALR,DOCK8,F2R,GPR18,HAVCR2,HCK,IGHM,ITGAL,ITGAX,PSMB8,TAP1	12
Connective Tissue Disorders, Inflammatory Disease, Skeletal and Muscular Disorders	Rheumatic Disease	0.000161		0.109	ACTA1,AKT1,CALR,CD163,CD72,COL1A1,DPP4,F11R,HAVCR2,HCK,HLA-A,HLA-DOA,HLA-E,IGHM,LCP1,LY6E,LYZ,MMP14,NCF4,OAS1,PSMB8,SDC1,SPP1,STAT1,TAGAP,TAP1,TAP2,TFRC	28
Hematological System Development and Function, Inflammatory Response, Tissue Morphology	quantity of phagocytes	0.00123		0.093	CTSV,CX3CR1,DOCK8,ELMO1,HAVCR2,HCK,IGHM,ITGAL,LAIR1,MMP12,SERPINB1,SPP1,TGFBR1	13
Cardiovascular System Development and Function, Cellular Development, Cellular Function and Maintenance, Cellular Growth and Proliferation, Organismal Development, Tissue Development	endothelial cell development	1.41e-05		0.07	ACP1,AKT1,ARHGAP22,AXL,CALR,COL1A1,EFNB2,F11R,F2R,MMP14,MYOF,SEMA4D,SLC8A1,STAT1,TGFBR1	15
Cardiovascular System Development and Function, Cellular Movement	cell movement of endothelial cells	4.65e-05		0.06	ACP1,AKT1,AXL,DGKE,DPP4,EFNB2,F11R,F2R,FLNB,ITGAV,MMP14,SEMA4D,SPP1,TGFBR1	14
Cardiovascular Disease, Hematological Disease	anemia	0.00202		0.034	ADD2,AKT1,AXL,BRCA2,CCND1,CD46,CX3CR1,DGKE,HCK,KCNN4,TFRC	11
Skeletal and Muscular System Development and Function	size of bone	1.16e-05		0	AVPR1A,COL1A1,CTSK,CTSV,EFNB2,HEXA,HEXB,HIVEP3,IGHM,INPP4B,MMP14,SPP1,STAT1	13
Infectious Diseases	entrance of virus	3.52e-05		0	AXL,CD46,CTSV,DPP4,ITGAV,SDC1	6
Tissue Development	morphogenesis of epithelial tissue	0.000179		0	AKT1,COL1A1,EFNB2,FLNB,KRT17,MMP14,PAK1,SEMA4D	8
Immunological Disease	allergy	0.000271		0	AKT1,Cd200r3,CTSV,HAVCR2,HCK,HLA-E,IGHM,ITGA6,KRT17,MS4A2,SMAD7,STAT1,TFRC,TGFBR1	14
Cellular Growth and Proliferation, Hematological System Development and Function	inhibition of leukocytes	0.00137		0	AKT1,CD46,HAVCR2,HLA-A,HLA-E	5
Molecular Transport, Protein Trafficking	secretion of protein	0.00143		0	CADM1,Cd209d,EXOC1,IGHM,KCNN4,MS4A2,MYO18A	7
Cell Death and Survival	necrosis of epithelial tissue	0.00176		-0.004	AKT1,ASS1,AXL,CALR,CCND1,DGKE,EFNB2,ITGA6,ITGAV,PAK1,PSMB8,SLC8A1,SPP1,STAT1,TFRC,TGFBR1	16
Infectious Diseases	Viral Infection	0.00325		-0.085	AKT1,AXL,Bst2,CD46,CTSV,DOCK10,DPP4,EFNB2,F11R,F2R,HAVCR2,HCK,HLA-A,HLA-DOA,HLA-E,IGHM,IRF9,ITGAL,ITGAV,KCNN4,LY6E,MYO5B,MYOF,OAS1,PAK1,SDC1,SESTD1,SPP1,STAT1,TAP1,TFRC,TGFBR1,ZNF831	33
Cell Death and Survival	apoptosis of endothelial cell lines	4.58e-06		-0.114	AKT1,DGKE,F2R,HYOU1,SPP1,TFRC	6
Cell-To-Cell Signaling and Interaction	fusion of cells	0.00203		-0.115	AKT1,CD46,EFNB2,MMP14,MYOF,STAT1	6
Cellular Development, Cellular Growth and Proliferation	proliferation of blood cells	1.93e-06		-0.139	AKT1,AXL,CALR,CCDC88B,CCND1,CD163,Cd209d,CD46,CD72,DOCK8,DPP4,EFNB2,FYB,HAVCR2,HCK,HLA-E,IGHM,ITGAL,ITGAX,KCNN4,LAIR1,LCP1,SEMA4D,SIGLEC10,SMAD7,SPP1,STAT1,TGFBR1	28
Cell Death and Survival	apoptosis	0.00194		-0.139	AKT1,ASS1,AXL,BASP1,BRCA2,CADM1,CALR,CCDC80,CCND1,COL1A1,CTSV,CYP26B1,DGKE,DOCK8,DPP4,ECE1,EFNB2,ELMO1,F2R,FLNB,GLIPR1,GPR18,HAVCR2,HCK,HEXB,HSPH1,HYOU1,IGHM,ITGA6,ITGAV,ITGB5,KRT17,LAIR1,MMP14,MS4A2,MSRB3,MYO18A,OAS1,PAK1,PDE1B,PMEPA1,PSMB8,SDC1,SEMA4D,SLC8A1,SMAD7,SPP1,STAT1,TFRC,TGFBR1	50
Hematological System Development and Function, Humoral Immune Response, Tissue Morphology	quantity of B-1a lymphocytes	0.000218		-0.152	AVPR1A,CD72,SEMA4D,SIGLEC10	4
Cardiovascular System Development and Function, Tissue Development	development of endothelial tissue	5.14e-06		-0.171	ACP1,AKT1,ARHGAP22,AXL,CALR,COL1A1,EFNB2,F11R,F2R,MMP14,MYOF,SEMA4D,SLC8A1,SPP1,STAT1,TGFBR1	16
Hematological System Development and Function, Humoral Immune Response, Tissue Morphology	quantity of B lymphocytes	0.000545		-0.199	AKT1,AVPR1A,Cd209d,CD72,DOCK8,IGHM,ITGAL,LAIR1,SDC1,SEMA4D,SIGLEC10,SPP1	12
Connective Tissue Development and Function, Skeletal and Muscular System Development and Function, Tissue Morphology	quantity of osteoclasts	3.12e-08		-0.224	COL1A1,CTSK,CTSV,F2R,HCK,HIVEP3,IGHM,INPP4B,MMP14,SPP1,STAT1	11
Cancer, Organismal Injury and Abnormalities, Reproductive System Disease	tumorigenesis of mammary tumor	0.000528		-0.232	AKT1,BRCA2,CCND1,ITGB5,STAT1,TGFBR1	6
Connective Tissue Disorders, Skeletal and Muscular Disorders	arthropathy	0.000644		-0.232	ACTA1,CALR,CD163,CD72,DPP4,F11R,HAVCR2,HCK,HLA-A,HLA-DOA,HLA-E,IGHM,LCP1,LYZ,MMP14,MYBPC1,NCF4,PSMB8,SDC1,SPP1,STAT1,TAGAP,TAP2,TFRC	24
Connective Tissue Disorders, Inflammatory Disease, Skeletal and Muscular Disorders	arthritis	0.00114		-0.232	ACTA1,CALR,CD163,CD72,DPP4,F11R,HAVCR2,HCK,HLA-A,HLA-DOA,HLA-E,IGHM,LCP1,LYZ,MMP14,NCF4,PSMB8,SDC1,SPP1,STAT1,TAGAP,TAP2,TFRC	23
Cardiovascular System Development and Function, Cellular Movement	migration of endothelial cells	7.72e-05		-0.232	ACP1,AKT1,AXL,DGKE,DPP4,EFNB2,F11R,F2R,FLNB,ITGAV,MMP14,SPP1,TGFBR1	13
Cardiovascular System Development and Function, Organ Morphology	contraction of heart	0.0025		-0.254	CALR,CTSV,Pln,SLC8A1,SMAD7,SPP1,TCAP	7
Cancer, Organismal Injury and Abnormalities, Reproductive System Disease	neoplasia of mammary gland	2e-05		-0.277	AKT1,BRCA2,CCND1,MMP14,STAT1	5
Cardiovascular System Development and Function, Cellular Development, Cellular Function and Maintenance, Cellular Growth and Proliferation, Organismal Development, Tissue Development	proliferation of endothelial cells	0.000695		-0.362	ACP1,AKT1,AXL,CALR,EFNB2,F11R,F2R,MYOF,SLC8A1,STAT1,TGFBR1	11
Cardiovascular System Development and Function, Cellular Movement	migration of vascular endothelial cells	0.00157		-0.364	AKT1,DGKE,EFNB2,F11R,F2R,FLNB,MMP14	7
Humoral Immune Response, Protein Synthesis	quantity of immunoglobulin	0.000104		-0.445	AVPR1A,AXL,CD72,DOCK8,Ggta1,HEXB,HLA-DOA,IGHM,LAIR1,SDC1,SEMA4D,SIGLEC10	12
Cell-To-Cell Signaling and Interaction, Renal and Urological System Development and Function	adhesion of kidney cells	0.00112		-0.447	ACP1,BCAM,CADM1,CTSV,ITGAV	5
Cell Signaling, Molecular Transport, Vitamin and Mineral Metabolism	quantity of Ca2+	0.000731		-0.49	AVPR1A,CALR,CX3CR1,ECE1,F2R,HYOU1,IGHM,LAIR1,LYZ,MS4A2,Pln,SLC8A1,SPP1	13
Infectious Diseases	viral entry by virus	0.00202		-0.499	AXL,CD46,ITGAV,TFRC	4
Molecular Transport	quantity of metal	6.62e-05		-0.518	ADD2,AVPR1A,CALR,CX3CR1,ECE1,F2R,HLA-A,HYOU1,IGHM,KCNN4,LAIR1,LYZ,MS4A2,Pln,SLC8A1,SPP1,TFRC	17
Cell Death and Survival	cytolysis	3.98e-05		-0.61	ADD2,CALR,CD46,CX3CR1,DGKE,HLA-A,ITGAL,KCNN4,LYZ,SPP1,STAT1,TAP1	12
Hematological System Development and Function, Humoral Immune Response, Tissue Morphology	quantity of B-1 lymphocytes	0.00076		-0.626	AVPR1A,CD72,IGHM,SEMA4D,SIGLEC10	5
Cancer, Gastrointestinal Disease, Organismal Injury and Abnormalities	Gastrointestinal Tract Cancer and Tumors	0.00134		-0.647	ABI3,ACSL5,ACTA1,ADAM23,ADD2,AKT1,ARHGAP22,ARHGAP27,ARHGEF40,ARNTL2,ARPP21,AVPR1A,AXL,BASP1,BCAM,BRCA2,C11orf57,C11orf65,CADM1,CALR,CCDC80,CCDC85C,CCDC88B,CCND1,CD163,CELSR3,CLIP2,COL14A1,COL1A1,CYP26B1,DGKE,DOCK10,DOCK4,DOCK8,DPEP3,DPP4,ECE1,EFNB2,ELMO1,EPHA10,EXOC1,EXTL3,F11R,F2R,FAM46B,FLNB,FYB,GBP4,GPR18,HACL1,HAVCR2,HCK,HEXB,HIVEP3,HLA-A,HLA-DOA,HLA-E,HSPH1,HYOU1,INPP4B,IRF9,ITGA6,ITGAL,ITGA…	126
Cancer, Organismal Injury and Abnormalities	abdominal neoplasm	0.00344		-0.706	ABI3,ACP1,ACSL5,ACTA1,ADAM23,ADD2,AKT1,ARHGAP22,ARHGAP27,ARHGEF40,ARNTL2,ARPP21,ASS1,AVPR1A,AXL,BASP1,BCAM,BRCA2,C11orf57,C11orf65,C1orf112,CADM1,CALR,CCDC122,CCDC57,CCDC80,CCDC85C,CCDC88B,CCND1,CD163,CELSR3,CFDP1,CKB,CLEC12A,CLIP2,COL14A1,COL1A1,CTSK,CTSV,CX3CR1,CYP26B1,DGKE,DOCK10,DOCK4,DOCK8,DPEP3,DPP4,ECE1,EFNB2,EIF2D,ELMO1,EPHA10,EXOC1,EXTL3,F2R,FAM45A,FAM46B,FLNB,FYB,GBP4,GLIPR1,GOLM1,GPR18…	153
Skeletal and Muscular System Development and Function	volume of bone	0.000348		-0.714	COL1A1,CTSK,HIVEP3,IGHM,INPP4B,SPP1,STAT1	7
Cardiovascular System Development and Function, Cell Morphology, Cellular Development, Organismal Development, Tissue Development	tubulation of vascular endothelial cells	0.000141		-0.728	AKT1,AXL,COL1A1,EFNB2,F11R,TGFBR1	6
Cellular Movement	mobility of cells	6.54e-05		-0.781	ACP1,AKT1,CADM1,COL1A1,TGFBR1	5
Cellular Movement	migration of fibrosarcoma cell lines	0.00051		-0.811	BCAM,FLNB,MMP14,SDC1	4
Cardiovascular System Development and Function, Cell Morphology, Cellular Development, Organismal Development, Tissue Development	tubulation of endothelial cells	0.000146		-0.817	AKT1,AXL,COL1A1,EFNB2,F11R,MMP12,TGFBR1	7
Immunological Disease	delayed hypersensitive reaction	0.00203		-0.832	CALR,F11R,IGHM,KRT17,SDC1,SPP1	6
Cancer, Gastrointestinal Disease, Organismal Injury and Abnormalities	digestive system cancer	0.000985		-0.849	ABI3,ACP1,ACSL5,ACTA1,ADAM23,ADD2,AKT1,ARHGAP22,ARHGAP27,ARHGEF40,ARNTL2,ARPP21,ASS1,AVPR1A,AXL,BASP1,BCAM,BRCA2,C11orf57,C11orf65,C1orf112,CADM1,CALR,CCDC122,CCDC57,CCDC80,CCDC85C,CCDC88B,CCND1,CD163,CELSR3,CFDP1,CLIP2,COL14A1,COL1A1,CTSK,CX3CR1,CYP26B1,DGKE,DOCK10,DOCK4,DOCK8,DPEP3,DPP4,ECE1,EFNB2,EIF2D,ELMO1,EPHA10,EXOC1,EXTL3,F11R,F2R,FAM45A,FAM46B,FLNB,FYB,GBP4,GOLM1,GPR18,HACL1,HAVCR2,HCK,H…	145
Cancer, Gastrointestinal Disease, Organismal Injury and Abnormalities	gastrointestinal tract cancer	0.00259		-0.849	ABI3,ACSL5,ACTA1,ADAM23,ADD2,AKT1,ARHGAP22,ARHGAP27,ARHGEF40,ARNTL2,ARPP21,AVPR1A,AXL,BASP1,BCAM,BRCA2,C11orf57,C11orf65,CADM1,CALR,CCDC80,CCDC85C,CCDC88B,CCND1,CD163,CELSR3,CLIP2,COL14A1,COL1A1,CYP26B1,DGKE,DOCK10,DOCK4,DOCK8,DPEP3,DPP4,ECE1,EFNB2,ELMO1,EPHA10,EXOC1,EXTL3,F11R,F2R,FAM46B,FLNB,FYB,GBP4,GPR18,HACL1,HAVCR2,HCK,HEXB,HIVEP3,HLA-A,HLA-DOA,HLA-E,HSPH1,HYOU1,INPP4B,IRF9,ITGA6,ITGAL,ITGA…	124
Organismal Injury and Abnormalities	Fibrosis	3.69e-07		-0.892	ACTA1,CALR,CCND1,CD46,COL1A1,CTSK,F2R,GOLM1,HCK,IGHM,KCNN4,MMP12,MMP14,MYBPC1,MYH2,Pln,SERPINB1,SLC8A1,SMAD7,SPP1,STAT1,TGFBR1	22
Cancer, Organismal Injury and Abnormalities	abdominal cancer	0.00196		-0.896	ABI3,ACP1,ACSL5,ACTA1,ADAM23,ADD2,AKT1,ARHGAP22,ARHGAP27,ARHGEF40,ARNTL2,ARPP21,ASS1,AVPR1A,AXL,BASP1,BCAM,BRCA2,C11orf57,C11orf65,C1orf112,CADM1,CALR,CCDC122,CCDC57,CCDC80,CCDC85C,CCDC88B,CCND1,CD163,CELSR3,CFDP1,CKB,CLEC12A,CLIP2,COL14A1,COL1A1,CTSK,CTSV,CX3CR1,CYP26B1,DGKE,DOCK10,DOCK4,DOCK8,DPEP3,DPP4,ECE1,EFNB2,EIF2D,ELMO1,EPHA10,EXOC1,EXTL3,F2R,FAM45A,FAM46B,FLNB,FYB,GBP4,GLIPR1,GOLM1,GPR18…	152
Cellular Compromise	degeneration of cells	0.000545		-0.926	AXL,CADM1,CTSV,CX3CR1,Dst,HEXB,MSRB3,Msx3,MYOF,SERPINF2,SPATA7,SPP1	12
Cancer, Gastrointestinal Disease, Organismal Injury and Abnormalities	digestive organ tumor	0.000488		-0.963	ABI3,ACP1,ACSL5,ACTA1,ADAM23,ADD2,AKT1,ARHGAP22,ARHGAP27,ARHGEF40,ARNTL2,ARPP21,ASS1,AVPR1A,AXL,BASP1,BCAM,BRCA2,C11orf57,C11orf65,C1orf112,CADM1,CALR,CCDC122,CCDC57,CCDC80,CCDC85C,CCDC88B,CCND1,CD163,CELSR3,CFDP1,CLIP2,COL14A1,COL1A1,CTSK,CTSV,CX3CR1,CYP26B1,DGKE,DOCK10,DOCK4,DOCK8,DPEP3,DPP4,ECE1,EFNB2,EIF2D,ELMO1,EPHA10,EXOC1,EXTL3,F11R,F2R,FAM45A,FAM46B,FLNB,FYB,GBP4,GOLM1,GPR18,HACL1,HAVCR2,…	147
Cardiovascular Disease	pericardial effusion	0.00189		-1	ECE1,F2R,TFRC,TGFBR1	4
Connective Tissue Development and Function, Skeletal and Muscular System Development and Function	remodeling of bone	0.0002		-1.068	AVPR1A,CTSK,HIVEP3,INPP4B,ITGAV,MMP14,SPP1,STAT1,TFRC	9
Connective Tissue Development and Function, Skeletal and Muscular System Development and Function	resorption of bone	0.000363		-1.068	AVPR1A,CTSK,HIVEP3,INPP4B,ITGAV,SPP1,STAT1,TFRC	8
Cellular Growth and Proliferation	expansion of cells	0.00057		-1.095	AKT1,CCND1,CD163,HAVCR2,IGHM,KCNN4,LCP1,MMP14,SIGLEC10,SPP1,TGFBR1	11
Skeletal and Muscular System Development and Function	thickness of trabecular bone	0.00228		-1.103	HIVEP3,IGHM,INPP4B,SPP1	4
Infectious Diseases	infection of mammalia	6.51e-06		-1.129	Bst2,Cd209d,CX3CR1,HCK,HLA-E,IGHM,IRF9,ITGAX,LCP1,MMP12,SDC1,SERPINB1,SPP1,STAT1,TAP1	15
Developmental Disorder	Growth Failure	0.00079		-1.184	BRCA2,CCND1,CKB,CTSK,CTSV,EFNB2,F2R,HCK,HEXA,HEXB,ITGA6,ITGAV,MMP14,PEX5,STAT1,TFRC,TGFBR1	17
Inflammatory Response	inflammation of organ	3.01e-05		-1.272	ADD2,AKT1,AXL,CALR,CD46,CD72,CKB,COL1A1,CTSV,CX3CR1,DPP4,HAVCR2,HCK,HLA-A,HLA-E,IGHM,IRF9,ITGA6,ITGAL,ITGAX,KRT17,MMP12,MS4A2,Msx3,NCF4,SDC1,SEMA4D,SERPINB1,SIGLEC10,SMAD7,SPP1,STAT1,TGFBR1	33
Gastrointestinal Disease, Inflammatory Disease, Inflammatory Response	colitis	0.00176		-1.33	AKT1,AXL,CKB,COL1A1,IGHM,NCF4,SMAD7,SPP1,STAT1	9
Developmental Disorder, Skeletal and Muscular Disorders	congenital anomaly of limb	0.00205		-1.387	CYP26B1,FLNB,HEXA,HEXB,HIVEP3,ITGA6,KRT17	7
Cell Death and Survival	killing of cells	0.00228		-1.566	AKT1,AXL,CTSV,HLA-A,LYZ,MMP14,SDC1,STAT1	8
Developmental Disorder, Skeletal and Muscular Disorders	congenital anomaly of musculoskeletal system	0.000368		-1.673	ACTA1,BRCA2,CALR,COL1A1,CYP26B1,ECE1,F2R,FLNB,HEXA,HEXB,HIVEP3,HLA-A,ITGA6,ITGAV,KRT17,MMP14,MYBPC1,PEX5,SESTD1,TCAP,TGFBR1	21
Immunological Disease, Inflammatory Disease, Inflammatory Response, Neurological Disease	experimental autoimmune encephalomyelitis	3.09e-06		-1.688	AXL,CALR,CX3CR1,DPP4,HAVCR2,HLA-A,HLA-E,IGHM,ITGAL,ITGAX,Msx3,SDC1,SEMA4D,SPP1,STAT1	15
Cellular Development, Cellular Growth and Proliferation	expansion of blood cells	0.00339		-1.798	CCND1,CD163,HAVCR2,IGHM,LCP1,SIGLEC10,SPP1,TGFBR1	8
Inflammatory Disease, Inflammatory Response, Neurological Disease	Encephalitis	3.28e-06		-1.912	AXL,CALR,CX3CR1,DPP4,HAVCR2,HLA-A,HLA-E,IGHM,IRF9,ITGAL,ITGAX,Msx3,SDC1,SEMA4D,SPP1,STAT1	16
Infectious Diseases	replication of vesicular stomatitis virus	0.00339		-1.982	IRF9,LY6E,OAS1,TAP1	4
Inflammatory Response	inflammation of body region	4.45e-05	Decreased	-2.037	ADD2,AKT1,AXL,CALR,CD46,CD72,CKB,COL1A1,CTSV,CX3CR1,DPP4,HAVCR2,HLA-A,HLA-E,IGHM,IRF9,ITGAL,ITGAX,MMP12,MS4A2,Msx3,NCF4,SDC1,SEMA4D,SERPINB1,SIGLEC10,SMAD7,SPP1,STAT1	29
Inflammatory Response, Neurological Disease	inflammation of central nervous system	9.47e-07	Decreased	-2.059	AXL,CALR,CX3CR1,DPP4,HAVCR2,HEXB,HLA-A,HLA-E,IGHM,IRF9,ITGAL,ITGAX,Msx3,SDC1,SEMA4D,SPP1,STAT1	17
Organismal Survival	morbidity or mortality	0.000927	Decreased	-2.191	ACTA1,ADAM23,AKT1,ASS1,BRCA2,CALR,CCND1,CELSR3,CKB,COL1A1,CTSV,CX3CR1,CYP26B1,Dst,ECE1,EFNB2,EXTL3,F2R,FLNB,HAVCR2,HCK,HEXA,HEXB,HLA-A,HYOU1,IGHM,IRF9,ITGA6,ITGAV,LCP1,LY6E,LYZ,MMP12,MMP14,PDE4DIP,PEX5,Pln,SDC1,SERPINB1,SERPINF2,SESTD1,SLC8A1,SMAD7,SPP1,STAT1,TAP1,TFRC,TGFBR1	48
Developmental Disorder	hypoplasia of thorax	0.00328	Decreased	-2.608	CALR,HCK,IGHM,ITGA6,ITGAV,MMP14,SLC8A1	7
Connective Tissue Development and Function, Skeletal and Muscular System Development and Function, Tissue Development	abnormal morphology of trabecular bone	2.07e-08		0	CTSK,CTSV,HCK,HEXA,HEXB,HIVEP3,IGHM,INPP4B,MMP14,SPP1	10
Endocrine System Disorders, Gastrointestinal Disease, Immunological Disease, Metabolic Disease	insulin-dependent diabetes mellitus	6.94e-08		0	CLEC12A,CTSV,CX3CR1,DPP4,GBP4,GPR18,HAVCR2,HLA-A,HLA-DOA,IGHM,ITGAX,LCP1,Lst1,LYZ,OAS1,PSMB8,SIGLEC10,STAT1,TAP1,TAP2,Tgtp1/Tgtp2	21
Cellular Function and Maintenance	function of leukocytes	8.21e-08		0	AXL,CD72,CX3CR1,DOCK8,F11R,FYB,HAVCR2,HCK,HLA-A,HLA-E,IGHM,ITGAL,KCNN4,LCP1,MMP12,MMP14,MS4A2,NLRC5,PAK1,SERPINB1,SPP1,STAT1,TAP1	23
Cellular Function and Maintenance	function of blood cells	1.17e-07		0	ADD2,AXL,CD72,CX3CR1,DOCK8,F11R,FYB,HAVCR2,HCK,HLA-A,HLA-E,IGHM,ITGAL,KCNN4,LCP1,MMP12,MMP14,MS4A2,NLRC5,PAK1,SERPINB1,SPP1,STAT1,TAP1	24
Cell Morphology	morphology of cells	6.63e-07		0	ACTA1,ADD2,AKT1,BCAM,BFSP1,BRCA2,CADM1,CALR,CCND1,Cd209d,CD46,CKB,COL1A1,CTSK,CX3CR1,CYP26B1,DOCK10,DPP4,Dst,ECE1,ELMO1,F11R,F2R,HCK,HEXA,HEXB,HLA-A,IGHM,INPP4B,ITGA6,KCNN4,KIAA1522,KRT17,LCP1,MMP14,MSRB3,MYH2,MYH4,MYO18A,PAK1,Pln,SAG,SEMA4D,SLC8A1,SPATA7,SPP1,STAT1,TAP1,TFRC,TMEM176B	50
Endocrine System Disorders, Gastrointestinal Disease, Metabolic Disease	diabetes mellitus	9.2e-07		0	AKT1,BRCA2,CCND1,CLEC12A,COL1A1,CTSK,CTSV,CX3CR1,DPP4,ELMO1,F2R,GBP4,GPR18,HAVCR2,HLA-A,HLA-DOA,IGHM,ITGAV,ITGAX,ITGB5,LCP1,Lst1,LYZ,OAS1,PAK1,PDE1B,PSMB8,SIGLEC10,SPP1,STAT1,TAP1,TAP2,Tgtp1/Tgtp2	33
Cancer, Organismal Injury and Abnormalities	melanoma	2.28e-06		0	ABI3,ACP1,ACSL5,ADAM23,ADD2,AK8,AKT1,ARHGAP22,ARNTL2,ARPP21,AVPR1A,AXL,BASP1,BCAM,BRCA2,C11orf65,CADM1,CCDC57,CCDC88B,CD163,CD72,CELSR3,CLIP2,COL14A1,COL1A1,CX3CR1,DGKE,DOCK4,DOCK8,ECE1,ELMO1,EPHA10,EXOC1,EXTL3,F11R,F2R,FAM46B,FLNB,FYB,GBP4,GLIPR1,GNGT2,HCK,HIVEP3,HLA-E,HVCN1,ILDR2,ITGAL,ITGAV,ITGAX,ITGB5,KCNN4,KIAA1522,LAIR1,LILRA5,MFSD6L,MMP14,MPP6,MS4A2,MSRB3,MYBPC1,MYH2,MYH4,MYO5B,MYOF,NCF4,N…	92
Cardiovascular Disease	aneurysm	4.16e-06		0	COL1A1,CTSK,EFNB2,MMP12,MMP14,SDC1,SPP1,TGFBR1	8
Cellular Function and Maintenance	function of phagocytes	7.33e-06		0	AXL,DOCK8,F11R,HAVCR2,HCK,ITGAL,LCP1,MMP12,MMP14,MS4A2,PAK1,SERPINB1,SPP1,STAT1	14
Organismal Development	morphology of head	8.76e-06		0	AKT1,AXL,BFSP1,CCND1,CD46,CELSR3,CKB,COL1A1,CTSK,CTSV,CX3CR1,CYP26B1,ECE1,EFNB2,HEXA,HEXB,ITGA6,ITGAV,MMP14,MSRB3,PEX5,SAG,SMAD7,SPATA7,SPP1,STAT1,TAP1,TMEM176B	28
Antigen Presentation, Protein Synthesis	quantity of MHC Class I on cell surface	1.44e-05		0	PSMB8,STAT1,TAP1	3
Cardiovascular Disease	peripheral arterial disease	1.54e-05		0	CD163,COL1A1,F2R,FYB,HCK,HSPH1,LAIR1,LCP1,PDE4DIP,SPP1,TMEM176B	11
Cardiovascular System Development and Function	morphology of cardiovascular system	1.62e-05		0	ADD2,AKT1,AXL,BCAM,CALR,CCND1,COL1A1,ECE1,EFNB2,F11R,F2R,ITGAV,KCNN4,LY6E,MMP14,PAK1,Pln,SLC8A1,SMAD7,SPP1,TFRC	21
Cancer, Dermatological Diseases and Conditions, Organismal Injury and Abnormalities	malignant cutaneous melanoma cancer	2.49e-05		0	ABI3,ACP1,ACSL5,ADAM23,ADD2,AK8,AKT1,ARHGAP22,ARNTL2,ARPP21,AXL,BASP1,BCAM,BRCA2,C11orf65,CCDC57,CCDC88B,CD163,CD72,CELSR3,CLIP2,COL14A1,COL1A1,CX3CR1,DGKE,DOCK4,DOCK8,ECE1,ELMO1,EPHA10,EXOC1,EXTL3,F11R,FLNB,FYB,GBP4,GLIPR1,GNGT2,HCK,HIVEP3,HVCN1,ILDR2,ITGAL,ITGAX,ITGB5,KCNN4,KIAA1522,LAIR1,LILRA5,MFSD6L,MMP14,MPP6,MS4A2,MSRB3,MYBPC1,MYH2,MYH4,MYO5B,MYOF,NCF4,NLRC5,OAS1,P4HA1,PDE1B,PDE4DIP,PMEPA1…	83
Cellular Assembly and Organization, Cellular Function and Maintenance	organization of collagen fibrils	2.6e-05		0	COL14A1,COL1A1,P4HA1,SERPINF2,TGFBR1	5
Cancer, Dermatological Diseases and Conditions, Organismal Injury and Abnormalities	skin cancer	2.63e-05		0	ABI3,ACP1,ACSL5,ADAM23,ADD2,AK8,AKT1,ARHGAP22,ARNTL2,ARPP21,AXL,BASP1,BCAM,BRCA2,C11orf65,CCDC57,CCDC88B,CD163,CD72,CELSR3,CLIP2,COL14A1,COL1A1,CX3CR1,DGKE,DOCK4,DOCK8,DPEP3,DPP4,ECE1,ELMO1,EPHA10,EXOC1,EXTL3,F11R,FLNB,FYB,GBP4,GLIPR1,GNGT2,HCK,HIVEP3,HVCN1,ILDR2,ITGAL,ITGAX,ITGB5,KCNN4,KIAA1522,LAIR1,LILRA5,MFSD6L,MMP14,MPP6,MS4A2,MSRB3,MYBPC1,MYH2,MYH4,MYO18A,MYO5B,MYOF,NCF4,NLRC5,OAS1,P4HA1,PA…	88
Organismal Development	abnormal morphology of body cavity	2.8e-05		0	ADD2,AKT1,AXL,BCAM,BRCA2,Bst2,CALR,CCND1,CELSR3,COL1A1,CTSK,ECE1,EFNB2,F2R,HCK,HEXA,HEXB,IGHM,ITGA6,ITGAV,KCNN4,LY6E,MMP12,MMP14,NLRC5,PEX5,Pln,SESTD1,SLC8A1,SMAD7,SPP1	31
Cell-To-Cell Signaling and Interaction, Hematological System Development and Function, Immune Cell Trafficking, Inflammatory Response	activation of natural killer T lymphocytes	2.83e-05		0	HSPH1,ITGAL,SPP1,STAT1	4
Organismal Injury and Abnormalities	Wound	2.96e-05		0	AKT1,CALR,COL1A1,Dst,EFNB2,HYOU1,PAK1,SDC1,SEMA4D,SPP1,TGFBR1	11
Organismal Development	abnormal morphology of head	3.09e-05		0	AKT1,AXL,BFSP1,CCND1,CD46,CELSR3,CKB,CTSK,CTSV,CX3CR1,CYP26B1,ECE1,EFNB2,HEXA,HEXB,ITGA6,ITGAV,MMP14,MSRB3,PEX5,SAG,SPATA7,SPP1,STAT1,TAP1,TMEM176B	26
Cell Morphology	abnormal morphology of cells	3.92e-05		0	ACTA1,ADD2,AKT1,BFSP1,BRCA2,CADM1,CALR,CCND1,Cd209d,CKB,CTSK,CX3CR1,CYP26B1,Dst,ELMO1,HEXA,HEXB,IGHM,INPP4B,ITGA6,KRT17,MMP14,MSRB3,MYH4,Pln,SAG,SEMA4D,SLC8A1,SPATA7,STAT1,TAP1,TFRC,TMEM176B	33
Gastrointestinal Disease, Organismal Injury and Abnormalities	oral submucous fibrosis	4.23e-05		0	ACTA1,IGHM,MYBPC1,MYH2,SERPINB1	5
Cardiovascular System Development and Function	abnormal morphology of cardiovascular system	4.39e-05		0	ADD2,AKT1,AXL,BCAM,CALR,CCND1,COL1A1,ECE1,EFNB2,F2R,ITGAV,KCNN4,LY6E,MMP14,Pln,SLC8A1,SMAD7,SPP1,TFRC	19
Cardiovascular Disease	aortic aneurysm	4.87e-05		0	COL1A1,CTSK,MMP12,MMP14,SDC1,TGFBR1	6
Cardiovascular Disease	abdominal aortic aneurysm	5.89e-05		0	COL1A1,CTSK,MMP12,MMP14,SDC1	5
Embryonic Development, Organ Development, Organ Morphology, Organismal Development, Tissue Development, Visual System Development and Function	morphology of eye	5.99e-05		0	BFSP1,CCND1,CD46,COL1A1,CX3CR1,HEXA,HEXB,ITGA6,SAG,SMAD7,SPATA7,STAT1	12
Cell-To-Cell Signaling and Interaction, Hematological System Development and Function, Hypersensitivity Response, Immune Cell Trafficking, Inflammatory Response	adhesion of mast cells	6.03e-05		0	CADM1,F2R,HCK,PAK1	4
Cellular Movement	invasion of cervical cancer cell lines	6.03e-05		0	AXL,HAVCR2,MMP14,SMAD7	4
Dermatological Diseases and Conditions	psoriasis	6.5e-05		0	CALR,CCND1,COL14A1,CTSK,CTSV,DPP4,EFNB2,HSPH1,ITGA6,ITGAL,KRT17,MMP12,MMP14,OAS1,RGS12,SERPINB1,SERPINF2,STAT1,TGFBR1	19
Skeletal and Muscular System Development and Function	muscle contraction	7.15e-05		0	ACTA1,CTSV,F2R,MYBPC1,MYH2,MYH4,MYOF,Pln,SLC8A1,SMAD7,TCAP	11
Connective Tissue Development and Function, Organ Morphology, Organismal Development, Skeletal and Muscular System Development and Function, Tissue Development	abnormal morphology of broad rib	8.18e-05		0	HEXA,HEXB	2
Developmental Disorder, Hereditary Disorder, Metabolic Disease, Neurological Disease, Organismal Injury and Abnormalities	adult GM2 gangliosidosis	8.18e-05		0	HEXA,HEXB	2
Cell-mediated Immune Response, Cellular Development, Cellular Function and Maintenance, Cellular Growth and Proliferation, Hematological System Development and Function, Hematopoiesis, Lymphoid Tissue Structure and Development, Tissue Development	generation of CD8+ T lymphocyte	8.18e-05		0	ITGAL,SPP1	2
Lipid Metabolism, Small Molecule Biochemistry	hydrolysis of gangliotriaosylceramide II3-sulfate	8.18e-05		0	HEXA,HEXB	2
Lipid Metabolism, Small Molecule Biochemistry	hydrolysis of lactosylceramide II3-sulfate	8.18e-05		0	HEXA,HEXB	2
Developmental Disorder, Hereditary Disorder, Metabolic Disease, Neurological Disease, Organismal Injury and Abnormalities	juvenile GM2 gangliosidosis	8.18e-05		0	HEXA,HEXB	2
Cell Death and Survival	mitotic catastrophe of brain cancer cell lines	8.18e-05		0	AKT1,YWHAH	2
Hematological System Development and Function	circulation of blood	8.23e-05		0	AVPR1A,MYOF,SLC8A1,SMAD7,STAT1,TBC1D8	6
Antimicrobial Response, Inflammatory Response	antibacterial response	0.000104		0	Cd209d,HCK,HLA-A,HLA-E,IGHM,LYZ,SLAMF8,STAT1	8
Cellular Function and Maintenance, Hematological System Development and Function	function of lymphocytes	0.000117		0	CD72,CX3CR1,FYB,HAVCR2,HLA-A,HLA-E,IGHM,ITGAL,KCNN4,LCP1,NLRC5,STAT1,TAP1	13
Embryonic Development, Organ Development, Organismal Development, Tissue Development	development of sensory organ	0.000125		0	AKT1,BFSP1,CCND1,CD46,COL1A1,CX3CR1,CYP26B1,ECE1,HEXA,HEXB,HLA-A,HLA-E,ITGA6,PSMB8,SAG,SMAD7,SPATA7,STAT1	18
Cardiovascular Disease	advanced stage peripheral arterial disease	0.000134		0	CD163,COL1A1,FYB,HSPH1,LAIR1,LCP1,PDE4DIP,SPP1	8
Cellular Movement	chemotaxis of brain cancer cell lines	0.000152		0	AXL,ITGAV,KCNN4	3
Cancer, Organismal Injury and Abnormalities	cancer of secretory structure	0.000193		0	ADAM23,AKT1,ARHGAP22,ARHGEF40,ASS1,AXL,BRCA2,CADM1,CCDC80,CCND1,CD163,CELSR3,CKB,CLIP2,COL14A1,COL1A1,CTSK,CX3CR1,DOCK10,DOCK4,DPP4,EFNB2,EXTL3,FLNB,FYB,GLIPR1,HCK,HLA-A,HLA-DOA,HYOU1,IGHM,INPP4B,ITGAV,ITGAX,LCP1,LY6E,LYZ,MMGT1,MMP14,MPP6,MRPL37,MYBPC1,MYH2,MYH4,MYO18A,MYO5B,MYOF,NCF4,PAK1,PDE4DIP,RNF213,SAG,SEMA4D,SERPINB1,SLC8A1,SPP1,STAT1,TAPT1,TBC1D8,TGFBR1,ZC3H6,ZNF831	62
Endocrine System Disorders, Gastrointestinal Disease, Metabolic Disease, Organismal Injury and Abnormalities, Renal and Urological Disease	diabetic nephropathy	0.000193		0	BRCA2,CCND1,ELMO1,F2R,OAS1,PAK1,SPP1,STAT1	8
Cardiovascular Disease	intermediate disease stage peripheral arterial disease	0.000193		0	CD163,FYB,HCK,LAIR1,LCP1,PDE4DIP,SPP1,TMEM176B	8
Dermatological Diseases and Conditions	plaque psoriasis	0.000195		0	CALR,CCND1,EFNB2,ITGA6,ITGAL,KRT17,STAT1	7
Cellular Function and Maintenance, Connective Tissue Development and Function, Skeletal and Muscular System Development and Function, Tissue Development	function of osteoclasts	0.000195		0	CTSK,CTSV,HIVEP3,MMP14,SPP1	5
Cellular Assembly and Organization, Cellular Development, Cellular Growth and Proliferation, Embryonic Development, Organ Development, Organismal Development, Skeletal and Muscular System Development and Function, Tissue Development	formation of myofilaments	0.000196		0	ACTA1,MYH2,TCAP	3
Neurological Disease, Skeletal and Muscular Disorders	neuromuscular disease	0.000198		0	ACP1,AKT1,ARPP21,AXL,BASP1,CALR,CKB,CYP26B1,ELMO1,F11R,HAVCR2,HLA-E,LY6E,OAS1,P4HA1,PAK1,PDE1B,PDE4DIP,PSMB8,PSME1,SAG,SERPINF2,SPP1,TAP2	24
Cancer, Gastrointestinal Disease, Hepatic System Disease, Organismal Injury and Abnormalities	hepatobiliary system cancer	0.000201		0	ABI3,ACP1,ADAM23,ARHGAP22,ARHGAP27,ARHGEF40,ARNTL2,ASS1,AXL,BRCA2,C1orf112,CCDC122,CCDC57,CCDC80,CCND1,CD163,CFDP1,CLIP2,COL1A1,CX3CR1,DGKE,DOCK10,DOCK4,DOCK8,DPEP3,DPP4,EFNB2,EIF2D,ELMO1,EXOC1,FAM45A,FLNB,FYB,GBP4,GOLM1,GPR18,HACL1,HAVCR2,HCK,HEXB,HIVEP3,HLA-E,HSPH1,HYOU1,INPP4B,ITGAL,ITGB5,KIAA1522,LILRA5,MCM3,MFSD6L,MMP14,MSRB3,MYH2,MYH4,MYO5B,MYOF,PAK1,PDE1B,PDE4DIP,PEX5,PMEPA1,PSD4,PSPH,RALG…	82
Cell-To-Cell Signaling and Interaction	aggregation of squamous cell carcinoma cell lines	0.000244		0	ITGAV,MMP14	2
Developmental Disorder, Hereditary Disorder, Immunological Disease, Organismal Injury and Abnormalities	bare lymphocyte syndrome, type i	0.000244		0	TAP1,TAP2	2
Cancer, Cell Cycle, Organismal Injury and Abnormalities	cell cycle progression of prostate cancer cells	0.000244		0	CCND1,DPP4	2
Tissue Morphology	degradation of bone	0.000244		0	CTSK,HIVEP3	2
Cellular Assembly and Organization	rearrangement of endocytotic vesicle	0.000244		0	CTSK,CTSV	2
Connective Tissue Development and Function, Skeletal and Muscular System Development and Function	stiffness of femur	0.000244		0	EFNB2,SPP1	2
Cardiovascular Disease, Cell Death and Survival, Connective Tissue Disorders, Hematological Disease, Organismal Injury and Abnormalities, Renal and Urological Disease	hemolytic uremic syndrome	0.000248		0	CD46,CX3CR1,DGKE	3
Cancer, Dermatological Diseases and Conditions, Organismal Injury and Abnormalities	squamous cell skin cancer	0.00028		0	AKT1,AXL,CCDC88B,CD163,DOCK4,DPEP3,ELMO1,EPHA10,FLNB,HIVEP3,ITGAL,MFSD6L,MMP14,MYBPC1,MYH2,MYH4,MYO18A,MYO5B,PAK1,RGS12,RNF213,SPATA13,ZNF831	23
Tissue Morphology	morphology of connective tissue	0.0003		0	ADD2,CCND1,Cd209d,COL14A1,COL1A1,CTSK,CTSV,CYP26B1,EFNB2,ELMO1,F2R,INPP4B,MMP14,SLC8A1,TFRC	15
Cancer, Dermatological Diseases and Conditions, Organismal Injury and Abnormalities	skin carcinoma	0.000307		0	AKT1,AXL,BRCA2,CCDC88B,CD163,DOCK4,DPEP3,ELMO1,EPHA10,FLNB,HIVEP3,ITGAL,MFSD6L,MMP14,MYBPC1,MYH2,MYH4,MYO18A,MYO5B,PAK1,RGS12,RNF213,SPATA13,ZNF831	24
Cellular Movement	mobility of tumor cell lines	0.000308		0	AKT1,CADM1,TGFBR1	3
Cellular Assembly and Organization, Cellular Function and Maintenance	organization of filaments	0.000314		0	COL14A1,COL1A1,Dst,KRT17,LCP1,MYH4,P4HA1,SERPINF2,TGFBR1	9
Cancer, Gastrointestinal Disease, Hepatic System Disease, Organismal Injury and Abnormalities	liver tumor	0.000331		0	ABI3,ACP1,ADAM23,AKT1,ARHGAP22,ARHGAP27,ARHGEF40,ARNTL2,ASS1,AXL,C1orf112,CCDC122,CCDC57,CCDC80,CCND1,CD163,CFDP1,COL1A1,CX3CR1,DGKE,DOCK10,DOCK4,DOCK8,DPEP3,DPP4,EFNB2,EIF2D,ELMO1,EXOC1,FAM45A,FLNB,FYB,GBP4,GOLM1,GPR18,HACL1,HAVCR2,HCK,HEXB,HIVEP3,HLA-E,HSPH1,HYOU1,INPP4B,ITGAL,ITGB5,KIAA1522,LILRA5,MCM3,MFSD6L,MMP14,MSRB3,MYH2,MYH4,MYO5B,MYOF,PAK1,PDE1B,PDE4DIP,PEX5,PMEPA1,PSD4,PSPH,RALGPS2,RCA…	81
Cardiovascular System Development and Function, Organismal Development	morphogenesis of blood vessel	0.000332		0	AKT1,EFNB2,SERPINF2,SMAD7,TGFBR1	5
Cardiovascular Disease, Organismal Injury and Abnormalities	formation of aneurysm	0.000342		0	COL1A1,MMP12,SDC1,SPP1	4
Inflammatory Disease	chronic inflammatory disorder	0.000393		0	ACTA1,ADD2,AXL,CALR,CKB,COL1A1,DPP4,F11R,HAVCR2,HCK,HLA-A,HLA-DOA,IGHM,LCP1,LYZ,MS4A2,NCF4,PSMB8,SDC1,SMAD7,SPP1,STAT1,TAGAP,TAP2,TFRC	25
Cardiovascular System Development and Function, Organ Morphology, Organismal Development	abnormal morphology of heart	0.000429		0	AKT1,CALR,CCND1,ECE1,EFNB2,F2R,ITGAV,KCNN4,LY6E,MMP14,Pln,SLC8A1,SMAD7	13
Organismal Development	abnormal morphology of abdomen	0.000439		0	ADD2,AKT1,AVPR1A,AXL,BCAM,BRCA2,Bst2,CCND1,COL1A1,F2R,HCK,HEXA,HEXB,IGHM,ITGA6,KCNN4,LY6E,MMP14,NLRC5,PEX5,SESTD1,SPP1,STAT1	23
Cancer, Gastrointestinal Disease, Hepatic System Disease, Organismal Injury and Abnormalities	hepatocellular carcinoma	0.000451		0	ABI3,ACP1,ADAM23,ARHGAP22,ARHGAP27,ARHGEF40,ARNTL2,ASS1,AXL,C1orf112,CCDC122,CCDC57,CCDC80,CCND1,CD163,CFDP1,COL1A1,CX3CR1,DGKE,DOCK10,DOCK4,DOCK8,DPEP3,DPP4,EFNB2,EIF2D,ELMO1,EXOC1,FAM45A,FLNB,FYB,GBP4,GPR18,HACL1,HAVCR2,HCK,HEXB,HIVEP3,HSPH1,HYOU1,INPP4B,ITGAL,ITGB5,KIAA1522,LILRA5,MCM3,MFSD6L,MMP14,MSRB3,MYH2,MYH4,MYO5B,MYOF,PAK1,PDE1B,PDE4DIP,PEX5,PMEPA1,PSD4,PSPH,RALGPS2,RCAN3,RGS12,RNF213,S…	78
Infectious Diseases	attachment of virus	0.000454		0	CD46,F11R,ITGAL	3
Cell-To-Cell Signaling and Interaction	binding of melanoma cell lines	0.000454		0	F2R,ITGAV,SPP1	3
Cancer, Neurological Disease, Organismal Injury and Abnormalities	grade 3-4 glioma	0.000454		0	CCND1,ELMO1,SPP1	3
Cell-mediated Immune Response, Cellular Movement, Hematological System Development and Function, Immune Cell Trafficking	migration of CD4+ T-lymphocytes	0.000454		0	ELMO1,ITGAV,SPP1	3
Cancer, Gastrointestinal Disease, Hepatic System Disease, Organismal Injury and Abnormalities	liver cancer	0.000455		0	ABI3,ACP1,ADAM23,ARHGAP22,ARHGAP27,ARHGEF40,ARNTL2,ASS1,AXL,C1orf112,CCDC122,CCDC57,CCDC80,CCND1,CD163,CFDP1,COL1A1,CX3CR1,DGKE,DOCK10,DOCK4,DOCK8,DPEP3,DPP4,EFNB2,EIF2D,ELMO1,EXOC1,FAM45A,FLNB,FYB,GBP4,GOLM1,GPR18,HACL1,HAVCR2,HCK,HEXB,HIVEP3,HLA-E,HSPH1,HYOU1,INPP4B,ITGAL,ITGB5,KIAA1522,LILRA5,MCM3,MFSD6L,MMP14,MSRB3,MYH2,MYH4,MYO5B,MYOF,PAK1,PDE1B,PDE4DIP,PEX5,PMEPA1,PSD4,PSPH,RALGPS2,RCAN3,RG…	80
Cell Morphology, Humoral Immune Response	abnormal morphology of B-1 lymphocytes	0.000485		0	IGHM,SEMA4D	2
Embryonic Development, Nervous System Development and Function, Organ Development, Organ Morphology, Organismal Development, Tissue Development, Visual System Development and Function	abnormal morphology of disorganized ganglion cell layer	0.000485		0	CCND1,ITGA6	2
Carbohydrate Metabolism, Molecular Transport, Small Molecule Biochemistry	accumulation of chondroitin sulfate B	0.000485		0	HEXA,HEXB	2
Developmental Disorder, Hereditary Disorder, Organismal Injury and Abnormalities, Skeletal and Muscular Disorders	camptodactyly	0.000485		0	HEXA,HEXB	2
Organismal Injury and Abnormalities, Reproductive System Disease	fibrosis of mammary gland	0.000485		0	CCND1,MMP14	2
Cell-To-Cell Signaling and Interaction, Renal and Urological System Development and Function	fusion of kidney cell lines	0.000485		0	CD46,EFNB2	2
Cardiovascular System Development and Function, Organismal Functions, Tissue Development, Tissue Morphology	healing of endothelial tissue	0.000485		0	SERPINF2,SPP1	2
Organ Morphology, Organismal Development, Renal and Urological System Development and Function	lack of urinary bladder	0.000485		0	ITGA6,SESTD1	2
Cell Morphology	polarization of neuroglia	0.000485		0	Dst,Msx3	2
Cancer, Neurological Disease, Organismal Injury and Abnormalities	gliomatosis	0.000488		0	AKT1,BRCA2,CADM1,CCND1,COL14A1,COL1A1,DPP4,ELMO1,HIVEP3,HLA-A,HLA-E,HYOU1,ITGAV,LCP1,MMP14,MSRB3,NLRC5,PSD4,PSPH,SIGLEC10,SPP1,YWHAH	22
Cellular Development, Cellular Growth and Proliferation, Embryonic Development, Organ Development, Organismal Development, Skeletal and Muscular System Development and Function, Tissue Development	formation of muscle cells	0.00051		0	ACTA1,CALR,MYH2,MYOF,SDC1,SLC8A1,TCAP,TGFBR1	8
Tissue Development	adhesion of extracellular matrix	0.000528		0	BCAM,ITGA6,ITGAL,ITGAV,ITGB5,SPP1	6
Connective Tissue Development and Function, Skeletal and Muscular System Development and Function, Tissue Development	abnormal morphology of bone	0.000531		0	BRCA2,CCND1,CTSK,CTSV,ECE1,HCK,HEXA,HEXB,HIVEP3,IGHM,INPP4B,MMP14,SPP1,STAT1	14
Organismal Injury and Abnormalities	fibrosis of secretory structure	0.000541		0	CCND1,MMP14,TGFBR1	3
Organ Morphology	morphology of epidermis	0.000541		0	AKT1,BRCA2,CTSV,CYP26B1,ITGA6,KRT17,SMAD7	7
Organismal Functions, Organismal Injury and Abnormalities, Tissue Morphology	healing of wound	0.000544		0	COL1A1,Dst,EFNB2,HYOU1,PAK1,SDC1,SPP1,TGFBR1	8
Cardiovascular System Development and Function, Organ Morphology, Organismal Development	abnormal morphology of ventricular wall	0.000553		0	CALR,CCND1,LY6E,Pln,SLC8A1,SMAD7	6
Cell Morphology	shape change of blood cells	0.000553		0	CYP26B1,F2R,HCK,ITGAL,KCNN4,SEMA4D	6
Embryonic Development, Organ Development, Organismal Development, Tissue Development, Visual System Development and Function	formation of eye	0.00056		0	AKT1,BFSP1,CCND1,CD46,COL1A1,CX3CR1,HEXA,HEXB,ITGA6,PSMB8,SAG,SMAD7,SPATA7,STAT1	14
Connective Tissue Development and Function, Organ Morphology, Organismal Development, Skeletal and Muscular System Development and Function, Tissue Development	abnormal morphology of mandible	0.000564		0	CCND1,CTSK,HEXA,HEXB,MMP14	5
Embryonic Development, Organ Development, Organ Morphology, Organismal Development, Tissue Development, Visual System Development and Function	abnormal morphology of eye	0.000581		0	BFSP1,CCND1,CD46,CX3CR1,HEXA,HEXB,ITGA6,SAG,SPATA7,STAT1	10
Organismal Development	abnormal morphology of thoracic cavity	0.000601		0	AKT1,CALR,CCND1,CELSR3,CTSK,ECE1,EFNB2,F2R,ITGA6,ITGAV,KCNN4,LY6E,MMP12,MMP14,Pln,SLC8A1,SMAD7	17
Cancer, Organismal Injury and Abnormalities, Reproductive System Disease	hyperplasia of mammary gland	0.000612		0	CCND1,MMP14,PAK1,SDC1	4
Cellular Assembly and Organization	organization of organelle	0.000644		0	AKT1,BRCA2,COL14A1,COL1A1,Dst,GOLM1,HEXA,HEXB,KRT17,LCP1,MYH4,MYO18A,P4HA1,PEX5,SERPINF2,TGFBR1	16
Connective Tissue Disorders, Immunological Disease, Inflammatory Disease, Skeletal and Muscular Disorders	rheumatoid arthritis	0.000667		0	ACTA1,CALR,DPP4,F11R,HAVCR2,HCK,HLA-A,HLA-DOA,IGHM,LCP1,LYZ,NCF4,PSMB8,SDC1,SPP1,STAT1,TAGAP,TAP2,TFRC	19
Connective Tissue Disorders, Dental Disease, Developmental Disorder, Gastrointestinal Disease, Skeletal and Muscular Disorders	malocclusion	0.000746		0	CCND1,CTSK,MMP14	3
Cell Morphology, Cell-To-Cell Signaling and Interaction, Cellular Assembly and Organization	size of focal adhesions	0.000746		0	AKT1,EFNB2,PAK1	3
Cardiovascular Disease	peripheral vascular disease	0.000758		0	CD163,COL1A1,F2R,FYB,HCK,HSPH1,HYOU1,ITGAV,LAIR1,LCP1,PDE4DIP,SPP1,TMEM176B	13
Lipid Metabolism, Molecular Transport, Small Molecule Biochemistry	accumulation of asialo GM2 ganglioside	0.000803		0	HEXA,HEXB	2
Cell Cycle	arrest in G1 phase of ovarian cancer cell lines	0.000803		0	CCND1,ITGAV	2
Dermatological Diseases and Conditions, Organ Morphology, Organismal Injury and Abnormalities	degeneration of hair follicle	0.000803		0	CTSV,KRT17	2
Cellular Movement, Hematological System Development and Function, Immune Cell Trafficking, Inflammatory Response	emigration of Langerhans cells	0.000803		0	ITGAV,SPP1	2
Cellular Assembly and Organization, Cellular Development, Cellular Growth and Proliferation, Embryonic Development, Organ Development, Organismal Development, Skeletal and Muscular System Development and Function, Tissue Development	formation of thin filaments	0.000803		0	ACTA1,TCAP	2
Molecular Transport, Protein Synthesis, Protein Trafficking	localization of green fluorescent protein	0.000803		0	ITGAV,TFRC	2
Organismal Development, Skeletal and Muscular System Development and Function	abnormal morphology of limb	0.000806		0	CTSK,CYP26B1,HEXA,HEXB,INPP4B,ITGA6,MMP14,MYOF,STAT1	9
Cell Death and Survival	cytolysis of blood cells	0.000831		0	ADD2,HLA-A,ITGAL,KCNN4,STAT1,TAP1	6
Cell Morphology, Tissue Morphology	morphology of connective tissue cells	0.000841		0	CCND1,Cd209d,CTSK,CYP26B1,ELMO1,F2R,INPP4B,MMP14	8
Cell-To-Cell Signaling and Interaction, Connective Tissue Development and Function	adhesion of fibroblasts	0.00086		0	CCND1,ITGAL,ITGAV,SPP1	4
Connective Tissue Development and Function, Skeletal and Muscular System Development and Function, Tissue Development	abnormal morphology of marrow space	0.000865		0	CTSK,HCK,HIVEP3	3
Gastrointestinal Disease, Immunological Disease	celiac disease	0.000865		0	HLA-E,SMAD7,TFRC	3
Cardiovascular System Development and Function, Organ Morphology, Organismal Development	morphology of heart ventricle	0.000893		0	CALR,CCND1,ECE1,F2R,KCNN4,LY6E,Pln,SMAD7	8
Cell Morphology, Embryonic Development, Organ Development, Organ Morphology, Organismal Development, Tissue Development, Visual System Development and Function	morphology of eye cells	0.000906		0	BFSP1,CCND1,COL1A1,CX3CR1,SAG,SPATA7	6
Post-Translational Modification, Protein Degradation, Protein Synthesis	hydrolysis of protein	0.000965		0	AKT1,CD46,CTSK,CTSV,DPEP3,DPP4,ECE1,MMP14,SDC1	9
Cell Morphology	morphology of blood cells	0.000989		0	ADD2,CCND1,CD46,F2R,HCK,HEXB,HLA-A,IGHM,SEMA4D,SPP1,STAT1,TAP1,TFRC	13
Organ Morphology	abnormal morphology of basal layer of epidermis	0.000995		0	BRCA2,CTSV,CYP26B1	3
Cell Cycle	cell cycle progression of lymphoma cell lines	0.000995		0	AKT1,IGHM,STAT1	3
Cellular Development	lifespan of cells	0.00101		0	CCND1,DOCK8,SEMA4D,SMAD7	4
Cancer, Organismal Injury and Abnormalities, Reproductive System Disease	prostatic intraepithelial neoplasia	0.00103		0	AKT1,ASS1,CCND1,GLIPR1,LY6E,SERPINB1	6
Cellular Function and Maintenance, Small Molecule Biochemistry	homeostasis of ion	0.00104		0	CALR,CKB,HEXB,INPP4B,ITGAV,Pln,SLC8A1,SPP1,TFRC	9
Cellular Movement	mobilization of cells	0.00112		0	AKT1,CX3CR1,DPP4,F11R,STAT1	5
Cell Morphology, Renal and Urological System Development and Function	cell spreading of kidney cell lines	0.00114		0	CADM1,PAK1,SDC1	3
Infectious Diseases, Respiratory Disease	infection of lung cancer cell lines	0.00114		0	AXL,CD46,PAK1	3
Cellular Movement, Hematological System Development and Function, Immune Cell Trafficking, Inflammatory Response	transendothelial migration of monocytes	0.00114		0	ITGAL,ITGAV,MMP14	3
Cardiovascular Disease	microangiopathy	0.00117		0	AXL,BRCA2,CCND1,CD46,CX3CR1,DGKE,FLNB,HLA-A,INPP4B,MMP14,RNF213	11
Cardiovascular System Development and Function, Organ Morphology	dilation of heart ventricle	0.00117		0	F2R,Pln,SERPINF2,SPP1	4
Gene Expression	binding of androgen-responsive element	0.0012		0	CALR,CCND1	2
Cell-To-Cell Signaling and Interaction, Hair and Skin Development and Function	binding of keratinocytes	0.0012		0	ITGA6,ITGAL	2
Organ Morphology	enlargement of alveolar lumen	0.0012		0	MMP12,SPP1	2
Infectious Diseases	infection of fibrosarcoma cell lines	0.0012		0	AXL,STAT1	2
Cell Death and Survival, Cellular Development, Hair and Skin Development and Function	lifespan of keratinocytes	0.0012		0	CCND1,SMAD7	2
Cancer, Gastrointestinal Disease, Organismal Injury and Abnormalities, Tumor Morphology	progression of stomach tumor	0.0012		0	COL1A1,SPP1	2
Lymphoid Tissue Structure and Development, Organ Morphology, Tissue Morphology	quantity of thymic epithelial cells	0.0012		0	EFNB2,STAT1	2
Cell Signaling, Small Molecule Biochemistry, Vitamin and Mineral Metabolism	storage of Ca2+	0.0012		0	CALR,Pln	2
Cellular Function and Maintenance	function of antigen presenting cells	0.00127		0	AXL,DOCK8,F11R,HCK,LCP1,MMP12,MMP14,SPP1,STAT1	9
Organ Morphology, Organismal Development, Renal and Urological System Development and Function	abnormal morphology of urinary bladder	0.00129		0	AKT1,ITGA6,SESTD1	3
Infectious Diseases	infection of carcinoma cell lines	0.00129		0	AXL,CD46,PAK1	3
Digestive System Development and Function, Hepatic System Development and Function, Organ Morphology	size of liver	0.00129		0	AKT1,CCND1,SPP1	3
Cell Morphology	shape change of leukocytes	0.0013		0	CYP26B1,HCK,ITGAL,KCNN4,SEMA4D	5
Infectious Diseases	sepsis	0.00134		0	AVPR1A,AXL,Bst2,CD163,ITGAL,SERPINB1,TFRC	7
Organ Morphology	morphology of hair follicle	0.00135		0	AKT1,CTSV,KRT17,SMAD7	4
Gastrointestinal Disease, Hepatic System Disease, Organismal Injury and Abnormalities	fibrosis of liver	0.00136		0	COL1A1,F2R,GOLM1,SMAD7,SPP1,STAT1	6
Cell Signaling, Cellular Function and Maintenance, Small Molecule Biochemistry, Vitamin and Mineral Metabolism	homeostasis of Ca2+	0.00141		0	CALR,HEXB,INPP4B,ITGAV,Pln,SLC8A1	6
Cellular Development, Reproductive System Development and Function	differentiation of breast cell lines	0.00146		0	AKT1,CCND1,SPP1	3
Cancer, Organismal Functions, Organismal Injury and Abnormalities, Tumor Morphology	inhibition of malignant tumor	0.00146		0	AKT1,SDC1,SPP1	3
Cell Morphology, Organ Morphology, Skeletal and Muscular System Development and Function, Tissue Morphology	morphology of muscle cells	0.00148		0	ACTA1,CALR,MMP14,MYH2,MYH4,Pln,SLC8A1	7
Cancer, Organismal Injury and Abnormalities, Reproductive System Disease	prostate cancer	0.00149		0	AKT1,ASS1,AXL,BRCA2,CADM1,CCDC80,CCND1,CKB,COL1A1,FLNB,FYB,GLIPR1,HLA-A,IGHM,LCP1,LY6E,LYZ,MYH2,MYH4,MYO5B,PAK1,PDE4DIP,RNF213,SEMA4D,SERPINB1,SPP1,STAT1	27
Cardiovascular System Development and Function	morphogenesis of cardiovascular system	0.0015		0	AKT1,COL1A1,EFNB2,LY6E,SERPINF2,SLC8A1,SMAD7,TCAP,TGFBR1	9
Cell-To-Cell Signaling and Interaction	detachment of cells	0.00158		0	AKT1,CTSV,EFNB2,ITGAL,MMP14	5
Cell Morphology, Hematological System Development and Function, Inflammatory Response	morphology of macrophages	0.00158		0	CCND1,HCK,HEXB,IGHM,SPP1	5
Cell-To-Cell Signaling and Interaction	binding of muscle cells	0.00163		0	CALR,ITGB5,TGFBR1	3
Post-Translational Modification, Protein Degradation, Protein Synthesis	proteolysis of Gelatin	0.00163		0	CTSK,MMP12,MMP14	3
Cell-To-Cell Signaling and Interaction, Hematological System Development and Function, Hypersensitivity Response, Immune Cell Trafficking, Inflammatory Response	adhesion of bone marrow-derived mast cells	0.00167		0	F2R,PAK1	2
Cellular Development, Cellular Growth and Proliferation, Connective Tissue Development and Function, Embryonic Development, Hematological System Development and Function, Hematopoiesis, Lymphoid Tissue Structure and Development, Organ Development, Organismal Development, Tissue Development	development of bone marrow stromal cells	0.00167		0	AVPR1A,HIVEP3	2
Cardiovascular Disease, Organismal Injury and Abnormalities	formation of abdominal aortic aneurysm	0.00167		0	COL1A1,SDC1	2
Cell-To-Cell Signaling and Interaction, Connective Tissue Development and Function	fusion of fibroblast cell lines	0.00167		0	AKT1,CD46	2
Carbohydrate Metabolism, Small Molecule Biochemistry	molecular cleavage of proteoglycan	0.00167		0	LYZ,MMP14	2
Cell-To-Cell Signaling and Interaction, Cellular Function and Maintenance, Inflammatory Response	phagocytosis by Sertoli cells	0.00167		0	AXL,ELMO1	2
Organ Morphology, Organismal Development	size of salivary gland	0.00167		0	KCNN4,MMP14	2
Skeletal and Muscular System Development and Function	volume of compact bone	0.00167		0	IGHM,STAT1	2
Organ Morphology	abnormal morphology of epidermis	0.0017		0	AKT1,BRCA2,CTSV,CYP26B1,ITGA6,KRT17	6
Organismal Injury and Abnormalities	blood clot	0.00182		0	AKT1,COL1A1,F2R,MMP14,SERPINF2	5
Connective Tissue Development and Function, Skeletal and Muscular System Development and Function, Tissue Development	formation of trabecular bone	0.00183		0	HCK,HIVEP3,SPP1	3
Cancer, Neurological Disease, Organismal Injury and Abnormalities	astrocytoma	0.00184		0	AKT1,BRCA2,CADM1,COL1A1,ELMO1,HIVEP3,HLA-E,HYOU1,ITGAV,LCP1,MMP14,MSRB3,NLRC5,PSD4,PSPH,SIGLEC10,SPP1,YWHAH	18
Cell-To-Cell Signaling and Interaction, Cellular Assembly and Organization, Tissue Development	adhesion of cell-associated matrix	0.00191		0	BCAM,ITGA6,ITGAL,ITGAV,ITGB5	5
Digestive System Development and Function	abnormal morphology of digestive system	0.00195		0	AKT1,BCAM,CCND1,COL1A1,CTSK,ECE1,HEXA,HEXB,IGHM,ITGA6,MMP14,PEX5,SESTD1,SPP1,STAT1	15
Cellular Movement, Reproductive System Development and Function	cell movement of breast cell lines	0.002		0	AKT1,PAK1,SDC1,SPP1,TGFBR1	5
Nervous System Development and Function, Organ Morphology, Organismal Development	abnormal morphology of brain	0.00206		0	AKT1,AXL,CCND1,CELSR3,CKB,CTSV,HEXA,HEXB,ITGA6,PEX5,SPP1,TAP1,TMEM176B	13
Cardiovascular System Development and Function	morphology of vessel	0.00209		0	AXL,BCAM,COL1A1,ECE1,EFNB2,F2R,IGHM,ITGAV,MMP14,SPP1	10
Dermatological Diseases and Conditions, Immunological Disease, Inflammatory Disease, Inflammatory Response	atopic dermatitis	0.00215		0	AKT1,CTSV,HAVCR2,HCK,IGHM,ITGA6,KRT17,MS4A2,STAT1	9
Cardiovascular System Development and Function, Organ Morphology, Organismal Development	abnormal morphology of heart ventricle	0.00218		0	CCND1,ECE1,F2R,KCNN4,LY6E,Pln,SMAD7	7
Cancer, Organismal Injury and Abnormalities, Reproductive System Disease	metastatic breast cancer	0.00218		0	CCND1,MMP14,SPP1,STAT1,TGFBR1	5
Lipid Metabolism, Molecular Transport, Small Molecule Biochemistry	accumulation of ganglioside GM2	0.00221		0	HEXA,HEXB	2
Lipid Metabolism, Small Molecule Biochemistry	catabolism of ganglioside	0.00221		0	HEXA,HEXB	2
Cellular Compromise	depletion of dendritic cells	0.00221		0	Bst2,TGFBR1	2
Cellular Function and Maintenance, Inflammatory Response	efferocytosis	0.00221		0	AXL,GPR18	2
Infectious Diseases	entrance of Herpesviridae	0.00221		0	CD46,SDC1	2
Cellular Development, Cellular Growth and Proliferation, Hematological System Development and Function, Hematopoiesis, Lymphoid Tissue Structure and Development, Tissue Development	generation of plasmacytoid dendritic cells	0.00221		0	AKT1,STAT1	2
Cancer, Cellular Movement, Organismal Injury and Abnormalities, Tumor Morphology	invasion of prostate cancer cells	0.00221		0	DPP4,F2R	2
Cardiovascular Disease, Cell Morphology	mineralization of vascular smooth muscle cells	0.00221		0	AKT1,AXL	2
Cellular Movement, Connective Tissue Development and Function	mobility of fibroblast cell lines	0.00221		0	ACP1,COL1A1	2
Cell Death and Survival, Cellular Function and Maintenance	repair of plasma membrane	0.00221		0	MYH2,MYOF	2
Cancer, Gastrointestinal Disease, Inflammatory Disease, Inflammatory Response, Organismal Injury and Abnormalities	ulcerative colitis associated colon cancer	0.00221		0	AXL,SMAD7	2
Hereditary Disorder, Organismal Injury and Abnormalities	autosomal recessive disease	0.00222		0	BFSP1,BRCA2,CALR,CCND1,DOCK8,DPP4,Dst,FLNB,MS4A2,MSRB3,MYBPC1,MYO5B,NCF4,PEX5,PSMB8,SAG,SERPINF2,SPATA7,STAT1,TCAP,TCN2,TCTN1	22
Cancer, Cell Cycle, Organismal Injury and Abnormalities	cell cycle progression of cancer cells	0.00225		0	CCND1,DPP4,IGHM	3
Cellular Movement	release of cells	0.00225		0	CADM1,MMP14,TFRC	3
Infectious Diseases, Inflammatory Disease	systemic inflammatory response syndrome	0.00225		0	AXL,CD163,ITGAL	3
Dermatological Diseases and Conditions, Immunological Disease, Inflammatory Disease	lichen planus	0.00228		0	COL1A1,HLA-A,HLA-E,KRT17,LCP1	5
Digestive System Development and Function	development of gastrointestinal tract	0.00229		0	CTSK,CYP26B1,ECE1,ITGA6,ITGAV,MMP14,SESTD1,SMAD7,TGFBR1	9
Post-Translational Modification, Protein Degradation, Protein Synthesis	hydrolysis of protein fragment	0.00234		0	AKT1,CD46,CTSK,CTSV,DPEP3,DPP4,ECE1,MMP14	8
Cardiovascular System Development and Function, Tissue Morphology	abnormal morphology of blood vessel	0.00234		0	AXL,BCAM,COL1A1,ECE1,EFNB2,F2R,ITGAV,MMP14,SPP1	9
Cardiovascular System Development and Function, Organ Morphology, Organismal Development	abnormal morphology of thin ventricular wall	0.00242		0	CALR,CCND1,SLC8A1,SMAD7	4
Cancer, Organismal Injury and Abnormalities	adenoma	0.00245		0	AKT1,ASS1,BRCA2,CALR,CCDC80,CCND1,DPP4,F2R,ITGA6,MMP14,SEMA4D,SLC48A1,SPP1,STAT1,TMEM176B	15
Cellular Movement, Hematological System Development and Function, Immune Cell Trafficking, Inflammatory Response	cell movement of bone marrow-derived macrophages	0.00249		0	CCND1,HCK,SDC1	3
Cellular Movement	movement of macrophage cancer cell lines	0.00249		0	CALR,HCK,SPP1	3
Infectious Diseases	replication of Paramyxoviridae	0.00249		0	EFNB2,IRF9,MYO5B	3
Hematological System Development and Function, Tissue Morphology	quantity of natural killer T lymphocytes	0.00257		0	CTSV,HEXB,ITGAL,STAT1	4
Cell Morphology, Embryonic Development, Organ Development, Organ Morphology, Organismal Development, Tissue Development, Tissue Morphology, Visual System Development and Function	morphology of retinal cells	0.00259		0	CCND1,COL1A1,CX3CR1,SAG,SPATA7	5
Cell-To-Cell Signaling and Interaction, Hematological System Development and Function, Immune Cell Trafficking	binding of antigen presenting cells	0.00272		0	AXL,FYB,ITGA6,ITGAL	4
Connective Tissue Development and Function, Skeletal and Muscular System Development and Function, Tissue Development	abnormal morphology of compact bone	0.00273		0	CTSK,IGHM,MMP14	3
Cardiovascular System Development and Function, Organ Morphology, Organismal Development, Tissue Morphology	abnormal morphology of enlarged pericardium	0.00273		0	EFNB2,MMP14,SLC8A1	3
Cellular Development, Hair and Skin Development and Function	differentiation of epithelial cell lines	0.00273		0	AKT1,CCND1,SPP1	3
Cell Morphology, Hematological System Development and Function, Inflammatory Response	M1 polarization of macrophages	0.00282		0	AKT1,Msx3	2
Organismal Development, Skeletal and Muscular System Development and Function	abnormal shape of rib cage	0.00282		0	HEXA,HEXB	2
Connective Tissue Disorders, Hematological Disease, Infectious Diseases	infection of blood	0.00282		0	CD46,HAVCR2	2
Cancer, Cardiovascular Disease	intimal hyperplasia	0.00282		0	AXL,CALR	2
Cellular Development, Hematological System Development and Function, Hematopoiesis	maturation of pro-B lymphocytes	0.00282		0	AKT1,IGHM	2
Cellular Movement	scattering of breast cancer cell lines	0.00282		0	ITGA6,MMP14	2
Cellular Movement	invasion of fibroblast cell lines	0.00288		0	CTSV,ELMO1,SEMA4D,TMEM176B	4
Skeletal and Muscular System Development and Function	abnormal morphology of skeleton	0.00288		0	BRCA2,CTSK,CYP26B1,ECE1,HEXA,HEXB,INPP4B,MMP14,STAT1	9
Cardiovascular System Development and Function, Organ Morphology, Skeletal and Muscular System Development and Function	contraction of cardiac muscle	0.00293		0	CTSV,Pln,SLC8A1,SMAD7,TCAP	5
Cell Morphology, Hematological System Development and Function	morphology of myeloid cells	0.00294		0	CCND1,HCK,HEXB,IGHM,SPP1,STAT1	6
Cancer, Organismal Injury and Abnormalities	malignant neoplasm of aerodigestive tract	0.00294		0	ARHGEF40,AVPR1A,AXL,CCND1,COL1A1,CYP26B1,DOCK4,ELMO1,F11R,INPP4B,ITGA6,LYZ,MMP12,SEMA4D,SIGLEC10,SPP1,Tcam1,TMEM176B	18
Immunological Disease	immediate hypersensitivity	0.00294		0	AKT1,Cd200r3,CTSV,HAVCR2,HCK,IGHM,ITGA6,KRT17,MS4A2,STAT1	10
Cancer, Organismal Injury and Abnormalities	intraepithelial neoplasia	0.00294		0	AKT1,ASS1,CCND1,GBP4,GLIPR1,ITGA6,LY6E,MYO5B,PSD4,SERPINB1	10
Cellular Function and Maintenance, Small Molecule Biochemistry	homeostasis of metal ion	0.00295		0	CALR,HEXB,INPP4B,ITGAV,Pln,SLC8A1,TFRC	7
Cancer, Gastrointestinal Disease, Organismal Injury and Abnormalities	oral cancer	0.00296		0	CCND1,COL1A1,CYP26B1,F11R,ITGA6,MMP12,SEMA4D,TMEM176B	8
Cell Morphology	shape change of lymphocytes	0.003		0	CYP26B1,KCNN4,SEMA4D	3
Nervous System Development and Function, Organ Morphology, Organismal Development	abnormal morphology of cerebral cortex	0.00303		0	AXL,CELSR3,CKB,CTSV,ITGA6,PEX5,SPP1	7
Embryonic Development, Organ Development, Organ Morphology, Organismal Development, Tissue Development, Visual System Development and Function	morphology of retina	0.00303		0	CCND1,CD46,COL1A1,CX3CR1,ITGA6,SAG,SPATA7	7
Cardiovascular System Development and Function	development of vasculature	0.00312		0	AXL,BCAM,COL1A1,ECE1,EFNB2,F2R,FLNB,IGHM,ITGAV,MMP14,SLC8A1,SPP1	12
Cancer, Organismal Injury and Abnormalities	head and neck neoplasia	0.00317		0	ABI3,ADD2,AKT1,ASS1,AVPR1A,AXL,BRCA2,C1orf109,CADM1,CALR,CCDC57,CCDC88B,CCND1,CLIP2,COL14A1,COL1A1,CYP26B1,DOCK8,EFNB2,F11R,FAM46B,HACL1,HIVEP3,HLA-A,HLA-DOA,HLA-E,HYOU1,ITGA6,ITGAL,ITGAV,ITGAX,KIAA1522,LCP1,MFSD7,MMGT1,MMP12,MMP14,MSRB3,MYBPC1,MYO5B,NCF4,NLRC5,PDE4DIP,PMEPA1,PSD4,PSPH,RNF213,SEMA4D,SERPINF2,SIGLEC10,SMAD7,SPP1,STAT1,TCAP,TGFBR1,TMEM176B,ZNF784,ZNF831	58
Cardiovascular System Development and Function, Organismal Development	formation of capillary vessel	0.00328		0	AKT1,EFNB2,MMP14	3
Infectious Diseases, Respiratory Disease	infection of lung	0.00328		0	HAVCR2,LYZ,STAT1	3
Cell Cycle	interphase of tumor cell lines	0.00333		0	AKT1,AXL,CCND1,DPP4,IGHM,ITGAV,MCM3,PMEPA1,SPP1,STAT1,TFRC	11
Hereditary Disorder, Neurological Disease, Organismal Injury and Abnormalities, Psychological Disorders, Skeletal and Muscular Disorders	Huntington's Disease	0.00333		0	ACP1,AKT1,ARPP21,BASP1,CKB,CYP26B1,ELMO1,F11R,P4HA1,PDE1B,PDE4DIP,PSMB8,PSME1,SAG,SERPINF2	15
Hematological Disease, Immunological Disease, Infectious Diseases	infection of leukocytes	0.00339		0	CD46,HAVCR2,HCK,STAT1	4
Cell Cycle	S phase of prostate cancer cell lines	0.00351		0	CCND1,PMEPA1	2
Cell-To-Cell Signaling and Interaction	adhesion of neuroglia	0.00351		0	CADM1,ITGAV	2
Infectious Diseases	infection of gonadal cell lines	0.00351		0	CD46,TFRC	2
Cellular Growth and Proliferation, Hematological System Development and Function	inhibition of effector T lymphocytes	0.00351		0	CD46,HLA-A	2
Cell Morphology, Hematopoiesis	size of hematopoietic progenitor cells	0.00351		0	AKT1,CCND1	2
Cell Morphology, Cellular Assembly and Organization	size of lysosome	0.00351		0	HEXA,HEXB	2
Infectious Diseases	viral entry of tumor cell lines	0.00357		0	AXL,CD46,ITGAV	3

## Sheet: ActHPV vs wtwt
Categories	Diseases or Functions Annotation	p-Value	Predicted Activation State	Activation z-score	Molecules	# Molecules
Cellular Movement, Hematological System Development and Function, Immune Cell Trafficking	cell movement of lymphocytes	3.86e-14	Increased	3.33	ABCC1,C3,CALR,CCR5,CTSV,CX3CR1,Cxcl9,CYP26B1,DDX58,DOCK8,DPP4,EGFR,ELMO1,F11R,FYB,HLA-A,IL6ST,ITGAL,ITGAV,ITGB3,KCNN4,LCP1,MAP4K1,MMP14,MYH9,MYLK,NEDD9,P2RX7,PLCB2,RASSF5,RGS1,SEMA4D,SPN,SPP1,STAT1,TGFBR1,VAV3	37
Cell-To-Cell Signaling and Interaction, Hematological System Development and Function, Immune Cell Trafficking, Inflammatory Response	activation of lymphocytes	6.69e-05	Increased	3.162	AXL,B2M,C3,CALR,CCDC88B,Cd24a,CD72,CLEC7A,DDX58,DPP4,EFNB2,HAVCR2,HLA-A,HSP90B1,ITGAL,ITGAV,KCNN4,MAGT1,P2RX7,PTPN6,SEMA4D,SPN,SPP1,STAT1	24
Cellular Growth and Proliferation	proliferation of cells	2.91e-11	Increased	3.117	ABCC1,ACP1,ACSL5,AGAP2,AGPS,AIF1,AQP1,ARFGEF2,ASPM,AXL,B2M,BRCA2,C3,CALR,CCDC88B,CCND1,CCR5,CD163,Cd209d,Cd24a,CD72,CD84,CDC42BPB,CLEC10A,CLEC7A,COL4A2,CTSH,CTSV,CX3CR1,CYGB,DDR1,DDX58,DLGAP5,DOCK4,DOCK8,DPP4,EFNB2,EGFR,ELAVL4,ENO1,ERAP1,ERBB3,EXTL3,F11R,FGFR1,FGL2,FYB,GAS2L1,GBP2,GIT1,Gm12250,GOLM1,GPX1,HAVCR2,HCK,HCLS1,HEXB,HIST1H1D,HLA-E,HSP90B1,HVCN1,IFI16,IFIT3,Igtp,IL6ST,Irgm1,ITGAL,ITGAV,I…	145
Cellular Movement, Hematological System Development and Function, Immune Cell Trafficking	cell movement of mononuclear leukocytes	1.32e-16	Increased	3.027	ABCA1,ABCC1,AIF1,C3,CALR,CCR5,CTSV,CX3CR1,Cxcl9,CYP26B1,DDX58,DOCK8,DPP4,EFNB2,EGFR,ELMO1,F11R,FYB,HCK,HLA-A,IL6ST,ITGAL,ITGAV,ITGAX,ITGB3,KCNN4,LCP1,MAP4K1,MMP12,MMP14,MYH9,MYLK,NEDD9,P2RX7,PF4,PLCB2,RASSF5,RGS1,SEMA4D,SPN,SPP1,STAT1,TGFBR1,VAV3	44
Cell-To-Cell Signaling and Interaction, Hematological System Development and Function, Immune Cell Trafficking, Inflammatory Response	activation of mononuclear leukocytes	2.11e-05	Increased	3.026	AXL,B2M,C3,CALR,CCDC88B,CD163,Cd24a,CD72,CLEC7A,DDX58,DPP4,EFNB2,HAVCR2,HLA-A,HSP90B1,ITGAL,ITGAV,KCNN4,LBP,MAGT1,P2RX7,PTPN6,SEMA4D,SPN,SPP1,STAT1	26
Cellular Movement, Hematological System Development and Function, Immune Cell Trafficking	Lymphocyte migration	3.49e-13	Increased	2.91	ABCC1,C3,CALR,CCR5,CTSV,CX3CR1,Cxcl9,CYP26B1,DDX58,DOCK8,DPP4,EGFR,ELMO1,F11R,FYB,HLA-A,IL6ST,ITGAL,ITGAV,ITGB3,KCNN4,LCP1,MAP4K1,MYH9,MYLK,P2RX7,PLCB2,RASSF5,RGS1,SEMA4D,SPN,SPP1,STAT1	33
Cellular Movement, Hematological System Development and Function, Immune Cell Trafficking	cell movement of leukocytes	1.63e-16	Increased	2.823	ABCA1,ABCC1,AIF1,ARAP3,C3,CALR,CCND1,CCR5,CTSV,CX3CR1,Cxcl9,CYP26B1,DDX58,DOCK8,DPP4,EFNB2,EGFR,ELMO1,F11R,FYB,GIT1,HCK,HCLS1,HLA-A,IL6ST,Irgm1,ITGAL,ITGAV,ITGAX,ITGB3,KCNN4,LBP,LCP1,MAP4K1,MIB1,MMP12,MMP14,MYH9,MYLK,NEDD9,NLRC4,NR3C2,P2RX7,PF4,PFN1,PLCB2,PTPN6,RASSF5,RGS1,SEMA4D,SERPINB1,SMAD7,SPN,SPP1,STAT1,TET2,TGFBR1,VASP,VAV3	59
Cell-To-Cell Signaling and Interaction, Hematological System Development and Function, Immune Cell Trafficking, Inflammatory Response	activation of T lymphocytes	2.12e-06	Increased	2.822	AXL,B2M,C3,CALR,CCDC88B,Cd24a,CLEC7A,DDX58,DPP4,EFNB2,HAVCR2,HLA-A,HSP90B1,ITGAL,ITGAV,KCNN4,MAGT1,P2RX7,PTPN6,SEMA4D,SPN,SPP1,STAT1	23
Cellular Movement, Immune Cell Trafficking	leukocyte migration	3.63e-19	Increased	2.78	ABCA1,ABCC1,AIF1,ARAP3,C3,CALR,CCND1,CCR5,Cd24a,CD5L,CLEC7A,CTSV,CX3CR1,Cxcl9,CYP26B1,DDR1,DDX58,DOCK8,DPP4,EFNB2,EGFR,ELMO1,EVL,F11R,FGFR1,FYB,GIT1,HCK,HCLS1,HLA-A,IL6ST,Irgm1,ITGAL,ITGAV,ITGAX,ITGB3,KCNN4,LBP,LCP1,LYZ,MAP4K1,MIB1,MMP12,MMP14,MYH9,MYLK,NCF4,NEDD9,NLRC4,NR3C2,P2RX7,PAK1,PF4,PFN1,PLCB2,PTPN6,RASSF5,RGS1,SEMA4D,SERPINB1,SMAD7,SPN,SPP1,STAT1,TET2,TGFBR1,VASP,VAV3	68
Cellular Movement, Hematological System Development and Function, Immune Cell Trafficking	migration of mononuclear leukocytes	3.9e-15	Increased	2.768	ABCA1,ABCC1,C3,CALR,CCR5,CTSV,CX3CR1,Cxcl9,CYP26B1,DDX58,DOCK8,DPP4,EFNB2,EGFR,ELMO1,F11R,FYB,HLA-A,IL6ST,ITGAL,ITGAV,ITGAX,ITGB3,KCNN4,LCP1,MAP4K1,MMP14,MYH9,MYLK,P2RX7,PLCB2,RASSF5,RGS1,SEMA4D,SPN,SPP1,STAT1	37
Cell-To-Cell Signaling and Interaction	binding of tumor cell lines	6.63e-08	Increased	2.538	CCR5,Cd24a,CLEC7A,DOCK8,DPP4,EGFR,HCK,HLA-A,ITGAL,ITGAV,ITGB3,ITGB5,LGALS3BP,PTPN6,SPN,SPP1,TFRC	17
Cellular Movement, Hematological System Development and Function, Immune Cell Trafficking, Inflammatory Response	migration of phagocytes	6.49e-10	Increased	2.499	ABCA1,ABCC1,C3,CCND1,CCR5,CTSV,CX3CR1,DOCK8,F11R,HCK,HCLS1,IL6ST,ITGAL,ITGAV,ITGAX,ITGB3,MMP12,MMP14,MYLK,NLRC4,PLCB2,PTPN6,SEMA4D,SPP1,VAV3	25
Cellular Movement	transmigration of cells	1.23e-09	Increased	2.497	CCND1,CCR5,CTSV,CX3CR1,DOCK8,EFNB2,F11R,ITGAL,ITGAV,ITGAX,ITGB3,MMP14,MYH9,MYLK,PAK1,PTPN6,SPP1,VAV3	18
Cellular Movement	chemotaxis	6.56e-12	Increased	2.483	ABCC1,AIF1,ARAP3,AXL,BIN2,C3,CALR,CCND1,CCR5,CX3CR1,Cxcl9,DOCK4,DPP4,EFNB2,EGFR,ELMO1,ERBB3,FGFR1,GIT1,HCK,HCLS1,ITGAL,ITGAV,ITGB3,KCNN4,LBP,LCP1,MMP14,MYLK,NEDD9,PAK1,PF4,PFN1,PTPN6,RGS1,SEMA4D,SERPINB1,SPN,SPP1,TGFBR1,VAV3	41
Cellular Movement	chemotaxis of cells	3.88e-11	Increased	2.483	ABCC1,AIF1,ARAP3,AXL,BIN2,C3,CALR,CCND1,CCR5,CX3CR1,Cxcl9,DOCK4,DPP4,EGFR,ELMO1,ERBB3,FGFR1,GIT1,HCK,HCLS1,ITGAL,ITGAV,ITGB3,KCNN4,LBP,LCP1,MMP14,MYLK,NEDD9,PAK1,PF4,PFN1,PTPN6,RGS1,SEMA4D,SERPINB1,SPP1,TGFBR1,VAV3	39
Cellular Movement	homing of cells	6.63e-13	Increased	2.473	ABCC1,AIF1,ARAP3,AXL,BIN2,C3,CALR,CCND1,CCR5,CX3CR1,Cxcl9,DDR1,DNM1,DOCK4,DPP4,EFNB2,EGFR,ELMO1,ERBB3,FGFR1,FYB,GIT1,HCK,HCLS1,ITGAL,ITGAV,ITGB3,KCNN4,LBP,LCP1,MMP14,MYLK,NEDD9,PAK1,PF4,PFN1,PTPN6,RGS1,SEMA4D,SERPINB1,SPN,SPP1,TGFBR1,VAV3	44
Cellular Function and Maintenance	internalization of cells	7.33e-07	Increased	2.401	AXL,C3,CALR,CKB,CLEC7A,EGFR,ERAP1,FCGR1A,HCK,ITGAL,OCRL,P2RX7,PFN1,PTPN6,SLC9B2	15
Cell-To-Cell Signaling and Interaction	binding of leukemia cell lines	3.77e-05	Increased	2.401	CCR5,DOCK8,HLA-A,ITGAL,ITGAV,ITGB3,SPN	7
Cellular Movement	cell movement of tumor cell lines	9.58e-09	Increased	2.392	ACP1,AGAP2,ARAP3,ARFGEF2,AXL,C3,CALR,CCND1,CCR5,Cd24a,CTSH,DDR1,DDX58,DOCK4,DPP4,EGFR,ELMO1,ERBB3,FGFR1,FLNC,GIT1,HAVCR2,HCK,HVCN1,ITGAV,ITGB3,ITGB5,ITPR1,KCNN4,LCP1,LGALS3BP,MMP14,MYH9,NEDD9,PAK1,PBK,PLXNA1,PRKCI,RGS1,SEMA4D,SPP1,STAT1,SULF1,TGFBR1,TGFBR3,Tmsb4x (includes others),VASP,VAV3	48
Cellular Function and Maintenance	engulfment of cells	1.3e-09	Increased	2.375	ABCA1,ABR,AP2A2,AXL,C3,CALR,CCR5,CD163,Cd209b,CDC5L,CKB,CLCN5,CLEC7A,DNM1,DOCK4,ELMO1,ERAP1,FCGR1A,HCK,ITGAV,ITGAX,ITGB5,MIB1,MYH9,P2RX7,PAK1,PF4,PFN1,PTPN6,SLC9B2,TGFBR1	31
Cell-To-Cell Signaling and Interaction, Cellular Function and Maintenance, Inflammatory Response	phagocytosis of cells	8.18e-07	Increased	2.221	ABCA1,ABR,AXL,C3,CALR,Cd209b,CKB,CLEC7A,ELMO1,ERAP1,FCGR1A,HCK,ITGAV,ITGAX,ITGB5,MYH9,P2RX7,PF4,PFN1,PTPN6	20
Cellular Movement, Hematological System Development and Function, Immune Cell Trafficking, Inflammatory Response	transmigration of phagocytes	1.5e-08	Increased	2.209	CCND1,CTSV,DOCK8,F11R,ITGAL,ITGAV,ITGAX,ITGB3,MMP14,MYLK,PTPN6,VAV3	12
Antigen Presentation, Protein Synthesis	quantity of MHC Class I on cell surface	7.98e-09	Increased	2.207	B2M,ERAP1,PSMB8,STAT1,TAP1	5
Cellular Movement	cell movement	5.97e-19	Increased	2.203	ABCA1,ABCC1,ABI3,ABR,ACP1,ADAM19,AGAP2,AIF1,APLP2,AQP1,ARAP3,ARFGEF2,ARHGAP22,ASPM,AXL,BIN2,BRCA2,C3,CALR,CCND1,CCR5,Cd24a,CD300LF,CD5L,CELSR3,CLEC7A,COL4A2,CTSH,CTSV,CX3CR1,Cxcl9,CYGB,CYP26B1,DDR1,DDX58,DGKE,DNM1,DOCK10,DOCK4,DOCK8,DPP4,EFNB2,EGFR,ELMO1,ENO1,ERAP1,ERBB3,EVL,F11R,FGFR1,FGL2,FLNC,FYB,GIT1,HAVCR2,HCK,HCLS1,HLA-A,HSP90B1,HVCN1,IL6ST,Irgm1,ITGAL,ITGAV,ITGAX,ITGB3,ITGB5,ITPR1,KCNN4,LB…	116
Antimicrobial Response, Inflammatory Response	antimicrobial response	3.81e-07	Increased	2.177	B2M,Bst2,Cd209b,Cd209d,CFP,DDX58,EGFR,FCGR1A,HCK,HIST1H2BE,HLA-A,HLA-E,IFIT3,LYZ,MYLK,NLRC4,Nlrp1a,OAS1,OAS3,P2RX7,PLAC8,SLAMF8,SPN,STAT1	24
Cellular Movement, Hematological System Development and Function, Immune Cell Trafficking	transmigration of leukocytes	1.31e-08	Increased	2.174	CCND1,CCR5,CTSV,DOCK8,EFNB2,F11R,ITGAL,ITGAV,ITGAX,ITGB3,MMP14,MYH9,MYLK,PTPN6,VAV3	15
Cell-mediated Immune Response, Cellular Movement, Hematological System Development and Function, Immune Cell Trafficking	T cell migration	2.03e-09	Increased	2.159	ABCC1,C3,CALR,CCR5,CTSV,Cxcl9,DOCK8,DPP4,ELMO1,FYB,HLA-A,IL6ST,ITGAL,ITGAV,ITGB3,KCNN4,LCP1,MYH9,P2RX7,PLCB2,RGS1,SPP1,STAT1	23
Cell-mediated Immune Response, Cellular Movement, Hematological System Development and Function, Immune Cell Trafficking	cell movement of T lymphocytes	2.88e-08	Increased	2.144	C3,CALR,CCR5,CTSV,Cxcl9,DOCK8,DPP4,ELMO1,FYB,HLA-A,IL6ST,ITGAV,ITGB3,LCP1,MYH9,P2RX7,PLCB2,RGS1,SPP1,STAT1	20
Cellular Development, Cellular Growth and Proliferation	cell proliferation of squamous cell carcinoma cell lines	0.000365	Increased	2.122	AGAP2,AXL,CCND1,DDX58,EGFR,FGFR1,MMP14,SPP1	8
Cellular Movement, Hematological System Development and Function, Immune Cell Trafficking	homing of leukocytes	5.71e-07	Increased	2.071	AIF1,ARAP3,C3,CCND1,CCR5,CX3CR1,Cxcl9,DPP4,ELMO1,FYB,GIT1,HCK,ITGAL,ITGB3,LBP,LCP1,MYLK,NEDD9,PF4,PFN1,PTPN6,RGS1,SERPINB1,SPP1,VAV3	25
Cellular Assembly and Organization, Tissue Development	fibrogenesis	9.84e-06	Increased	2.049	AIF1,ARHGAP18,BRCA2,CCND1,CDC42BPB,DLGAP5,EGFR,EVL,HCK,HCLS1,ITGB5,LBP,MYH2,MYLK,NUSAP1,PAK1,PFN1,PRKCI,RAP1GDS1,RGS2,RND3,SEMA4D,Tmsb4x (includes others),VASP	24
Cellular Assembly and Organization, Tissue Development	formation of filaments	1.64e-05	Increased	2.049	AIF1,ARHGAP18,BRCA2,CCND1,CDC42BPB,DLGAP5,EGFR,EVL,HCK,HCLS1,ITGB5,MYH2,MYLK,NUSAP1,PAK1,PFN1,PRKCI,RAP1GDS1,RGS2,RND3,SEMA4D,Tmsb4x (includes others),VASP	23
Cell-To-Cell Signaling and Interaction, Cellular Function and Maintenance, Inflammatory Response	phagocytosis by macrophage cancer cell lines	0.000384	Increased	2	CKB,ERAP1,HCK,PFN1	4
Cell-To-Cell Signaling and Interaction, Hematological System Development and Function, Immune Cell Trafficking, Inflammatory Response	activation of natural killer T lymphocytes	1.69e-05		1.982	B2M,DDX58,ITGAL,SPP1,STAT1	5
Cellular Movement, Hematological System Development and Function, Immune Cell Trafficking, Inflammatory Response	cell movement of phagocytes	7.13e-10		1.966	ABCA1,ABCC1,AIF1,ARAP3,C3,CCND1,CCR5,CTSV,CX3CR1,DOCK8,EGFR,F11R,GIT1,HCK,HCLS1,IL6ST,Irgm1,ITGAL,ITGAV,ITGAX,ITGB3,LBP,MMP12,MMP14,MYLK,NLRC4,NR3C2,P2RX7,PF4,PFN1,PLCB2,PTPN6,SEMA4D,SERPINB1,SMAD7,SPN,SPP1,VAV3	38
Cell Death and Survival, Cellular Compromise	cytotoxicity of leukocytes	2.53e-09		1.966	B2M,DOCK8,FCGR1A,H2-K2/H2-Q9,HAVCR2,HCK,HLA-A,HLA-E,ITGAL,LAIR1,LAMP1,MYH9,P2RX7,PAK1,PTPN6,SPN,STAT1,TAP2	18
Cell-To-Cell Signaling and Interaction	binding of cells	3.27e-10		1.946	ABCA1,ARAP3,AXL,C3,CALR,CCR5,Cd24a,CD84,CLEC10A,CLEC7A,DOCK8,DPP4,EGFR,ERBB3,FCGR1A,FYB,HCK,HLA-A,ITGAL,ITGAV,ITGAX,ITGB3,ITGB5,LBP,LGALS3BP,MYH9,PDIA3,PF4,PTPN6,SORL1,SPN,SPP1,TFRC,TGFBR1,VASP	35
Cellular Movement, Hematological System Development and Function, Immune Cell Trafficking	transmigration of myeloid cells	0.000112		1.94	ITGAL,ITGAV,ITGB3,MMP14,MYLK,PTPN6,VAV3	7
Cellular Movement	migration of cells	2.2e-18		1.937	ABCA1,ABCC1,ABI3,ABR,ACP1,ADAM19,AGAP2,AIF1,APLP2,AQP1,ARAP3,ARFGEF2,ASPM,AXL,BRCA2,C3,CALR,CCND1,CCR5,Cd24a,CD5L,CELSR3,CLEC7A,COL4A2,CTSH,CTSV,CX3CR1,Cxcl9,CYGB,CYP26B1,DDR1,DDX58,DGKE,DOCK10,DOCK4,DOCK8,DPP4,EFNB2,EGFR,ELMO1,ERAP1,ERBB3,EVL,F11R,FGFR1,FLNC,FYB,GIT1,HAVCR2,HCK,HCLS1,HLA-A,HSP90B1,HVCN1,IL6ST,Irgm1,ITGAL,ITGAV,ITGAX,ITGB3,ITGB5,ITPR1,KCNN4,LBP,LCP1,LGALS3BP,LYZ,MAP4K1,MCM3,MIB1,…	107
Cardiovascular System Development and Function	function of cardiovascular system	0.000335		1.89	ABCA1,AQP1,C3,CALR,Cd24a,CFP,ENO1,GIT1,GPX1,ITGB3,NBEAL2,NR3C2,PLCB2,RGS2,SMAD7,SORL1,SPP1,VASP,VAV3	19
Cellular Movement, Hematological System Development and Function, Immune Cell Trafficking, Inflammatory Response	chemotaxis of leukocytes	5.75e-07		1.885	AIF1,ARAP3,C3,CCND1,CCR5,CX3CR1,Cxcl9,DPP4,ELMO1,GIT1,HCK,ITGAL,ITGB3,LBP,LCP1,MYLK,NEDD9,PF4,PFN1,PTPN6,RGS1,SERPINB1,SPP1,VAV3	24
Cellular Movement	cell movement of brain cancer cell lines	0.000185		1.875	AGAP2,AXL,EGFR,ELMO1,ITGAV,ITGB3,KCNN4,MMP14,SPP1,VAV3	10
Cellular Development, Cellular Growth and Proliferation	cell proliferation of tumor cell lines	5.36e-06		1.864	ACSL5,AGAP2,AQP1,AXL,BRCA2,CALR,CCND1,CD163,Cd24a,CD72,COL4A2,DDX58,DLGAP5,DPP4,EGFR,ERBB3,EXTL3,FGFR1,GIT1,GOLM1,GPX1,HAVCR2,HCK,HIST1H1D,HVCN1,IFI16,IL6ST,ITGAV,ITGB3,ITGB5,ITPR1,KCNN4,LAIR1,LCP1,MICU1,MMP14,MYLK,NACC2,NEDD9,OAS3,P2RX7,PAK1,PBK,PDIA3,PFN1,PMEPA1,PRKCI,PTPN6,RAP1GDS1,RASL10A,RASSF5,SEMA4D,SLFN5,SMAD7,SP110,SPP1,STAT1,TFRC,TGFBR1,TGFBR3,Tmsb4x (includes others),TNXB,USP18,VAV3	64
Cellular Development, Cellular Growth and Proliferation	cell proliferation of breast cancer cell lines	0.000518		1.853	BRCA2,CCND1,Cd24a,DLGAP5,EGFR,ERBB3,FGFR1,GPX1,HAVCR2,ITGB3,ITGB5,MMP14,MYLK,NACC2,OAS3,PBK,PDIA3,PFN1,RAP1GDS1,SEMA4D,SPP1	21
Organismal Injury and Abnormalities	Cytosis	0.00021		1.82	ABR,AGPS,C3,CALR,CLEC10A,CTSV,DDR1,ERBB3,FCGR1A,IL6ST,LAIR1,LAMP1,MIB1,MMP12,PF4,PTPN6,SPP1,TET2	18
Cell Death and Survival, Cellular Compromise	cytotoxicity of lymphocytes	7.18e-09		1.81	B2M,DOCK8,FCGR1A,H2-K2/H2-Q9,HAVCR2,HLA-A,HLA-E,ITGAL,LAIR1,LAMP1,MYH9,P2RX7,PAK1,PTPN6,SPN,STAT1,TAP2	17
Cellular Movement	cell movement of breast cancer cell lines	2.55e-06		1.803	ACP1,AXL,CCND1,Cd24a,EGFR,ERBB3,GIT1,ITGAV,ITGB3,ITGB5,MMP14,MYH9,PAK1,PLXNA1,SEMA4D,SPP1,TGFBR1,TGFBR3,VASP,VAV3	20
Cellular Function and Maintenance	engulfment of tumor cell lines	8.17e-05		1.8	AXL,CALR,CDC5L,CKB,ERAP1,FCGR1A,HCK,P2RX7,PFN1,PTPN6,TGFBR1	11
Cellular Movement, Hematological System Development and Function, Immune Cell Trafficking	cell movement of myeloid cells	3.65e-10		1.799	ABCA1,AIF1,ARAP3,C3,CCND1,CCR5,CTSV,CX3CR1,Cxcl9,EGFR,F11R,GIT1,HCK,IL6ST,Irgm1,ITGAL,ITGAV,ITGAX,ITGB3,LBP,MMP12,MMP14,MYLK,NLRC4,NR3C2,P2RX7,PF4,PFN1,PLCB2,PTPN6,SEMA4D,SERPINB1,SMAD7,SPN,SPP1,TET2,VASP,VAV3	38
Cellular Assembly and Organization	formation of cytoskeleton	5.84e-05		1.798	AIF1,ARHGAP18,CCND1,CDC42BPB,DLGAP5,EGFR,EVL,HCK,HCLS1,ITGB3,ITGB5,MYLK,NUSAP1,PAK1,PFN1,PRKCI,RGS2,RND3,SEMA4D,Tmsb4x (includes others),VASP	21
Dermatological Diseases and Conditions	skin lesion	0.000206		1.782	ABCC1,ABI3,ABR,ACP1,ACSL5,ADAM19,AGAP2,AHNAK2,AK8,APLP2,AQP1,ARHGAP22,ARPP21,ASPM,AXL,BCO2,BIN2,BRCA2,BRPF3,C3,CAPSL,CATSPERG,CCDC88B,CCND1,CCR5,CD163,CD300LF,CD5L,CD72,CD84,CDC42BPB,CDC42BPG,CDC5L,CELSR3,CENPE,CLEC10A,CLIP2,COL4A2,CUL9,CX3CR1,DDR1,DDX58,DGKE,DLG3,DNM1,DOCK4,DOCK8,DPEP3,DPP4,DSG1,EGFR,ELAVL4,ELMO1,EPHA10,ERBB3,EXTL3,F11R,FGL2,FILIP1,FLNC,FYB,GBP4,GBP6,GLIPR1,GPRC5B,GPX1,HCK,HCLS1…	148
Cellular Movement, Hematological System Development and Function, Immune Cell Trafficking	cellular infiltration by lymphocytes	0.000688		1.764	C3,CCR5,HLA-A,IL6ST,MMP14,MYLK,P2RX7,STAT1,TGFBR1,VAV3	10
Cell Death and Survival, Cellular Compromise	cytotoxicity of cytotoxic T cells	4.58e-05		1.758	B2M,H2-K2/H2-Q9,HLA-A,HLA-E,P2RX7,TAP2	6
Cellular Assembly and Organization	development of cytoplasm	8.04e-05		1.751	AIF1,ARHGAP18,CCND1,CDC42BPB,DLGAP5,EGFR,EVL,HCK,HCLS1,ITGB3,ITGB5,LAMP1,MYLK,NR1D1,NUSAP1,PAK1,PFN1,PRKCI,RGS2,RND3,SEMA4D,SUPV3L1,Tmsb4x (includes others),VASP	24
Cellular Assembly and Organization, Cellular Function and Maintenance, Tissue Development	formation of actin filaments	0.000207		1.75	AIF1,ARHGAP18,CCND1,CDC42BPB,EGFR,EVL,HCK,HCLS1,ITGB5,MYLK,PAK1,PFN1,PRKCI,RND3,SEMA4D,Tmsb4x (includes others),VASP	17
Cell Death and Survival	necrosis of epithelial tissue	1.03e-06		1.749	ABCC1,ARHGAP18,ASS1,AXL,CALR,CCND1,CCR5,COL4A2,DGKE,EFNB2,EGFR,ELOVL4,ERBB3,FGFR1,FGL2,GPX1,ITGAV,KIF3A,MIB1,MYLK,NLRC4,P2RX7,PAK1,PRKCI,PSMB8,RASSF5,RND3,SEMA6A,SPP1,STAT1,TFRC,TGFBR1,ZMYND11	33
Cellular Movement, Hematological System Development and Function, Immune Cell Trafficking	migration of myeloid cells	4.12e-06		1.725	C3,HCK,IL6ST,ITGAL,ITGAV,ITGB3,MMP14,MYLK,PLCB2,PTPN6,SEMA4D,SPP1,VASP,VAV3	14
Cellular Movement, Hematological System Development and Function, Immune Cell Trafficking, Inflammatory Response	migration of neutrophils	0.00016		1.706	HCK,IL6ST,ITGAL,ITGB3,MYLK,PLCB2,PTPN6,SPP1,VAV3	9
Cell Death and Survival	cytotoxicity	2.24e-09		1.699	ABCC1,B2M,DOCK8,FCGR1A,H2-K2/H2-Q9,HAVCR2,HCK,HLA-A,HLA-E,ITGAL,LAIR1,LAMP1,MYH9,P2RX7,PAK1,PTPN6,SMAD7,SPN,STAT1,TAP2,TOP2A,VAV3	22
Inflammatory Response	immune response of cells	1.7e-09		1.697	ABCA1,ABR,AXL,C3,CALR,Cd209b,CKB,CLEC7A,DDX58,DOCK8,EGFR,ELMO1,ERAP1,ERBB3,FCGR1A,HAVCR2,HCK,HLA-A,HLA-E,IL6ST,ITGAL,ITGAV,ITGAX,ITGB3,ITGB5,LAIR1,MAP4K1,MYH9,P2RX7,PF4,PFN1,PLXNA1,PSMB8,PTPN6,SMAD7,STAT1,TAP1,TOP2A	38
Cellular Movement	migration of breast cancer cell lines	1.2e-05		1.671	AXL,CCND1,EGFR,ERBB3,GIT1,ITGAV,ITGB3,ITGB5,MMP14,MYH9,PAK1,PLXNA1,SEMA4D,SPP1,TGFBR1,TGFBR3,VASP	17
Antigen Presentation, Inflammatory Response	antigen presentation	4.92e-07		1.633	CTSV,ERAP1,FCGR1A,HLA-A,HLA-DOA,HLA-E,HSP90B1,MAP4K1,PSMB8,TAP1,TAP2	11
Lymphoid Tissue Structure and Development	quantity of lymphatic system component	0.000183		1.629	B2M,C3,CD5L,CD72,CD84,DDX58,DOCK8,EFNB2,FYB,HIVEP3,LAIR1,NEDD9,RASSF5,RGS1,SIGLEC10,STAT1,TAP1,TET2,TGFBR3,VAV3	20
Cellular Movement, Hematological System Development and Function, Immune Cell Trafficking, Inflammatory Response	migration of monocytes	7.55e-07		1.62	ABCA1,CTSV,CX3CR1,F11R,IL6ST,ITGAL,ITGAV,ITGAX,MMP14,SEMA4D,SPP1	11
Cellular Movement, Hematological System Development and Function, Immune Cell Trafficking	cellular infiltration by mononuclear leukocytes	4.97e-05		1.617	C3,CCR5,HCK,HLA-A,IL6ST,MMP12,MMP14,MYLK,P2RX7,PF4,STAT1,TGFBR1,VAV3	13
Cellular Movement, Hematological System Development and Function, Immune Cell Trafficking	homing of mononuclear leukocytes	0.000306		1.597	AIF1,CCR5,Cxcl9,DPP4,ELMO1,FYB,ITGAL,LCP1,MYLK,NEDD9,PF4,RGS1,SPP1	13
Cell Death and Survival	cell survival	4.23e-05		1.587	ABCC1,ACSL5,AGAP2,AGPS,ARAP3,ASS1,AXL,B2M,BRCA2,C3,Calm1 (includes others),CALR,CCND1,CUL9,Cxcl9,DNM1,DOCK8,DPP4,EFNB2,EGFR,ERBB3,FCGR1A,FGFR1,GPX1,HCK,HSP90B1,Igtp,IL6ST,IRF9,ITGAL,ITGAV,KIF11,KIF1B,LGALS3BP,LYZ,NEDD9,NUP210,P2RX7,PAK1,PBK,PDIA3,PF4,PLAC8,PPP1R16B,PRKCI,PTPN6,SEMA4D,SEMA6A,SMAD7,SPN,SPP1,STAT1,SULF1,TBC1D9,TGFBR1,TOP2A	56
Cellular Movement, Hematological System Development and Function, Immune Cell Trafficking, Inflammatory Response	cell movement of monocytes	6.84e-07		1.567	ABCA1,AIF1,CTSV,CX3CR1,F11R,IL6ST,ITGAL,ITGAV,ITGAX,MMP12,MMP14,PF4,SEMA4D,SPP1,VAV3	15
Cellular Movement, Hematological System Development and Function, Immune Cell Trafficking	migration of antigen presenting cells	5.59e-06		1.558	ABCC1,C3,CCND1,CCR5,DOCK8,HCLS1,ITGAL,ITGAV,MMP12,MYLK,NLRC4,PTPN6,SEMA4D,SPP1	14
Cellular Movement, Hematological System Development and Function, Immune Cell Trafficking, Inflammatory Response	migration of macrophages	0.000195		1.555	CCND1,CCR5,ITGAL,MMP12,MYLK,NLRC4,SEMA4D,SPP1	8
Cellular Movement, Hematological System Development and Function, Immune Cell Trafficking, Inflammatory Response	cell movement of macrophages	2.5e-06		1.553	C3,CCND1,CCR5,CX3CR1,EGFR,HCK,Irgm1,ITGAL,ITGB3,MMP12,MYLK,NLRC4,NR3C2,P2RX7,PF4,PFN1,SEMA4D,SMAD7,SPP1	19
Cellular Movement	migration of tumor cell lines	4.08e-05		1.552	AGAP2,AXL,CCND1,CCR5,CTSH,DDX58,DPP4,EGFR,ELMO1,ERBB3,FGFR1,FLNC,GIT1,HAVCR2,HVCN1,ITGAV,ITGB3,ITGB5,ITPR1,LGALS3BP,MMP14,MYH9,NEDD9,PAK1,PLXNA1,PRKCI,RGS1,SEMA4D,SPP1,STAT1,TGFBR1,TGFBR3,VASP,VAV3	34
Cell Death and Survival	cell viability	0.000172		1.532	ABCC1,ACSL5,AGAP2,AGPS,ASS1,AXL,B2M,BRCA2,C3,Calm1 (includes others),CALR,CCND1,CUL9,Cxcl9,DNM1,DOCK8,DPP4,EGFR,ERBB3,FCGR1A,FGFR1,GPX1,HCK,HSP90B1,Igtp,IL6ST,IRF9,ITGAL,ITGAV,KIF11,KIF1B,LGALS3BP,LYZ,NUP210,P2RX7,PAK1,PBK,PDIA3,PF4,PLAC8,PPP1R16B,PRKCI,PTPN6,SEMA4D,SEMA6A,SPN,SPP1,STAT1,SULF1,TBC1D9,TGFBR1	51
Amino Acid Metabolism, Post-Translational Modification, Small Molecule Biochemistry	phosphorylation of L-amino acid	9.06e-05		1.516	AXL,Cd24a,DDR1,EGFR,ERBB3,FGFR1,HCK,HCLS1,ITGB3,MYLK,PBK,PTPN6,SEMA4D,TGFBR1	14
Cancer, Organismal Injury and Abnormalities	breast or ovarian cancer	1.8e-05		1.498	ABCC1,AXL,B2M,BRCA2,CCND1,CCR5,CDC5L,CENPE,CLEC10A,CUL9,DDR1,DOCK8,DPEP3,DPP4,EFNB2,EGFR,ELOVL6,ENO1,ERBB3,EVL,F11R,FAM198B,FAM21A/FAM21C,FGFR1,HCK,HIVEP3,HLA-A,HSP90B1,ITGAL,ITGAV,ITGAX,ITPR1,KIF11,LPCAT2,MMP12,MMP14,MYH9,MYLK,MYOF,N4BP3,NAT6,NBEAL2,NLRC4,NR3C2,NUP210,PDIA3,PER3,PF4,PFN1,PRDX5,PRKCI,RGS1,RGS2,RHBDF1,RND3,SIDT2,SLFN5,SPN,SPP1,STAT1,SULF1,SYNE1,TBC1D9,TET2,TGFBR1,TGFBR3,TMEM176B,T…	74
Cancer, Organismal Injury and Abnormalities, Reproductive System Disease	breast cancer	4.77e-05		1.491	ABCC1,AXL,BRCA2,CCND1,CCR5,CDC5L,CLEC10A,CUL9,DPEP3,EGFR,ELOVL6,ENO1,ERBB3,F11R,FAM198B,FAM21A/FAM21C,FGFR1,HCK,HIVEP3,HLA-A,HSP90B1,ITGAL,ITGAV,ITGAX,ITPR1,KIF11,LPCAT2,MMP12,MMP14,MYH9,MYLK,N4BP3,NAT6,NBEAL2,NLRC4,NR3C2,NUP210,PER3,PFN1,PRDX5,PRKCI,RGS1,RGS2,RHBDF1,RND3,SIDT2,SPP1,STAT1,SULF1,SYNE1,TBC1D9,TET2,TGFBR1,TGFBR3,TNS1,TNXB,TOP2A,YWHAH,ZAK,ZBTB4	60
Cellular Movement, Hematological System Development and Function, Immune Cell Trafficking	cellular infiltration by leukocytes	3.73e-05		1.49	C3,CCR5,EGFR,HCK,HLA-A,IL6ST,ITGAL,LBP,MIB1,MMP12,MMP14,MYLK,NR3C2,P2RX7,PF4,PLCB2,SMAD7,SPP1,STAT1,TET2,TGFBR1,VAV3	22
Cellular Movement, Hematological System Development and Function, Immune Cell Trafficking, Inflammatory Response	chemotaxis of phagocytes	0.000149		1.48	AIF1,ARAP3,C3,CCND1,CCR5,CX3CR1,GIT1,HCK,ITGAL,ITGB3,LBP,PF4,PFN1,PTPN6,SERPINB1,SPP1,VAV3	17
Cellular Movement, Hematological System Development and Function, Immune Cell Trafficking, Inflammatory Response	transmigration of monocytes	8.08e-05		1.473	CTSV,F11R,ITGAL,ITGAV,ITGAX,MMP14	6
Cell Death and Survival, Hematological Disease, Immunological Disease	cell death of immune cells	2.58e-07		1.473	ABCC1,C3,CCR5,Cd24a,CD5L,CLEC10A,CUL9,DOCK8,EGFR,FCGR1A,FGFR1,FGL2,HAVCR2,HCK,HCLS1,IL6ST,Irgm1,ITGAL,ITPR1,LAIR1,LYZ,MAP4K1,Ms4a4b (includes others),NLRC4,Nlrp1a,P2RX7,PDIA3,PERP,PF4,PTPN6,SEMA4D,SMAD7,SPN,SPP1,STAT1,TOP2A,VAV3	37
Cellular Development, Cellular Growth and Proliferation, Embryonic Development, Organ Development, Organismal Development, Skeletal and Muscular System Development and Function, Tissue Development	formation of muscle cells	0.00017		1.463	CALR,DDR1,ERBB3,FGFR1,FLNC,Fmnl1,HSP90B1,MYH2,MYLK,MYOF,RAP1GDS1,TGFBR1	12
Hematological System Development and Function, Immune Cell Trafficking, Inflammatory Response, Tissue Development	accumulation of antigen presenting cells	1.98e-05		1.445	CX3CR1,DDR1,DOCK8,HAVCR2,ITGAX,PFN1,SMAD7,SPP1,STAT1	9
Cellular Movement, Hematological System Development and Function, Immune Cell Trafficking	cell movement of antigen presenting cells	4.69e-07		1.425	ABCC1,C3,CCND1,CCR5,CX3CR1,DOCK8,EGFR,HCK,HCLS1,Irgm1,ITGAL,ITGAV,ITGB3,MMP12,MYLK,NLRC4,NR3C2,P2RX7,PF4,PFN1,PTPN6,SEMA4D,SMAD7,SPP1	24
Cell Death and Survival	cell death	1.6e-15		1.419	ABCA1,ABCC1,ACP1,AGAP2,AIF1,AP2A2,AQP1,ARAP3,ARHGAP10,ARHGAP18,ASS1,AXL,B2M,BRCA2,C3,CALR,CCND1,CCR5,Cd24a,CD300LD,CD5L,CDNF,CENPE,CLEC10A,COL4A2,CTSH,CTSV,CUL9,CX3CR1,CYP26B1,DDR1,DDX58,DGKE,DNM1,DOCK8,DPP4,DSG1,EFNB2,EGFR,ELAVL4,ELMO1,ELOVL4,ENO1,EPM2A,ERBB3,FAM134B,FCGR1A,FGFR1,FGL2,FNIP2,GLIPR1,GPX1,H2-K2/H2-Q9,HAVCR2,HCK,HCLS1,HEXB,HLA-A,HLA-E,HLA-F,HSP90B1,IFI16,IFIT3,IL6ST,IRF9,Irgm1,ITGAL…	146
Embryonic Development, Organ Development, Organismal Development, Skeletal and Muscular System Development and Function, Tissue Development	formation of muscle	0.000117		1.412	CALR,DDR1,DNM1,ERBB3,FGFR1,FLNC,Fmnl1,HSP90B1,IFI16,LY6E,MMP14,MYH2,MYH9,MYLK,MYOF,RAP1GDS1,RGS2,SMAD7,TGFBR1,TGFBR3,Tmsb4x (includes others)	21
Cellular Movement, Hematological System Development and Function, Immune Cell Trafficking	migration of granulocytes	9.15e-05		1.411	C3,HCK,IL6ST,ITGAL,ITGB3,MYLK,PLCB2,PTPN6,SPP1,VASP,VAV3	11
Cell-To-Cell Signaling and Interaction	binding of lymphoma cell lines	0.000545		1.4	DPP4,HCK,ITGB3,PTPN6,TFRC	5
Cell-To-Cell Signaling and Interaction	activation of cells	8.73e-13		1.396	ACSL5,AXL,B2M,C3,CALR,CCDC88B,CCND1,CCR5,CD163,Cd24a,CD300LD,CD300LF,CD72,CD84,CLEC12A,CLEC7A,CTSH,CX3CR1,DDX58,DPP4,EFNB2,EGFR,ERAP1,FCGR1A,FGFR1,GPX1,HAVCR2,HCK,HLA-A,HLA-DOA,HSP90B1,IFI16,IL6ST,ITGAL,ITGAV,ITGAX,ITGB3,KCNJ10,KCNN4,LAIR1,LBP,LGALS3BP,MAGT1,MAP4K1,MMP14,NBEAL2,P2RX7,PF4,PRKCI,PSMB8,PSME1,PTPN6,SEMA4D,SPN,SPP1,STAT1,TGFBR3,TOLLIP,VASP,VAV3,ZBP1	61
Hematological System Development and Function, Immune Cell Trafficking, Inflammatory Response, Tissue Development	accumulation of phagocytes	7.72e-05		1.392	C3,CX3CR1,DDR1,DOCK8,HAVCR2,ITGAX,NLRC4,PFN1,SMAD7,SPP1,STAT1	11
Cellular Movement, Hematological System Development and Function, Immune Cell Trafficking, Inflammatory Response	chemotaxis of lymphocytes	0.000611		1.388	CCR5,Cxcl9,DPP4,ELMO1,LCP1,MYLK,NEDD9,RGS1,SPP1	9
Cell-To-Cell Signaling and Interaction	binding of breast cancer cell lines	8.01e-05		1.387	Cd24a,EGFR,ITGB3,ITGB5,SPP1	5
Cellular Movement, Hematological System Development and Function, Immune Cell Trafficking, Inflammatory Response	cell movement of bone marrow-derived macrophages	0.000136		1.387	CCND1,CCR5,HCK,Irgm1,NLRC4	5
Cell Morphology	polarity of cells	0.000264		1.387	EGFR,FGFR1,KIF3A,PRKCI,PSD4,TGFBR3	6
Connective Tissue Disorders, Inflammatory Disease, Skeletal and Muscular Disorders	experimentally-induced arthritis	0.000599		1.383	C3,CCR5,Cxcl9,FCGR1A,FGFR1,HCK,IL6ST,P2RX7,SPP1,STAT1	10
Cellular Movement, Embryonic Development	cell movement of embryonic cells	0.000468		1.381	AQP1,EFNB2,EGFR,ERBB3,ITGAV,ITGB3,ITGB5,PFN1,PLXNA1	9
Cell Death and Survival	cell death of blood cells	3.66e-07		1.369	ABCC1,C3,CCR5,Cd24a,CD5L,CLEC10A,CUL9,DOCK8,EGFR,FCGR1A,FGFR1,FGL2,HAVCR2,HCK,HCLS1,IL6ST,Irgm1,ITGAL,ITPR1,LAIR1,LYZ,MAP4K1,Ms4a4b (includes others),NLRC4,Nlrp1a,P2RX7,PDIA3,PERP,PF4,PFN1,PTPN6,SEMA4D,SMAD7,SPN,SPP1,STAT1,TOP2A,VAV3	38
Cellular Movement, Hematological System Development and Function, Immune Cell Trafficking, Inflammatory Response	cell movement of neutrophils	0.000165		1.367	ARAP3,C3,EGFR,HCK,IL6ST,ITGAL,ITGB3,LBP,MMP12,MYLK,PF4,PLCB2,PTPN6,SERPINB1,SPN,SPP1,VAV3	17
Cell Death and Survival, Cellular Compromise	cytotoxicity of cells	1.51e-08		1.366	B2M,DOCK8,FCGR1A,H2-K2/H2-Q9,HAVCR2,HCK,HLA-A,HLA-E,ITGAL,LAIR1,LAMP1,MYH9,P2RX7,PAK1,PTPN6,SMAD7,SPN,STAT1,TAP2,VAV3	20
Cellular Movement, Hematological System Development and Function, Immune Cell Trafficking, Inflammatory Response	chemotaxis of mononuclear leukocytes	0.000255		1.366	AIF1,CCR5,Cxcl9,DPP4,ELMO1,ITGAL,LCP1,MYLK,NEDD9,PF4,RGS1,SPP1	12
Cell Death and Survival	apoptosis of lung cancer cell lines	0.000213		1.361	ABCC1,AP2A2,BRCA2,COL4A2,EGFR,ERBB3,GLIPR1,GPX1,IL6ST,NLRC4,PMEPA1,PTPN6,SPP1	13
Cell Death and Survival	apoptosis of tumor cell lines	1.85e-08		1.358	ABCC1,AGAP2,AP2A2,B2M,BRCA2,CALR,CCND1,CCR5,Cd24a,CENPE,COL4A2,CUL9,DDX58,DNM1,DPP4,DSG1,EGFR,ENO1,ERBB3,FCGR1A,FGFR1,GLIPR1,GPX1,HCK,HCLS1,IFI16,IL6ST,ITGAV,ITPR1,KIF11,KIF1B,LAIR1,LGALS3BP,MAP4K1,MIB1,MMP14,MOB2,NACC2,NEDD9,NLRC4,NMI,NR3C2,OAS3,PAK1,PBK,PDE1B,PMEPA1,PRKCI,PTPN6,RASSF5,SMAD7,SPN,SPP1,STAT1,SULF1,TFRC,TGFBR1,TGFBR3,TOP2A,USP18	60
Cell Death and Survival	cell death of epithelial cells	0.00023		1.357	ABCC1,CALR,CCND1,EFNB2,EGFR,ELOVL4,ERBB3,FGFR1,FGL2,ITGAV,KIF3A,MIB1,MYLK,NLRC4,P2RX7,PAK1,PRKCI,RASSF5,RND3,SPP1,STAT1,TFRC,TGFBR1,ZMYND11	24
Cellular Development, Cellular Growth and Proliferation, Reproductive System Development and Function	cell proliferation of breast cell lines	0.000644		1.343	BRCA2,CCND1,EGFR,FGFR1,ITGB3,RAP1GDS1,SPP1,TGFBR1,TGFBR3	9
Cellular Movement	chemotaxis of tumor cell lines	0.000334		1.327	AXL,C3,CALR,CCR5,EGFR,ERBB3,HCK,ITGAV,ITGB3,KCNN4	10
Cellular Movement, Reproductive System Development and Function	cell movement of gonadal cell lines	0.000678		1.317	ADAM19,APLP2,CCR5,ELMO1,ITGB3,SPP1	6
Cell-To-Cell Signaling and Interaction, Hematological System Development and Function, Immune Cell Trafficking, Inflammatory Response	activation of leukocytes	6.42e-10		1.315	AXL,B2M,C3,CALR,CCDC88B,CCR5,CD163,Cd24a,CD300LD,CD300LF,CD72,CD84,CLEC7A,CTSH,CX3CR1,DDX58,DPP4,EFNB2,ERAP1,FCGR1A,HAVCR2,HCK,HLA-A,HLA-DOA,HSP90B1,ITGAL,ITGAV,KCNN4,LAIR1,LBP,LGALS3BP,MAGT1,P2RX7,PF4,PRKCI,PSMB8,PSME1,PTPN6,SEMA4D,SPN,SPP1,STAT1,TOLLIP,VAV3	44
Cellular Function and Maintenance	receptor-mediated endocytosis	9.08e-06		1.309	ARHGAP27,B2M,CDC5L,CLCN5,DNM1,FCGR1A,KIF3A,LGALS3BP,SLC9B2,SORL1,SYNE1,TGFBR1	12
Cellular Movement	cellular infiltration of cells	1.86e-05		1.293	C3,CCR5,EGFR,HCK,HLA-A,IL6ST,ITGAL,ITGB3,LBP,MIB1,MMP12,MMP14,MYLK,NR3C2,P2RX7,PF4,PLCB2,SMAD7,SPP1,STAT1,TET2,TGFBR1,VAV3	23
Cell Death and Survival	necrosis	2.53e-10		1.287	ABCC1,ACP1,AGAP2,AP2A2,ARHGAP18,ASS1,AXL,B2M,BRCA2,C3,CALR,CCND1,CCR5,Cd24a,CD300LD,CD5L,CENPE,CLEC10A,COL4A2,CTSV,CUL9,DDX58,DGKE,DNM1,DOCK8,DPP4,DSG1,EFNB2,EGFR,ELAVL4,ELOVL4,ENO1,EPM2A,ERBB3,FAM134B,FCGR1A,FGFR1,FGL2,GLIPR1,GPX1,HAVCR2,HCK,HCLS1,HSP90B1,IFI16,IL6ST,IRF9,Irgm1,ITGAL,ITGAV,ITGB3,ITPR1,KCNJ10,KIF11,KIF1B,KIF3A,LAIR1,LAMP1,LBP,LGALS3BP,LYZ,MAP4K1,MIB1,MMP14,MOB2,Ms4a4b (includes o…	109
Cellular Assembly and Organization, Cellular Function and Maintenance	organization of cytoplasm	2.97e-10		1.272	ABCA1,ABCC1,ABR,ACP1,AGAP2,AQP1,ARAP3,ARFGEF2,ARHGAP10,ARHGAP18,ASPM,AXL,Bst2,CALR,CCR5,Cd24a,CDC42BPB,CDC42BPG,CELSR3,CENPE,CKB,CTSV,CUL9,DDR1,DLG3,DLGAP5,DNM1,DOCK10,DOCK4,EFNB2,EGFR,ELAVL4,ELMO1,EVL,FCGR1A,FGD3,FGFR1,FLNC,FMNL3,GAS2L1,GIT1,HCK,HEXB,ITGAV,ITGB3,ITPR1,KIF11,KIF3A,LCP1,MMP12,MOB2,MYH9,NRAP,NUSAP1,OCRL,OPTN,P2RX7,PAK1,PDIA3,PFN1,PRKCI,RASSF5,RGS2,RND3,SEMA4D,SLC17A5,SPG7,SPP1,SULF…	76
Hematological System Development and Function, Tissue Morphology	quantity of blood cells	2.91e-13		1.267	ABCA1,AQP1,AXL,B2M,BRCA2,Bst2,C3,CCND1,CCR5,Cd209b,Cd209d,Cd24a,CD5L,CD72,CD84,CLEC10A,CLEC7A,CTSV,CX3CR1,DDR1,DDX58,DOCK8,EFNB2,ELMO1,FAM26F,FCGR1A,FYB,HAVCR2,HCK,HCLS1,HEXB,HIVEP3,HLA-A,HSP90B1,IL6ST,Irgm1,ITGAL,ITGB3,LAIR1,MMP12,NBEAL2,NEDD9,NLRC5,NR3C2,P2RX7,PF4,PLAC8,PSMB8,PTPN6,RASSF5,RGS1,SEMA4D,SERPINB1,SIGLEC10,SIPA1,SPN,SPP1,STAT1,TAP1,TET2,TFRC,TGFBR1,VASP,VAV3	64
Cellular Assembly and Organization, Cellular Function and Maintenance	organization of cytoskeleton	1.53e-10		1.262	ABCC1,ABR,ACP1,AGAP2,AQP1,ARAP3,ARHGAP10,ARHGAP18,ASPM,AXL,Bst2,CALR,CCR5,Cd24a,CDC42BPB,CDC42BPG,CELSR3,CENPE,CKB,CTSV,CUL9,DDR1,DLG3,DLGAP5,DNM1,DOCK10,DOCK4,EFNB2,EGFR,ELAVL4,ELMO1,EVL,FCGR1A,FGD3,FGFR1,FLNC,FMNL3,GAS2L1,GIT1,HCK,ITGAV,ITGB3,ITPR1,KIF11,KIF3A,LCP1,MMP12,MOB2,MYH9,NRAP,NUSAP1,OCRL,OPTN,P2RX7,PAK1,PDIA3,PFN1,PRKCI,RASSF5,RGS2,RND3,SEMA4D,SLC17A5,SPP1,SULF1,SYNE1,TGFBR1,Tmsb4x (i…	72
Metabolic Disease	glucose metabolism disorder	2.76e-15		1.26	9930111J21Rik1/Gm12185,ABCA1,AGAP2,AIF1,AQP1,B2M,BRCA2,C3,CAPSL,CCND1,CCR5,CD5L,CD84,CLEC12A,CTSH,CTSK,CTSV,CX3CR1,Cxcl9,DDR1,DPP4,EGFR,ELMO1,EPM2A,ERBB3,FAM26F,FCGR1A,FGFR1,Fxyd2,GAS2L1,GBP2,GBP4,GBP6,Gbp8,GPX1,HAVCR2,HCLS1,HERC6,HLA-A,HLA-DOA,HLA-DOB,HLA-F,IFI16,IFIT3,Iigp1,Irgm1,ITGAV,ITGAX,ITGB3,ITGB5,ITPR1,KIF11,LBP,LCP1,LY6G6C,LYZ,Ms4a4b (includes others),NR3C2,OAS1,P2RX7,PAK1,PCYT1A,PDE1B,…	78
Cell-To-Cell Signaling and Interaction, Hematological System Development and Function, Immune Cell Trafficking	adhesion of myeloid cells	1.72e-07		1.25	ARAP3,AXL,C3,CD300LD,HCK,ITGAL,ITGAX,ITGB3,LCP1,PAK1,PF4,PTPN6,VAV3	13
Cellular Assembly and Organization, Cellular Function and Maintenance, Tissue Development	formation of actin stress fibers	0.000331		1.247	ARHGAP18,CCND1,CDC42BPB,EGFR,EVL,ITGB5,MYLK,PAK1,PFN1,PRKCI,RND3,SEMA4D,Tmsb4x (includes others),VASP	14
Cellular Movement, Connective Tissue Development and Function	cell movement of fibroblast cell lines	0.000358		1.247	ACP1,ARHGAP22,DDR1,DOCK4,EGFR,GIT1,MMP14,MYLK,PAK1,SPP1,Tmsb4x (includes others)	11
Cell Death and Survival, Cellular Compromise	cytotoxicity of T lymphocytes	0.000685		1.239	B2M,H2-K2/H2-Q9,HLA-A,HLA-E,LAIR1,P2RX7,TAP2	7
Cell Death and Survival	apoptosis	7.72e-13		1.224	ABCA1,ABCC1,AGAP2,AIF1,AP2A2,AQP1,ARHGAP10,ARHGAP18,ASS1,AXL,B2M,BRCA2,C3,CALR,CCND1,CCR5,Cd24a,CD5L,CENPE,COL4A2,CTSH,CTSV,CUL9,CYP26B1,DDR1,DDX58,DGKE,DNM1,DOCK8,DPP4,DSG1,EFNB2,EGFR,ELAVL4,ELMO1,ELOVL4,ENO1,EPM2A,ERBB3,FAM134B,FCGR1A,FGFR1,FGL2,FNIP2,GLIPR1,GPX1,HAVCR2,HCK,HCLS1,HEXB,HSP90B1,IFI16,IFIT3,IL6ST,Irgm1,ITGAV,ITGB3,ITGB5,ITPR1,KIF11,KIF1B,KIF3A,LAIR1,LGALS3BP,MAP4K1,MIB1,MMP14,MOB2…	118
Tissue Development	growth of epithelial tissue	0.000154		1.2	ACP1,AXL,C3,CALR,CCND1,COL4A2,CTSV,EFNB2,EGFR,ERAP1,ERBB3,F11R,FGFR1,ITGB3,KIF3A,MMP12,MMP14,MYOF,P2RX7,PAK1,PF4,PPP1R16B,SEMA4D,SEMA6A,SMAD7,SPP1,STAT1,SULF1,TGFBR1,TGFBR3,VAV3	31
Cellular Movement, Hematological System Development and Function, Immune Cell Trafficking, Inflammatory Response	chemotaxis of myeloid cells	3.86e-05		1.198	AIF1,ARAP3,C3,CCND1,CCR5,CX3CR1,Cxcl9,GIT1,HCK,ITGAL,ITGB3,LBP,PF4,PFN1,PTPN6,SERPINB1,SPP1,VAV3	18
Cell Morphology, Cellular Assembly and Organization, Cellular Function and Maintenance	reorganization of cytoskeleton	0.000374		1.195	AXL,DLG3,EGFR,FLNC,HCK,ITGAV,ITGB3,LCP1,MYH9,PAK1,RASSF5,SPP1	12
Cellular Growth and Proliferation, Tissue Development	generation of cells	8.06e-06		1.192	ACP1,ADAM19,AGAP2,ARHGAP22,ASPM,AXL,B2M,BRCA2,C3,CALR,CCND1,Cd24a,CKB,COL4A2,CYP26B1,DDR1,DLG3,DOCK10,DOCK8,EFNB2,EGFR,ELAVL4,ELMO1,ERAP1,ERBB3,F11R,FGFR1,Fmnl1,GIT1,GPX1,HAVCR2,HEXB,HIVEP3,HLA-A,HLA-DOA,HSP90B1,IL6ST,ITGAL,ITGB3,ITPR1,KCNJ10,KIF3A,LAIR1,LAMP1,MIB1,MMP14,MYH9,MYOF,NBEAL2,NR1D1,OPTN,P2RX7,PAK1,PDIA3,PF4,PFN1,PLEKHA2,PPP1R16B,PRKCI,PSMB8,PTPN6,RGS2,SEMA4D,SEMA6A,SFMBT1,SLC9A4,SMAD7…	78
Cellular Movement, Hematological System Development and Function, Immune Cell Trafficking	transmigration of mononuclear leukocytes	5.19e-05		1.172	CTSV,EFNB2,F11R,ITGAL,ITGAV,ITGAX,MMP14,MYH9	8
Amino Acid Metabolism, Post-Translational Modification, Small Molecule Biochemistry	phosphorylation of L-tyrosine	0.000428		1.172	AXL,Cd24a,DDR1,EGFR,ERBB3,FGFR1,HCK,HCLS1,ITGB3,PTPN6,SEMA4D	11
Cellular Movement	cellular infiltration	1.24e-07		1.118	C3,CCR5,CD300LF,EGFR,ENO1,FGL2,HCK,HLA-A,IL6ST,ITGAL,ITGB3,LBP,MIB1,MMP12,MMP14,MYH9,MYLK,NR3C2,P2RX7,PDIA3,PF4,PLCB2,SELENBP1,SMAD7,SPP1,STAT1,TET2,TGFBR1,VAV3	29
Cellular Function and Maintenance	internalization of tumor cell lines	1.91e-06		1.108	AXL,CALR,CKB,ERAP1,FCGR1A,HCK,ITGAL,P2RX7,PFN1,PTPN6	10
Cancer, Organismal Injury and Abnormalities, Reproductive System Disease	female genital neoplasm	1.46e-07		1.091	ABCA1,ABCA5,ABR,ADAM19,AGAP2,AGPS,AHNAK2,AIF1,AQP1,ARAP3,ARFGEF2,ARHGEF40,ASPM,AXL,B2M,BIN2,BRCA2,BRPF3,C14orf79,C3,CCDC122,CCDC88B,CCND1,CD163,CD5L,CD84,CELSR3,CENPE,CLCN5,CLEC12A,COL4A2,CTSH,CTSV,CUL9,DDR1,DDX58,DENND4C,DGKE,DLG3,DOCK10,DOCK4,DOCK8,DPEP3,DPP4,EFNB2,EGFR,ELMO1,ENO1,EOGT,EPHA10,ERAP1,ERBB3,EVL,FAM198B,FAM21A/FAM21C,FGD3,FGFR1,FGL2,FILIP1,FLNC,FNIP2,FYB,GBP2,GIT1,GLIPR1,GOLM1,HACL…	145
Cancer, Organismal Injury and Abnormalities, Reproductive System Disease	tumorigenesis of reproductive tract	2.49e-07		1.091	ABCA1,ABCA5,ABR,ADAM19,AGAP2,AGPS,AHNAK2,AIF1,AQP1,ARAP3,ARFGEF2,ARHGEF40,ASPM,AXL,B2M,BIN2,BRCA2,BRPF3,C14orf79,C3,CCDC122,CCDC88B,CCND1,CD163,CD5L,CD84,CELSR3,CENPE,CLCN5,CLEC12A,COL4A2,CTSH,CTSV,CUL9,DDR1,DDX58,DENND4C,DGKE,DLG3,DOCK10,DOCK4,DOCK8,DPEP3,DPP4,EFNB2,EGFR,ELMO1,ENO1,EOGT,EPHA10,ERAP1,ERBB3,EVL,FAM198B,FAM21A/FAM21C,FGD3,FGFR1,FGL2,FILIP1,FLNC,FNIP2,FYB,GBP2,GIT1,GLIPR1,GOLM1,HACL…	144
Hematological System Development and Function, Immune Cell Trafficking, Inflammatory Response, Tissue Development	accumulation of leukocytes	9.28e-06		1.091	B2M,C3,CCR5,CX3CR1,Cxcl9,DDR1,DOCK8,HAVCR2,IL6ST,ITGAL,ITGAX,MIB1,NLRC4,P2RX7,PFN1,SMAD7,SPP1,STAT1	18
Cell Death and Survival, Cellular Compromise	cytotoxicity of natural killer cells	2.22e-06		1.089	DOCK8,FCGR1A,HAVCR2,ITGAL,LAIR1,LAMP1,MYH9,PAK1,PTPN6,SPN,STAT1	11
Cell-To-Cell Signaling and Interaction, Hematological System Development and Function	activation of blood cells	1.9e-10		1.083	AXL,B2M,C3,CALR,CCDC88B,CCR5,CD163,Cd24a,CD300LD,CD300LF,CD72,CD84,CLEC7A,CTSH,CX3CR1,DDX58,DPP4,EFNB2,ERAP1,FCGR1A,HAVCR2,HCK,HLA-A,HLA-DOA,HSP90B1,ITGAL,ITGAV,ITGB3,KCNN4,LAIR1,LBP,LGALS3BP,MAGT1,NBEAL2,P2RX7,PF4,PRKCI,PSMB8,PSME1,PTPN6,SEMA4D,SPN,SPP1,STAT1,TOLLIP,VASP,VAV3	47
Hematological System Development and Function, Tissue Morphology	quantity of CD8+ T lymphocyte	0.000317		1.079	B2M,CLEC10A,DOCK8,HLA-A,IL6ST,LAIR1,NLRC5,PSMB8,PTPN6,TAP1	10
Cellular Function and Maintenance	ion homeostasis of cells	4.79e-05		1.071	ABCC1,APLP2,C3,CALR,CCR5,Cd24a,CD72,CKB,CLEC7A,FCGR1A,HCK,HEXB,ITGAV,ITGB3,ITPR1,KCNJ10,KCNN4,MAGT1,NR3C2,P2RX7,PAK1,PF4,PLCB2,RGS2,SLC17A5,SORL1,SPP1,TFRC	28
Tissue Development	accumulation of cells	1.97e-05		1.071	B2M,C3,CCND1,CCR5,CX3CR1,Cxcl9,DDR1,DOCK8,HAVCR2,HS2ST1,IFI16,IL6ST,ITGAL,ITGAX,MIB1,NLRC4,P2RX7,PFN1,SMAD7,SPP1,STAT1	21
Cell-To-Cell Signaling and Interaction, Hematological System Development and Function, Immune Cell Trafficking	adhesion of granulocytes	5.9e-07		1.04	ARAP3,AXL,C3,CD300LD,HCK,ITGAL,ITGAX,ITGB3,LCP1,PF4,PTPN6,VAV3	12
Cellular Assembly and Organization, Cellular Function and Maintenance	microtubule dynamics	1.77e-06		1.039	ABCC1,ACP1,AGAP2,AQP1,AXL,CCR5,Cd24a,CDC42BPB,CDC42BPG,CELSR3,CENPE,CKB,CTSV,CUL9,DDR1,DLG3,DLGAP5,DNM1,DOCK10,DOCK4,EFNB2,EGFR,ELAVL4,ELMO1,EVL,FCGR1A,FGD3,FGFR1,GAS2L1,GIT1,HCK,ITGB3,ITPR1,KIF3A,LCP1,MMP12,MYH9,NUSAP1,OCRL,OPTN,P2RX7,PAK1,PDIA3,PFN1,PRKCI,RGS2,SEMA4D,SLC17A5,SULF1,SYNE1,TGFBR1,VASP,VAV3,YWHAH	54
Cellular Assembly and Organization, Tissue Development	polymerization of filaments	4.8e-05		1.026	AIF1,ARHGAP18,DLGAP5,EVL,HCK,HCLS1,PAK1,PFN1,RGS2,Tmsb4x (includes others),VASP	11
Post-Translational Modification, Protein Degradation, Protein Synthesis	proteolysis	0.000135		1.021	ADAM19,CTSH,CTSK,CTSV,DPEP3,DPP4,ERAP1,FGL2,MMP12,MMP14,MYH9,P2RX7,PCOLCE,PDIA3,PERP,USP18	16
Cellular Movement	migration of carcinoma cell lines	0.000579		1.019	AXL,CTSH,DDX58,EGFR,ERBB3,GIT1,ITGAV,PAK1,PRKCI,SPP1,TGFBR1	11
Cancer, Organismal Injury and Abnormalities	sarcoma	0.000414		1.016	ABCA1,ACP1,ASPM,ASS1,BFSP1,BRCA2,CD84,CLEC7A,CUL9,CX3CR1,DDX58,EGFR,ELOVL4,EPM2A,ERAP1,ERBB3,FAM20C,FGD3,FGFR1,GPX1,HEXB,HSP90B1,ITGAL,KIF11,KIF3A,KYNU,LAIR1,LGALS3BP,MCM3,MYH9,OPTN,P2RX7,PALD1,PBK,PER3,PLAC8,PRKCI,RASAL3,RCAN3,SMAD7,SORL1,SP110,SPP1,SYNE1,TAP1,TOP2A,VAV3,ZAK,ZNF609	49
Cellular Assembly and Organization, Cellular Function and Maintenance	organization of actin cytoskeleton	4.29e-07		1	ABR,ARHGAP18,AXL,Bst2,CALR,CDC42BPB,DLG3,EGFR,ELMO1,EVL,FLNC,HCK,ITGB3,LCP1,MOB2,MYH9,NRAP,PAK1,PRKCI,RND3,Tmsb4x (includes others),VASP	22
Cell-To-Cell Signaling and Interaction	binding of blood cells	1.53e-06		1	ARAP3,AXL,C3,CALR,CCR5,CD84,CLEC10A,DOCK8,FCGR1A,FYB,HCK,ITGAL,ITGB3,LBP,PF4,PTPN6,VASP	17
Cellular Movement	cell movement of carcinoma cell lines	7.62e-05		0.985	AXL,CTSH,DDR1,DDX58,DOCK4,EGFR,ERBB3,GIT1,ITGAV,PAK1,PRKCI,SPP1,SULF1,TGFBR1	14
Cellular Development, Hematological System Development and Function	differentiation of blood cells	2.59e-05		0.981	AXL,B2M,BRCA2,Cd24a,CD72,CYP26B1,DDX58,EFNB2,EGFR,FCGR1A,GAS2L1,HAVCR2,HCLS1,HERC6,HIST2H4A,HLA-DOA,HSP90B1,IFI16,IL6ST,ITGAL,LAIR1,LAMP1,LCP1,MAP4K1,MMP14,NLRC4,P2RX7,PF4,PTPN6,RASSF5,SIGLEC10,SMAD7,SPN,STAT1,TET2,TFRC,TGFBR1,TOP2A,USP18	39
Cell-To-Cell Signaling and Interaction, Hematological System Development and Function	binding of leukocytes	2.06e-06		0.974	ARAP3,AXL,C3,CALR,CCR5,CLEC10A,DOCK8,FCGR1A,FYB,HCK,ITGAL,ITGB3,LBP,PF4,PTPN6	15
Cell-To-Cell Signaling and Interaction, Hematological System Development and Function, Inflammatory Response	aggregation of blood platelets	0.000102		0.968	C3,EFNB2,HCLS1,ITGAV,ITGB3,LAMP1,MYH9,NBEAL2,PDIA3,PLCB2,PTPN6,VASP,VAV3	13
Nervous System Development and Function	coordination	7.62e-05		0.967	ABR,CCND1,CELSR3,ELAVL4,EPM2A,GPX1,HEXB,HLA-A,ITPR1,KIF1B,RHBDF1,SLC17A5,SPG7,SYNE1	14
Cell-To-Cell Signaling and Interaction, Hematological System Development and Function, Immune Cell Trafficking, Inflammatory Response	adhesion of phagocytes	3.04e-06		0.958	ARAP3,AXL,C3,CCND1,HCK,Irgm1,ITGAL,ITGAX,LCP1,PAK1,PF4,PTPN6,VAV3	13
Cellular Movement, Hematological System Development and Function, Immune Cell Trafficking	cell movement of granulocytes	0.000363		0.955	ARAP3,C3,Cxcl9,EGFR,HCK,IL6ST,ITGAL,ITGB3,LBP,MMP12,MYLK,PF4,PLCB2,PTPN6,SERPINB1,SPN,SPP1,VASP,VAV3	19
Cellular Function and Maintenance	engulfment of phagocytes	0.000546		0.925	ABCA1,AXL,C3,CALR,Cd209b,FCGR1A,HCK,P2RX7,PF4,PTPN6	10
Cellular Development, Cellular Growth and Proliferation, Hematological System Development and Function, Hematopoiesis, Lymphoid Tissue Structure and Development, Tissue Development	development of mononuclear leukocytes	6.57e-05		0.921	AXL,B2M,C3,CCND1,Cd24a,CYP26B1,DOCK8,EFNB2,HAVCR2,HLA-A,HLA-DOA,HSP90B1,IL6ST,ITGAL,ITGB3,LAMP1,MIB1,MMP14,P2RX7,PLEKHA2,PSMB8,PTPN6,SMAD7,SPN,SPP1,STAT1,TGFBR1,USP18,VAV3	29
Connective Tissue Development and Function, Skeletal and Muscular System Development and Function, Tissue Morphology	quantity of osteoclasts	3.6e-07		0.912	C3,CTSK,CTSV,EGFR,HCK,HIVEP3,IL6ST,ITGB3,MMP14,P2RX7,PTPN6,SPP1,STAT1	13
Hematological System Development and Function, Immune Cell Trafficking, Inflammatory Response, Tissue Development	accumulation of macrophages	0.000412		0.907	CX3CR1,DDR1,HAVCR2,ITGAX,PFN1,SMAD7,SPP1	7
Connective Tissue Disorders, Skeletal and Muscular Disorders	arthropathy	2.4e-12		0.888	ABCC1,AIF1,APLP2,B2M,C3,CALR,CCR5,CD163,CD72,CFP,COL4A2,Cxcl9,DDR1,DNM1,DPP4,ENO1,ERAP1,ERBB3,F11R,FCGR1A,FGFR1,GBP2,GBP6,HAVCR2,HCK,HCLS1,HLA-A,HLA-DOA,HLA-DOB,HLA-E,HSP90B1,IL6ST,ITPR1,LBP,LCP1,LY6G6C,LYZ,MAP4K1,MMP14,Ms4a4b (includes others),NCF4,NLRC4,P2RX7,PDIA3,PRDX5,PSMB8,PTPN6,SELENBP1,SIPA1,SLFN5,SORL1,SPP1,STAT1,SYNE1,TAGAP,TAP2,TFRC,TNXB,ZMYND11	59
Connective Tissue Disorders, Inflammatory Disease, Skeletal and Muscular Disorders	arthritis	3.44e-12		0.888	ABCC1,AIF1,APLP2,B2M,C3,CALR,CCR5,CD163,CD72,CFP,COL4A2,Cxcl9,DDR1,DNM1,DPP4,ENO1,ERAP1,F11R,FCGR1A,FGFR1,GBP2,GBP6,HAVCR2,HCK,HCLS1,HLA-A,HLA-DOA,HLA-DOB,HLA-E,HSP90B1,IL6ST,ITPR1,LBP,LCP1,LY6G6C,LYZ,MAP4K1,MMP14,Ms4a4b (includes others),NCF4,NLRC4,P2RX7,PDIA3,PRDX5,PSMB8,PTPN6,SELENBP1,SIPA1,SLFN5,SORL1,SPP1,STAT1,SYNE1,TAGAP,TAP2,TFRC,TNXB,ZMYND11	58
Cellular Movement	cell movement of connective tissue cells	0.000143		0.885	CCND1,CCR5,CYGB,ERBB3,FGFR1,HCK,ITGB3,MMP14,PF4,RND3,SPP1,TGFBR1,TNS1,VASP	14
Cellular Movement	cell movement of squamous cell carcinoma cell lines	0.000234		0.861	AXL,DDX58,EGFR,GIT1,ITGAV,PRKCI,SULF1	7
Cell Death and Survival	apoptosis of leukemia cell lines	5.53e-06		0.848	ABCC1,B2M,CALR,CCND1,CCR5,DPP4,FCGR1A,FGFR1,HCK,HCLS1,LAIR1,LGALS3BP,MAP4K1,NR3C2,PAK1,PRKCI,RASSF5,SPN,USP18	19
Cellular Function and Maintenance	endocytosis	9.66e-10		0.847	ABCA1,AP2A2,ARHGAP27,AXL,B2M,C3,CCR5,CD163,Cd209b,Cd209d,Cd24a,CDC5L,CLCN5,DNM1,EGFR,FCGR1A,HCK,KIF3A,LGALS3BP,MIB1,MYLK,P2RX7,PAK1,PTPN6,SLC9B2,SORL1,SYNE1,TGFBR1	28
Connective Tissue Disorders, Inflammatory Disease, Skeletal and Muscular Disorders	Rheumatic Disease	7.82e-12		0.845	ABCC1,AIF1,APLP2,B2M,C3,CALR,CCR5,CD163,CD72,CFP,COL4A2,Cxcl9,DDR1,DNM1,DPP4,ENO1,ERAP1,F11R,FCGR1A,FGFR1,GBP2,GBP6,HAVCR2,HCK,HCLS1,HLA-A,HLA-DOA,HLA-DOB,HLA-E,HSP90B1,IL6ST,ITPR1,LBP,LCP1,LY6E,LY6G6C,LYZ,MAP4K1,MMP14,Ms4a4b (includes others),NCF4,NLRC4,OAS1,P2RX7,PDIA3,PRDX5,PSMB8,PTPN6,RGS1,SELENBP1,SIPA1,SLFN5,SORL1,SPP1,STAT1,SYNE1,TAGAP,TAP1,TAP2,TFRC,TNXB,ZBP1,ZMYND11	63
Cell-To-Cell Signaling and Interaction, Cellular Function and Maintenance, Inflammatory Response	phagocytosis of tumor cell lines	6.01e-06		0.841	AXL,CALR,CKB,ERAP1,FCGR1A,HCK,P2RX7,PFN1,PTPN6	9
Cancer, Organismal Injury and Abnormalities	lymphohematopoietic neoplasia	0.000582		0.837	ABCA1,ABCC1,AHNAK2,AP2A2,AXL,B2M,BRCA2,C3,CALR,CATSPERG,CCND1,CENPE,CLTB,COL4A2,CUL9,DDR1,DDX58,DPP4,EGFR,ELMO1,EPM2A,ERAP1,F11R,FAM175B,FAM26F,FCGR1A,FGFR1,FYB,GIT1,HACL1,HCK,HLA-A,HLA-E,HSP90B1,HVCN1,IFIT3,ITGB3,ITGB5,ITPR1,KIF11,KIF1B,KIF3A,LAIR1,LAMP1,LYZ,MAP4K1,MFSD6L,MIB1,MYH9,MYOF,NBEAL2,NEDD9,NMI,NRAP,PALD1,PDE1B,PDIA3,PER3,PF4,PRKCI,PSMB8,PSME1,PTPN6,RASSF5,RND3,RNF213,SELENBP1,SIGLEC10,…	83
Cell-To-Cell Signaling and Interaction, Inflammatory Response	immune response of antigen presenting cells	0.000162		0.837	ABCA1,C3,CALR,Cd209b,DDX58,FCGR1A,HCK,IL6ST,MAP4K1,P2RX7,PSMB8,TAP1	12
Cell Cycle, Cell-To-Cell Signaling and Interaction, Cellular Growth and Proliferation	contact growth inhibition	4.53e-05		0.833	EGFR,ERBB3,FGFR1,GBP2,IFI16,Igtp,Irgm1,PAK1,SMAD7,STAT1,SULF1,TOP2A	12
Hematological System Development and Function, Immune Cell Trafficking, Inflammatory Response, Tissue Development	accumulation of myeloid cells	0.000148		0.826	C3,CX3CR1,Cxcl9,DDR1,HAVCR2,IL6ST,ITGAX,MIB1,NLRC4,PFN1,SMAD7,SPP1	12
Cell-To-Cell Signaling and Interaction, Hematological System Development and Function, Immune Cell Trafficking, Inflammatory Response	adhesion of neutrophils	1.36e-05		0.806	ARAP3,AXL,C3,ITGAL,ITGAX,LCP1,PF4,PTPN6,VAV3	9
Cell Death and Survival	cell death of lung cancer cell lines	0.000355		0.803	ABCC1,AP2A2,AXL,BRCA2,COL4A2,EGFR,ERBB3,GLIPR1,GPX1,IL6ST,NLRC4,PMEPA1,PTPN6,SPP1	14
Immunological Disease	systemic autoimmune syndrome	2.69e-17		0.78	9930111J21Rik1/Gm12185,ABCA1,AIF1,APLP2,B2M,C3,CALR,CAPSL,CCR5,CD84,CLEC12A,COL4A2,CTSV,CX3CR1,Cxcl9,DDR1,DNM1,DPP4,ENO1,ERBB3,F11R,FAM26F,FCGR1A,GBP2,GBP4,GBP6,Gbp8,HAVCR2,HCK,HCLS1,HERC6,HLA-A,HLA-DOA,HLA-DOB,HLA-F,HSP90B1,IFI16,IFIT3,Iigp1,IL6ST,Irgm1,ITGAX,ITPR1,LBP,LCP1,LY6E,LY6G6C,LYZ,Ms4a4b (includes others),MYH9,NCF4,OAS1,P2RX7,PDIA3,PRDX5,PSMB8,PTPN6,RGS1,SIGLEC10,SLFN5,SORL1,SPN,SPP1,ST…	73
Infectious Diseases	entrance of virus	0.000149		0.776	AXL,CCR5,CTSV,DPP4,EGFR,ITGAV,ITGB3	7
Cell-To-Cell Signaling and Interaction, Hematological System Development and Function, Immune Cell Trafficking	adhesion of mononuclear leukocytes	3.26e-06		0.761	FYB,IL6ST,ITGAL,ITGAX,LCP1,MAP4K1,NEDD9,PTPN6,RASSF5,RGS1,SIPA1,SPN,SPP1	13
Hematological System Development and Function, Tissue Morphology	quantity of leukocytes	5.6e-12		0.761	ABCA1,AXL,B2M,BRCA2,Bst2,C3,CCR5,Cd209b,Cd209d,Cd24a,CD5L,CD72,CD84,CLEC10A,CLEC7A,CTSV,CX3CR1,DDR1,DDX58,DOCK8,EFNB2,ELMO1,FAM26F,FCGR1A,FYB,HAVCR2,HCK,HCLS1,HEXB,HIVEP3,HLA-A,HSP90B1,IL6ST,ITGAL,ITGB3,LAIR1,MMP12,NEDD9,NLRC5,NR3C2,P2RX7,PLAC8,PSMB8,PTPN6,RASSF5,RGS1,SEMA4D,SERPINB1,SIGLEC10,SIPA1,SPN,SPP1,STAT1,TAP1,TET2,TGFBR1,VAV3	57
Cellular Development, Cellular Growth and Proliferation, Hematological System Development and Function, Hematopoiesis, Lymphoid Tissue Structure and Development, Tissue Development	development of lymphocytes	0.000133		0.732	AXL,B2M,C3,CCND1,Cd24a,CYP26B1,DOCK8,EFNB2,HAVCR2,HLA-A,HLA-DOA,HSP90B1,IL6ST,ITGAL,LAMP1,MIB1,MMP14,P2RX7,PLEKHA2,PSMB8,PTPN6,SMAD7,SPN,SPP1,STAT1,TGFBR1,USP18,VAV3	28
Cardiovascular System Development and Function, Tissue Morphology	permeability of blood vessel	0.000298		0.728	ABR,AQP1,AXL,C3,MYLK,MYOF,PAK1,PLAC8	8
Cellular Development, Cellular Growth and Proliferation, Embryonic Development, Lymphoid Tissue Structure and Development, Organ Development, Organismal Development, Tissue Development	development of lymphatic system cells	0.000521		0.728	AXL,C3,DOCK8,EGFR,HIVEP3,IL6ST,ITGAL,LAIR1,MIB1,PTPN6	10
Cellular Movement, Hair and Skin Development and Function	cell movement of epithelial cell lines	0.000234		0.726	C3,CCR5,DNM1,DOCK4,FGFR1,PAK1,SPP1,TGFBR1,TGFBR3	9
Cellular Function and Maintenance	engulfment of blood cells	0.000128		0.72	ABCA1,AXL,C3,CALR,Cd209b,DNM1,FCGR1A,HCK,ITGAX,P2RX7,PF4,PTPN6	12
Cancer, Organismal Injury and Abnormalities	connective or soft tissue tumor	0.00039		0.713	ABCA1,ACP1,ARFGEF2,ASPM,ASS1,BFSP1,BRCA2,CCND1,CD84,CLCN5,CLEC7A,COL4A2,CUL9,CX3CR1,DDR1,DDX58,DPP4,EGFR,ELOVL4,EPM2A,ERAP1,ERBB3,FAM20C,FGD3,FGFR1,GPX1,HEXB,HSP90B1,IFIT3,ITGAL,KIF11,KIF3A,KYNU,LAIR1,LGALS3BP,MCM3,MYH9,NR3C2,OPTN,P2RX7,PALD1,PBK,PER3,PLAC8,PRKCI,RASAL3,RCAN3,SMAD7,SORL1,SP110,SPP1,SYNE1,TAP1,TOP2A,VAV3,ZAK,ZNF609	57
Hematological System Development and Function, Tissue Morphology	quantity of antigen presenting cells	3.92e-06		0.712	ABCA1,B2M,CCR5,Cd209b,CTSV,CX3CR1,DDR1,DOCK8,ELMO1,HAVCR2,HCK,IL6ST,ITGB3,LAIR1,MMP12,NR3C2,PTPN6,SPP1,TGFBR1	19
Cell-To-Cell Signaling and Interaction	adhesion of tumor cell lines	2.86e-05		0.71	ACP1,CCND1,Cd24a,DDR1,EGFR,ERBB3,GIT1,ITGAL,ITGAV,ITGAX,ITGB3,MMP14,MYH9,PTPN6,SIPA1,SPN,SPP1,STAT1	18
Cell-To-Cell Signaling and Interaction	response of antigen presenting cells	9.29e-05		0.692	ABCA1,C3,CALR,Cd209b,CLEC7A,DDX58,FCGR1A,HCK,IL6ST,MAP4K1,P2RX7,PSMB8,TAP1	13
Cellular Movement, Hematological System Development and Function, Immune Cell Trafficking, Inflammatory Response	migration of bone marrow-derived dendritic cells	0.000463		0.686	DOCK8,HCLS1,PTPN6,SPP1	4
Free Radical Scavenging	metabolism of reactive oxygen species	0.000119		0.678	ABCA1,ABCC1,ARAP3,C3,CCR5,CLEC7A,CYGB,EGFR,GPX1,HCK,HVCN1,ITGAX,ITGB3,MMP14,MYLK,NCF4,NLRC4,NR3C2,P2RX7,PLCB2,PRDX5,PTPN6,RND3,SPP1,TFRC	25
Cancer, Organismal Injury and Abnormalities	malignant solid tumor	1.33e-05		0.674	ABCA1,ABCA5,ABCC1,ABI3,ABR,ACP1,ACSL5,ADAM19,AGAP2,AGPS,AHNAK2,AK8,AP2A2,APLP2,AQP1,ARAP3,ARFGEF2,ARHGAP10,ARHGAP18,ARHGAP22,ARHGAP27,ARHGEF40,ARPP21,ASPM,ASS1,AXL,B2M,BCO2,BFSP1,BIN2,BRCA2,BRPF3,C14orf79,C15orf48,C1orf109,C1orf112,C3,CALR,CAPSL,CATSPERG,CCDC122,CCDC88B,CCND1,CCR5,CD163,CD300LD,CD300LF,CD5L,CD72,CD84,CDC42BPB,CDC42BPG,CDC5L,CELSR3,CENPE,CEPT1,CFP,CKB,CLCN5,CLEC10A,CLEC12A,CLEC7A,…	308
Cell Morphology	orientation of cells	4.72e-05		0.67	CCR5,ELMO1,KIF3A,LCP1,MYH9,MYLK,PAK1,PRKCI,RASSF5,SIPA1,SPN,VASP,ZBP1	13
Cell Cycle	ploidy	0.000342		0.668	CENPE,CUL9,EGFR,KIF11,MMP14,NBEAL2,PTPN6,STAT1,TGFBR1,TOP2A,YWHAH	11
Cancer, Organismal Injury and Abnormalities	cancer	5.83e-06		0.656	ABCA1,ABCA5,ABCC1,ABI3,ABR,ACP1,ACSL5,ADAM19,AGAP2,AGPS,AHNAK2,AK8,AP2A2,APLP2,AQP1,ARAP3,ARFGEF2,ARHGAP10,ARHGAP18,ARHGAP22,ARHGAP27,ARHGEF40,ARPP21,ASPM,ASS1,AXL,B2M,BCO2,BFSP1,BIN2,BRCA2,BRPF3,C14orf79,C15orf48,C1orf109,C1orf112,C3,CALR,CAPSL,CATSPERG,CCDC122,CCDC88B,CCND1,CCR5,CD163,CD300LD,CD300LF,CD5L,CD72,CD84,CDC42BPB,CDC42BPG,CDC5L,CELSR3,CENPE,CEPT1,CFP,CKB,CLCN5,CLEC10A,CLEC12A,CLEC7A,…	312
Cancer, Dermatological Diseases and Conditions, Organismal Injury and Abnormalities	skin tumor	0.000198		0.651	ABCC1,ABI3,ABR,ACP1,ACSL5,ADAM19,AGAP2,AHNAK2,AK8,APLP2,AQP1,ARHGAP22,ARPP21,ASPM,AXL,BCO2,BIN2,BRCA2,BRPF3,C3,CAPSL,CATSPERG,CCDC88B,CCND1,CCR5,CD163,CD300LF,CD5L,CD72,CD84,CDC42BPB,CDC42BPG,CDC5L,CELSR3,CENPE,CLEC10A,CLIP2,COL4A2,CUL9,CX3CR1,DDR1,DDX58,DGKE,DLG3,DNM1,DOCK4,DOCK8,DPEP3,DPP4,DSG1,EGFR,ELAVL4,ELMO1,EPHA10,ERBB3,EXTL3,F11R,FGL2,FILIP1,FLNC,FYB,GBP4,GBP6,GLIPR1,GPRC5B,GPX1,HCK,HCLS1…	147
Cell-To-Cell Signaling and Interaction	response of tumor cell lines	4.53e-05		0.645	AXL,CALR,CKB,ERAP1,ERBB3,FCGR1A,FGFR1,HCK,P2RX7,PFN1,PTPN6,TOP2A	12
Cell-To-Cell Signaling and Interaction, Inflammatory Response	immune response of tumor cell lines	0.000108		0.645	AXL,CALR,CKB,ERAP1,ERBB3,FCGR1A,HCK,P2RX7,PFN1,PTPN6,TOP2A	11
Cellular Function and Maintenance	engulfment of leukocytes	0.000284		0.639	ABCA1,AXL,C3,CALR,Cd209b,DNM1,FCGR1A,HCK,P2RX7,PF4,PTPN6	11
Cancer, Organismal Injury and Abnormalities	neoplasia of epithelial tissue	7.41e-07		0.627	ABCA1,ABCA5,ABCC1,ABI3,ABR,ACP1,ADAM19,AGAP2,AGPS,AHNAK2,AK8,AP2A2,APLP2,AQP1,ARAP3,ARFGEF2,ARHGAP10,ARHGAP18,ARHGAP22,ARHGAP27,ARHGEF40,ARPP21,ASPM,ASS1,AXL,B2M,BIN2,BRCA2,BRPF3,C14orf79,C15orf48,C1orf109,C1orf112,C3,CALR,CATSPERG,CCDC122,CCDC88B,CCND1,CCR5,CD163,CD300LD,CD300LF,CD5L,CD84,CDC42BPB,CDC42BPG,CDC5L,CELSR3,CENPE,CEPT1,CFP,CKB,CLCN5,CLEC10A,CLEC12A,CLEC7A,CLIP2,COL4A2,CTSH,CTSK,CTSV,…	296
Cell Death and Survival	cell death of tumor cell lines	3.4e-07		0.61	ABCC1,AGAP2,AP2A2,AXL,B2M,BRCA2,CALR,CCND1,CCR5,Cd24a,CENPE,COL4A2,CUL9,DDX58,DNM1,DPP4,DSG1,EGFR,ENO1,ERBB3,FCGR1A,FGFR1,GLIPR1,GPX1,HCK,HCLS1,IFI16,IL6ST,ITGAV,ITGB3,ITPR1,KIF11,KIF1B,LAIR1,LAMP1,LGALS3BP,MAP4K1,MIB1,MMP14,MOB2,NACC2,NEDD9,NLRC4,NMI,NR3C2,OAS3,PAK1,PBK,PDE1B,PMEPA1,PRKCI,PTPN6,RAP1GDS1,RASSF5,SLC9B2,SMAD7,SPN,SPP1,STAT1,SULF1,TFRC,TGFBR1,TGFBR3,TOP2A,USP18,VAV3,YWHAH	67
Cell-To-Cell Signaling and Interaction, Connective Tissue Development and Function	adhesion of fibroblasts	0.000134		0.6	CCND1,ITGAL,ITGAV,ITGB3,SPP1,TGFBR3	6
Cellular Movement, Hematological System Development and Function, Immune Cell Trafficking	migration of peripheral blood lymphocytes	0.000161		0.577	CCR5,LCP1,PLCB2,RGS1	4
Cell Cycle	cell cycle progression	0.000648		0.566	AIF1,AXL,BRCA2,CALR,CCND1,CDC5L,CENPE,CUL9,DLGAP5,DPP4,EGFR,ERBB3,FGFR1,GAS2L1,GBP2,GLIPR1,GPX1,IFI16,Igtp,IRF9,Irgm1,ITGAL,KIF11,NEDD9,NUSAP1,PAK1,PER3,PF4,PRKCI,PTPN6,RASSF5,SIPA1,SMAD7,SPP1,STAT1,SULF1,TGFBR1,TOP2A,TRNP1,VAV3,ZAK	41
Cell-To-Cell Signaling and Interaction, Hematological System Development and Function	aggregation of blood cells	2.09e-05		0.557	C3,Cd24a,EFNB2,HCLS1,ITGAL,ITGAV,ITGB3,LAMP1,MYH9,NBEAL2,PDIA3,PLCB2,PTPN6,SPN,VASP,VAV3	16
Cell-To-Cell Signaling and Interaction	binding of muscle cells	3.89e-06		0.555	CALR,ITGB3,ITGB5,PDIA3,PF4,TGFBR1	6
Cell Morphology, Cellular Assembly and Organization, Cellular Function and Maintenance	formation of cellular protrusions	0.00058		0.551	ACP1,AGAP2,AQP1,Cd24a,CDC42BPB,CDC42BPG,CELSR3,CKB,DDR1,DNM1,DOCK10,EFNB2,EGFR,ELAVL4,ELMO1,FGD3,FGFR1,GIT1,HCK,ITGB3,ITPR1,KIF3A,LCP1,OCRL,OPTN,P2RX7,PAK1,PDIA3,PFN1,PRKCI,SEMA4D,SULF1,SYNE1,TGFBR1,VASP,VAV3,YWHAH	37
Hematological System Development and Function, Tissue Morphology	quantity of lymphocytes	3.75e-10		0.548	AXL,B2M,Bst2,C3,CCR5,Cd209b,Cd209d,Cd24a,CD5L,CD72,CD84,CLEC10A,CTSV,CX3CR1,DDR1,DDX58,DOCK8,EFNB2,FAM26F,FCGR1A,FYB,HCLS1,HEXB,HIVEP3,HLA-A,HSP90B1,IL6ST,ITGAL,LAIR1,NEDD9,NLRC5,P2RX7,PSMB8,PTPN6,RASSF5,RGS1,SEMA4D,SIGLEC10,SIPA1,SPN,SPP1,STAT1,TAP1,TGFBR1,VAV3	45
Connective Tissue Development and Function, Tissue Morphology	quantity of connective tissue cells	0.000286		0.541	C3,CTSK,CTSV,EGFR,GPX1,HCK,HIVEP3,IL6ST,ITGB3,MMP14,P2RX7,PTPN6,SPP1,STAT1	14
Cardiovascular Disease	vascular lesion	1.6e-05		0.534	CCR5,CTSK,CTSV,CX3CR1,DDR1,EFNB2,GPX1,ITGB3,MMP12,MMP14,MYLK,NR3C2,PFN1,SPN,SPP1,TGFBR1	16
Hematological System Development and Function, Humoral Immune Response, Tissue Morphology	quantity of B lymphocytes	1.39e-05		0.53	C3,Cd209b,Cd209d,Cd24a,CD72,CD84,DOCK8,FCGR1A,HCLS1,HSP90B1,ITGAL,LAIR1,NEDD9,PTPN6,RASSF5,RGS1,SEMA4D,SIGLEC10,SPN,SPP1,VAV3	21
Cell Death and Survival, Hematological Disease, Immunological Disease	apoptosis of mononuclear leukocytes	2.25e-05		0.53	CCR5,Cd24a,CUL9,DOCK8,FCGR1A,FGL2,IL6ST,Irgm1,ITPR1,MAP4K1,Ms4a4b (includes others),PDIA3,PERP,PF4,PTPN6,SMAD7,SPN,SPP1,STAT1,TOP2A,VAV3	21
Hematological System Development and Function, Inflammatory Response, Tissue Morphology	quantity of macrophages	4.42e-05		0.529	ABCA1,B2M,CCR5,Cd209b,CTSV,CX3CR1,DDR1,ELMO1,HAVCR2,HCK,ITGB3,MMP12,NR3C2,SPP1	14
Protein Degradation, Protein Synthesis	catabolism of protein	0.000153		0.522	ADAM19,AGAP2,CALR,CTSH,CTSK,CTSV,DPEP3,DPP4,DSG1,EGFR,EPM2A,ERAP1,FGL2,HSP90B1,LAMP1,MMP12,MMP14,MYH9,P2RX7,PCOLCE,PDIA3,PERP,PFN1,SERPINB1,SMAD7,SORL1,USP18	27
Humoral Immune Response, Protein Synthesis	quantity of IgG	0.000168		0.507	B2M,CCR5,Cd209b,CD84,Cxcl9,DOCK8,FCGR1A,Ggta1,HLA-DOA,IL6ST,ITGB3,LAIR1,RASSF5,SIGLEC10	14
Cardiovascular Disease	atherosclerosis	8.68e-05		0.502	ABCA1,CCR5,CD163,CTSV,CX3CR1,CYP26B1,DDR1,DOCK4,DPP4,GPX1,ITGAL,ITGAV,ITGAX,ITGB3,MMP12,MMP14,NR3C2,PF4,PFN1,RGS1,SNX29,SPP1,SUPV3L1,VASP	24
Developmental Disorder	Growth Failure	0.000169		0.493	ABCA1,APLP2,AQP1,BRCA2,CCND1,CKB,CTSK,CTSV,DDR1,EFNB2,EGFR,FAM20C,FGFR1,GPX1,HCK,HEXB,HIST1H1D,ITGAV,KCNJ10,MIB1,MMP14,PRKCI,STAT1,SULF1,SUPV3L1,SYNE1,TFRC,TGFBR1	28
Cellular Movement	migration of squamous cell carcinoma cell lines	0.000476		0.492	AXL,DDX58,EGFR,GIT1,ITGAV,PRKCI	6
Cell Death and Survival	cell death of leukemia cell lines	3.49e-06		0.475	ABCC1,B2M,CALR,CCND1,CCR5,DPP4,FCGR1A,FGFR1,HCK,HCLS1,ITPR1,LAIR1,LGALS3BP,MAP4K1,NR3C2,PAK1,PRKCI,RASSF5,SPN,TOP2A,USP18	21
Cell Death and Survival, Hematological Disease, Immunological Disease	apoptosis of lymphocytes	0.00013		0.448	CCR5,Cd24a,CUL9,DOCK8,FCGR1A,FGL2,Irgm1,ITPR1,MAP4K1,Ms4a4b (includes others),PDIA3,PERP,PTPN6,SMAD7,SPN,SPP1,STAT1,TOP2A,VAV3	19
Cancer, Organismal Injury and Abnormalities	urogenital cancer	4.89e-06		0.447	ABCA1,ABCA5,ABR,ADAM19,AGAP2,AGPS,AHNAK2,AQP1,ARAP3,ARFGEF2,ASPM,ASS1,AXL,B2M,BIN2,BRCA2,BRPF3,C3,CALR,CCDC122,CCDC88B,CCND1,CCR5,CD163,CD300LD,CD5L,CD84,CDC5L,CELSR3,CENPE,CKB,CLCN5,CLEC12A,COL4A2,CTSH,CTSV,CUL9,DDR1,DDX58,DENND4C,DLG3,DLGAP5,DOCK10,DOCK4,DOCK8,DPEP3,DPP4,EFNB2,EGFR,ELMO1,ENO1,EOGT,EPHA10,ERAP1,ERBB3,EVL,FAM198B,FAM20C,FAM21A/FAM21C,FCGR1A,FGD3,FGFR1,FGL2,FILIP1,FLNC,FNIP2,FOXRE…	156
Hematological System Development and Function, Tissue Morphology	quantity of natural killer T lymphocytes	0.000678		0.447	B2M,CCR5,CTSV,HEXB,ITGAL,STAT1	6
Cancer, Organismal Injury and Abnormalities	adenocarcinoma	8.49e-07		0.436	ABCA1,ABCA5,ABCC1,ABI3,ABR,ADAM19,AGAP2,AGPS,AHNAK2,AK8,AP2A2,APLP2,ARAP3,ARFGEF2,ARHGAP10,ARHGAP18,ARHGAP22,ARHGAP27,ARHGEF40,ARPP21,ASPM,AXL,B2M,BRCA2,BRPF3,C14orf79,C15orf48,C3,CATSPERG,CCDC122,CCDC88B,CCND1,CCR5,CD163,CD300LD,CD5L,CD84,CDC42BPB,CDC42BPG,CDC5L,CELSR3,CENPE,CFP,CKB,CLCN5,CLEC10A,CLEC12A,CLEC7A,CLIP2,COL4A2,CUL9,CYGB,CYP26B1,DDR1,DDX58,DENND4C,DGKE,DLG3,DLGAP5,DNM1,DOCK10,DOCK4,…	257
Dermatological Diseases and Conditions, Inflammatory Disease, Inflammatory Response	Dermatitis	0.000461		0.422	ABCA1,C3,CALR,CD300LF,CTSV,DPP4,DSG1,EGFR,ENO1,HAVCR2,HCK,HLA-A,IRF9,ITGB3,NLRC4,OPTN,PBK,SMAD7,STAT1,TGFBR1,TOP2A	21
Cellular Compromise	degeneration of cells	0.000134		0.412	AXL,CDNF,CTSV,CX3CR1,ELOVL4,EPM2A,ERBB3,FGFR1,GPX1,HEXB,IL6ST,ITPR1,KCNJ10,KIF3A,MSRB3,MYOF,SORL1,SPG7,SPP1	19
Cellular Development, Cellular Growth and Proliferation, Hematological System Development and Function	proliferation of immune cells	2.96e-10		0.408	AIF1,AXL,B2M,C3,CALR,CCDC88B,CCR5,Cd209d,Cd24a,CD72,CD84,CLEC10A,DOCK8,DPP4,EFNB2,ERAP1,FGL2,FYB,HAVCR2,HCK,HCLS1,HLA-E,HSP90B1,IL6ST,Irgm1,ITGAL,ITGAX,ITGB3,KCNN4,LAIR1,LCP1,MAP4K1,Ms4a4b (includes others),P2RX7,PCYT1A,PF4,PLCB2,PLEKHA2,PTPN6,RASSF5,RGS2,SEMA4D,SIGLEC10,SMAD7,SPN,SPP1,STAT1,TGFBR1,VAV3	49
Cell-To-Cell Signaling and Interaction, Hematological System Development and Function, Immune Cell Trafficking	adhesion of immune cells	8.9e-14		0.408	ARAP3,AXL,C3,CCND1,CCR5,Cd24a,CD300LD,CLEC10A,CX3CR1,F11R,FCGR1A,FYB,HCK,IL6ST,Irgm1,ITGAL,ITGAX,ITGB3,LBP,LCP1,MAP4K1,NEDD9,P2RX7,PAK1,PF4,PTPN6,RASSF5,RGS1,SIPA1,SPN,SPP1,STAT1,VASP,VAV3	34
Cell-To-Cell Signaling and Interaction, Hematological System Development and Function, Immune Cell Trafficking, Inflammatory Response	activation of antigen presenting cells	2.24e-07		0.404	AXL,C3,CALR,Cd24a,CLEC7A,CTSH,CX3CR1,ERAP1,FCGR1A,HAVCR2,HCK,HLA-A,HLA-DOA,HSP90B1,ITGAV,LBP,P2RX7,PRKCI,PSMB8,PSME1,PTPN6,STAT1,TOLLIP	23
Cellular Movement	invasion of cells	7.35e-07		0.401	AGAP2,ARAP3,AXL,CALR,CCND1,Cd24a,CDC42BPB,CTSH,CTSK,CTSV,DDR1,DDX58,DOCK4,DPP4,EGFR,ELMO1,ERBB3,FGFR1,GIT1,HAVCR2,HSP90B1,ITGAL,ITGAV,ITGAX,ITGB3,LCP1,MAP4K1,MMP14,MYLK,NEDD9,PAK1,PRKCI,RND3,SEMA4D,SMAD7,SPP1,STAT1,SULF1,TGFBR1,TGFBR3,TMEM176B,VASP,VAV3,ZAK	44
Cell Morphology	polarization of cells	0.000155		0.4	CCR5,ELMO1,KIF3A,LCP1,MYH9,MYLK,PAK1,PRKCI,RASSF5,SIPA1,SPN,ZBP1	12
Cell Death and Survival, Hematological Disease, Immunological Disease	apoptosis of leukocytes	5.86e-05		0.398	CCR5,Cd24a,CD5L,CUL9,DOCK8,FCGR1A,FGL2,HAVCR2,IL6ST,Irgm1,ITPR1,MAP4K1,Ms4a4b (includes others),P2RX7,PDIA3,PERP,PF4,PTPN6,SMAD7,SPN,SPP1,STAT1,TOP2A,VAV3	24
Hematological System Development and Function, Tissue Morphology	quantity of mononuclear leukocytes	4.4e-10		0.394	AXL,B2M,Bst2,C3,CCR5,Cd209b,Cd209d,Cd24a,CD5L,CD72,CD84,CLEC10A,CTSV,CX3CR1,DDR1,DDX58,DOCK8,EFNB2,FAM26F,FCGR1A,FYB,HCLS1,HEXB,HIVEP3,HLA-A,HSP90B1,IL6ST,ITGAL,ITGB3,LAIR1,NEDD9,NLRC5,P2RX7,PSMB8,PTPN6,RASSF5,RGS1,SEMA4D,SIGLEC10,SIPA1,SPN,SPP1,STAT1,TAP1,TGFBR1,VAV3	46
Cancer, Organismal Injury and Abnormalities	epithelial cancer	7.3e-06		0.383	ABCA1,ABCA5,ABCC1,ABI3,ABR,ACP1,ADAM19,AGAP2,AGPS,AHNAK2,AK8,AP2A2,APLP2,AQP1,ARAP3,ARFGEF2,ARHGAP10,ARHGAP18,ARHGAP22,ARHGAP27,ARHGEF40,ARPP21,ASPM,ASS1,AXL,B2M,BIN2,BRCA2,BRPF3,C14orf79,C15orf48,C1orf109,C1orf112,C3,CATSPERG,CCDC122,CCDC88B,CCND1,CCR5,CD163,CD300LD,CD300LF,CD5L,CD84,CDC42BPB,CDC42BPG,CDC5L,CELSR3,CENPE,CEPT1,CFP,CKB,CLCN5,CLEC10A,CLEC12A,CLEC7A,CLIP2,COL4A2,CTSH,CTSK,CTSV,CUL9,…	291
Cell Morphology	sprouting	0.000365		0.377	AGAP2,AQP1,ARAP3,DOCK10,EFNB2,ELAVL4,ELMO1,FGFR1,GIT1,ITPR1,KIF3A,MMP14,OPTN,PAK1,PDIA3,PFN1,SEMA4D,SPP1,SULF1,VASP	20
Cardiovascular System Development and Function, Organismal Development	growth of blood vessel	0.000181		0.37	CX3CR1,IL6ST,ITGAV,ITGB3,MMP14,PTPN6,SPP1,STAT1	8
Cancer, Organismal Injury and Abnormalities	breast or colorectal cancer	6.55e-05		0.358	ABCA5,ABCC1,ABR,ACSL5,AP2A2,APLP2,ARAP3,ARFGEF2,ARHGAP10,ARHGAP22,ARHGAP27,ARHGEF40,ASPM,AXL,B2M,BRCA2,C15orf48,CALR,CATSPERG,CCDC88B,CCND1,CCR5,CD163,CD84,CDC42BPB,CDC42BPG,CDC5L,CENPE,CLCN5,CLEC10A,CLEC7A,COL4A2,CUL9,DGKE,DLGAP5,DOCK10,DOCK4,DOCK8,DPEP3,DPP4,DSG1,DTX3L,EGFR,ELAVL4,ELOVL6,ENO1,ERBB3,EVL,EXTL3,F11R,FAM134B,FAM198B,FAM21A/FAM21C,FAM26F,FAR2,FGD3,FGFR1,FLNC,FYB,GAS2L1,GPRC5B,GPX1,H…	166
Cell-To-Cell Signaling and Interaction	aggregation of cells	1.83e-05		0.358	AXL,C3,Cd24a,EFNB2,EGFR,HCLS1,ITGAL,ITGAV,ITGB3,LAMP1,LYZ,MMP14,MYH9,NBEAL2,PDIA3,PLCB2,PTPN6,SPN,VASP,VAV3	20
Cellular Development, Cellular Growth and Proliferation, Hematological System Development and Function	cell proliferation of T lymphocytes	6.98e-10		0.342	AIF1,AXL,B2M,C3,CALR,CCDC88B,CCR5,Cd24a,CD84,CLEC10A,DOCK8,DPP4,EFNB2,ERAP1,FGL2,FYB,HAVCR2,HCLS1,HLA-E,HSP90B1,IL6ST,Irgm1,ITGAL,ITGAX,ITGB3,KCNN4,LAIR1,LCP1,MAP4K1,Ms4a4b (includes others),P2RX7,PLCB2,PTPN6,RASSF5,RGS2,SPN,SPP1,STAT1,TGFBR1,VAV3	40
Hematological System Development and Function, Inflammatory Response, Tissue Morphology	quantity of phagocytes	5.17e-06		0.341	ABCA1,B2M,C3,CCR5,Cd209b,CLEC7A,CTSV,CX3CR1,DDR1,DOCK8,ELMO1,FCGR1A,HAVCR2,HCK,IL6ST,ITGAL,ITGB3,LAIR1,MMP12,NR3C2,PLAC8,PTPN6,SERPINB1,SPP1,TGFBR1	25
Cancer, Organismal Injury and Abnormalities	metastasis	0.000191		0.328	AQP1,AXL,B2M,CCND1,COL4A2,CTSH,DDX58,DLGAP5,DOCK4,EGFR,ERBB3,FAM26F,FGFR1,GIT1,HCLS1,HLA-E,HSP90B1,ITGAL,ITGAV,ITGB3,MMP14,NEDD9,PAK1,PBK,PCOLCE,PRKCI,SEL1L3,SEMA4D,SMAD7,SPP1,STAT1,TGFBR1,TGFBR3,TOP2A,VAV3	35
Cancer, Organismal Injury and Abnormalities	advanced malignant tumor	0.000339		0.328	AQP1,AXL,B2M,CCND1,COL4A2,CTSH,DDX58,DLGAP5,DOCK4,DPP4,EGFR,ERBB3,FAM26F,FGFR1,GIT1,HCLS1,HLA-E,HSP90B1,ITGAL,ITGAV,ITGB3,MMP14,NEDD9,PAK1,PBK,PCOLCE,PRKCI,SEL1L3,SEMA4D,SMAD7,SPP1,STAT1,TGFBR1,TGFBR3,TMEM176B,TOP2A,VAV3	37
Cell-To-Cell Signaling and Interaction	adhesion of blood cells	1.94e-13		0.321	ARAP3,AXL,C3,CCND1,CCR5,Cd24a,CD300LD,CLEC10A,CX3CR1,DGKE,F11R,FCGR1A,FYB,HCK,IL6ST,Irgm1,ITGAL,ITGAX,ITGB3,LBP,LCP1,MAP4K1,NEDD9,P2RX7,PAK1,PF4,PTPN6,RASSF5,RGS1,SIPA1,SPN,SPP1,STAT1,VASP,VAV3	35
Free Radical Scavenging	synthesis of reactive oxygen species	0.000394		0.309	ABCA1,ABCC1,ARAP3,C3,CCR5,CLEC7A,EGFR,GPX1,HCK,HVCN1,ITGAX,ITGB3,MMP14,MYLK,NCF4,NLRC4,NR3C2,P2RX7,PLCB2,PTPN6,RND3,SPP1,TFRC	23
Cell-To-Cell Signaling and Interaction, Hematological System Development and Function, Inflammatory Response	binding of professional phagocytic cells	6.24e-06		0.308	ARAP3,AXL,C3,CLEC10A,FCGR1A,HCK,ITGAL,ITGB3,LBP,PF4,PTPN6	11
Cellular Development, Hematological System Development and Function, Hematopoiesis	differentiation of lymphocytes	0.000302		0.304	AXL,B2M,Cd24a,CD72,CYP26B1,DDX58,EFNB2,HAVCR2,HLA-DOA,HSP90B1,IL6ST,ITGAL,LAMP1,LCP1,MMP14,P2RX7,PTPN6,RASSF5,SIGLEC10,SMAD7,SPN,STAT1,TGFBR1,USP18	24
Skeletal and Muscular System Development and Function	quantity of bone	0.000502		0.295	C3,CTSK,CTSV,EGFR,HCK,HIVEP3,IL6ST,ITGB3,MMP14,P2RX7,PCOLCE,PTPN6,SPP1,STAT1	14
Cell Death and Survival	cellular degradation	0.000211		0.291	CDNF,CTSV,EPM2A,ERBB3,FGFR1,GPX1,HEXB,IL6ST,ITGB3,ITPR1,KCNJ10,LYZ,MSRB3,SORL1,SPG7	15
Cell Death and Survival	apoptosis of blood cells	9.3e-05		0.289	CCR5,Cd24a,CD5L,CUL9,DOCK8,FCGR1A,FGL2,HAVCR2,IL6ST,Irgm1,ITPR1,MAP4K1,Ms4a4b (includes others),P2RX7,PDIA3,PERP,PF4,PFN1,PTPN6,SMAD7,SPN,SPP1,STAT1,TOP2A,VAV3	25
Cardiovascular System Development and Function, Cellular Development, Cellular Growth and Proliferation, Connective Tissue Development and Function, Digestive System Development and Function, Hepatic System Development and Function, Organ Development, Organismal Development, Tissue Development	proliferation of hepatic stellate cells	2e-05		0.281	IL6ST,ITGAV,ITGB3,MMP14,PTPN6,SPP1,STAT1	7
Cellular Assembly and Organization, Cellular Function and Maintenance, Tissue Development	polymerization of actin filaments	3.65e-05		0.277	AIF1,ARHGAP18,EVL,HCK,HCLS1,PAK1,PFN1,Tmsb4x (includes others),VASP	9
Cell Morphology	cell spreading of breast cancer cell lines	0.000384		0.277	Cd24a,MYH9,PAK1,PFN1	4
Cellular Movement, Hair and Skin Development and Function	migration of epithelial cell lines	0.000516		0.277	C3,CCR5,DOCK4,FGFR1,SPP1,TGFBR1,TGFBR3	7
Cellular Movement, Skeletal and Muscular System Development and Function	migration of smooth muscle cells	0.000451		0.276	CCND1,CTSV,DDR1,F11R,FGFR1,GIT1,IL6ST,ITGB5,PAK1,SPP1	10
Cardiovascular Disease	vaso-occlusion	2.63e-05		0.258	ABCA1,CCR5,CD163,CTSV,CX3CR1,CYP26B1,DDR1,DOCK4,DPP4,GPX1,ITGAL,ITGAV,ITGAX,ITGB3,MMP12,MMP14,NR3C2,PF4,PFN1,RGS1,SNX29,SP110,SPP1,SUPV3L1,VASP,VAV3	26
Cardiovascular Disease	occlusion of blood vessel	2.85e-05		0.258	ABCA1,CCR5,CD163,CTSV,CX3CR1,CYP26B1,DDR1,DOCK4,DPP4,GPX1,ITGAL,ITGAV,ITGAX,ITGB3,MMP12,MMP14,NR3C2,PF4,PFN1,RGS1,SNX29,SP110,SPP1,SUPV3L1,VASP,VAV3	26
Cardiovascular Disease	occlusion of artery	6.06e-05		0.258	ABCA1,CCR5,CD163,CTSV,CX3CR1,CYP26B1,DDR1,DOCK4,DPP4,GPX1,ITGAL,ITGAV,ITGAX,ITGB3,MMP12,MMP14,NR3C2,PF4,PFN1,RGS1,SNX29,SPP1,SUPV3L1,VASP,VAV3	25
Hematological System Development and Function, Tissue Morphology	quantity of T lymphocytes	3.74e-07		0.255	B2M,Bst2,CCR5,CD5L,CD84,CLEC10A,CTSV,DDR1,DDX58,DOCK8,EFNB2,FYB,HEXB,HIVEP3,HLA-A,HSP90B1,IL6ST,ITGAL,LAIR1,NLRC5,P2RX7,PSMB8,PTPN6,RASSF5,SEMA4D,SIGLEC10,SIPA1,SPP1,STAT1,TAP1,TGFBR1,VAV3	32
Organismal Survival	morbidity or mortality	6.77e-08		0.253	ABCA1,ABCA5,ABCC1,ABR,ADAM19,APLP2,AQP1,ARAP3,ASS1,B2M,BRCA2,C3,CALR,CCND1,CCR5,Cd209b,CELSR3,CENPE,CFP,CKB,CLEC7A,COL4A2,CTSV,CUL9,CX3CR1,Cxcl9,CYP26B1,DDR1,DDX58,DNM1,EFNB2,EGFR,ELAVL4,ELOVL4,ERBB3,EXTL3,FAM20C,FGFR1,FLNC,GIT1,GPX1,HAVCR2,HCK,HEXB,HIST1H1D,HLA-A,HS2ST1,HSP90B1,Igtp,IL6ST,IRF9,Irgm1,ITGAV,ITGB3,ITPR1,KCNJ10,KIF1B,KIF3A,LAMP1,LCP1,LY6E,LYZ,MIB1,MMP12,MMP14,MYH9,NR3C2,NUSAP1,OCRL,…	97
Cell-To-Cell Signaling and Interaction, Hematological System Development and Function, Immune Cell Trafficking	adhesion of lymphocytes	9.24e-06		0.208	FYB,IL6ST,ITGAL,MAP4K1,NEDD9,PTPN6,RASSF5,RGS1,SIPA1,SPN,SPP1	11
Cell Death and Survival, Hematological Disease, Immunological Disease	apoptosis of T lymphocytes	0.00063		0.207	CCR5,Cd24a,CUL9,DOCK8,FCGR1A,Irgm1,MAP4K1,Ms4a4b (includes others),PDIA3,PERP,PTPN6,SPN,SPP1,STAT1,TOP2A	15
Cell Death and Survival, Hematological Disease, Immunological Disease	cell death of lymphocytes	2.66e-05		0.205	CCR5,Cd24a,CLEC10A,CUL9,DOCK8,FCGR1A,FGL2,Irgm1,ITGAL,ITPR1,MAP4K1,Ms4a4b (includes others),P2RX7,PDIA3,PERP,PTPN6,SMAD7,SPN,SPP1,STAT1,TOP2A,VAV3	22
Tissue Development	development of epithelial tissue	1.38e-05		0.183	ACP1,ARHGAP22,AXL,C3,CALR,CCND1,COL4A2,EFNB2,EGFR,ERAP1,F11R,FGFR1,GPX1,ITGB3,MIB1,MMP14,MYOF,PAK1,PF4,PPP1R16B,PSMB8,SEMA4D,SEMA6A,SLC9A4,SPP1,STAT1,SULF1,TGFBR1	28
Cellular Development, Hematological System Development and Function, Hematopoiesis	differentiation of leukocytes	0.000148		0.182	AXL,B2M,Cd24a,CD72,CYP26B1,DDX58,EFNB2,FCGR1A,HAVCR2,HCLS1,HLA-DOA,HSP90B1,IFI16,IL6ST,ITGAL,LAIR1,LAMP1,LCP1,MMP14,NLRC4,P2RX7,PF4,PTPN6,RASSF5,SIGLEC10,SMAD7,SPN,STAT1,TET2,TGFBR1,USP18	31
Cancer, Organismal Injury and Abnormalities	tumorigenesis of tissue	1.79e-07		0.18	ABCA1,ABCA5,ABCC1,ABI3,ABR,ACP1,ADAM19,AGAP2,AGPS,AHNAK2,AK8,AP2A2,APLP2,AQP1,ARAP3,ARFGEF2,ARHGAP10,ARHGAP18,ARHGAP22,ARHGAP27,ARHGEF40,ARPP21,ASPM,ASS1,AXL,B2M,BIN2,BRCA2,BRPF3,C14orf79,C15orf48,C1orf109,C1orf112,C3,CALR,CATSPERG,CCDC122,CCDC88B,CCND1,CCR5,CD163,CD300LD,CD300LF,CD5L,CD84,CDC42BPB,CDC42BPG,CDC5L,CELSR3,CENPE,CEPT1,CFP,CKB,CLCN5,CLEC10A,CLEC12A,CLEC7A,CLIP2,CLTB,COL4A2,CTSH,CTSK,…	301
Organismal Survival	survival of organism	5.8e-05		0.179	ABCC1,AQP1,BRCA2,C3,CALR,CCR5,Cxcl9,DDX58,DNM1,EGFR,ERBB3,FGFR1,FGL2,GIT1,GPX1,HSP90B1,IFI16,IL6ST,Irgm1,ITGAL,ITGB3,LAMP1,LBP,LYZ,MMP14,NLRC4,SPP1,STAT1,SYNE1,TAP1,TET2,TGFBR1,TOP2A	33
Cell Death and Survival, Hematological Disease, Immunological Disease	cell death of mononuclear leukocytes	4.61e-06		0.17	CCR5,Cd24a,CLEC10A,CUL9,DOCK8,FCGR1A,FGL2,IL6ST,Irgm1,ITGAL,ITPR1,MAP4K1,Ms4a4b (includes others),P2RX7,PDIA3,PERP,PF4,PTPN6,SMAD7,SPN,SPP1,STAT1,TOP2A,VAV3	24
Cell-To-Cell Signaling and Interaction, Inflammatory Response	response of phagocytes	2.31e-05		0.168	ABCA1,C3,CALR,CCR5,Cd209b,CLEC7A,DDX58,FCGR1A,HCK,IL6ST,ITGAL,ITGAX,ITGB3,P2RX7,PF4	15
Cell-To-Cell Signaling and Interaction, Skeletal and Muscular System Development and Function	binding of smooth muscle cells	4.4e-05		0.152	ITGB3,ITGB5,PDIA3,PF4,TGFBR1	5
Cellular Development, Cellular Growth and Proliferation, Hematological System Development and Function	proliferation of lymphocytes	4.72e-11		0.147	AIF1,AXL,B2M,C3,CALR,CCDC88B,CCR5,Cd209d,Cd24a,CD72,CD84,CLEC10A,DOCK8,DPP4,EFNB2,ERAP1,FGL2,FYB,HAVCR2,HCK,HCLS1,HLA-E,HSP90B1,IL6ST,Irgm1,ITGAL,ITGAX,ITGB3,KCNN4,LAIR1,LCP1,MAP4K1,Ms4a4b (includes others),P2RX7,PCYT1A,PLCB2,PLEKHA2,PTPN6,RASSF5,RGS2,SEMA4D,SIGLEC10,SMAD7,SPN,SPP1,STAT1,TGFBR1,VAV3	48
Embryonic Development, Organismal Development	development of body axis	0.000392		0.128	ABR,ADAM19,APLP2,AQP1,ASPM,AXL,BFSP1,BRCA2,CCND1,CLCN5,CTSK,CX3CR1,CYP26B1,DDR1,EGFR,ELOVL4,FGFR1,HEXB,HLA-A,HLA-E,HS2ST1,HSP90B1,IFI16,IL6ST,ITGAV,ITPR1,KIF3A,MIB1,MMP14,NR1D1,PAK1,PRKCI,PSMB8,SDF4,SEMA6A,SESTD1,SMAD7,STAT1,TGFBR1,TGFBR3,TMEM176B,TRNP1	42
Embryonic Development, Organismal Development	development of head	0.000636		0.128	ABR,ADAM19,APLP2,AQP1,ASPM,AXL,BFSP1,BRCA2,CCND1,CLCN5,CTSK,CX3CR1,CYP26B1,DDR1,EGFR,ELOVL4,FGFR1,HEXB,HLA-A,HLA-E,HS2ST1,IFI16,IL6ST,ITGAV,ITPR1,KIF3A,MMP14,NR1D1,PAK1,PRKCI,PSMB8,SDF4,SEMA6A,SMAD7,STAT1,TGFBR1,TGFBR3,TMEM176B,TRNP1	39
Cardiovascular System Development and Function, Cellular Development, Cellular Function and Maintenance, Cellular Growth and Proliferation, Organismal Development, Tissue Development	endothelial cell development	8.01e-06		0.127	ACP1,ARHGAP22,AXL,C3,CALR,COL4A2,EFNB2,EGFR,ERAP1,F11R,FGFR1,GPX1,ITGB3,MMP14,MYOF,PF4,PPP1R16B,SEMA4D,SEMA6A,STAT1,SULF1,TGFBR1	22
Cell Death and Survival	apoptosis of carcinoma cell lines	0.000141		0.123	ABCC1,AP2A2,CCND1,COL4A2,DDX58,EGFR,ERBB3,GPX1,IL6ST,ITGAV,NLRC4,PMEPA1,PTPN6,SPP1,SULF1	15
Cell-To-Cell Signaling and Interaction	adhesion of connective tissue cells	0.000212		0.119	ACP1,CALR,CCND1,DNM1,EFNB2,ITGAL,ITGAV,ITGB3,SPN,SPP1,TGFBR3	11
Cell Morphology	polarization of lymphocytes	0.0003		0.105	ELMO1,LCP1,MYLK,PRKCI,RASSF5,SIPA1,SPN	7
Cellular Development	branching of cells	0.000522		0.093	AGAP2,AQP1,DOCK10,EFNB2,ELAVL4,ELMO1,FGFR1,GIT1,ITPR1,KIF3A,OPTN,PAK1,PDIA3,PFN1,RND3,SEMA4D,SPP1,SULF1,VASP	19
Organismal Injury and Abnormalities, Tissue Morphology	size of lesion	0.000699		0.081	C3,CTSV,CX3CR1,DDR1,EGFR,GPX1,HLA-A,MMP12,NBEAL2,NR3C2,P2RX7,SPP1,STAT1,TGFBR1	14
Cancer, Organismal Injury and Abnormalities, Reproductive System Disease	mammary tumor	9.84e-06		0.069	ABCC1,AGPS,AXL,BRCA2,CCND1,CCR5,CDC5L,CLEC10A,CUL9,DPEP3,EGFR,ELOVL6,ENO1,ERBB3,F11R,FAM198B,FAM21A/FAM21C,FGFR1,HCK,HIVEP3,HLA-A,HSP90B1,ITGAL,ITGAV,ITGAX,ITGB3,ITGB5,ITPR1,KIF11,LPCAT2,MMP12,MMP14,MYH9,MYLK,N4BP3,NAT6,NBEAL2,NEDD9,NLRC4,NR3C2,NUP210,PER3,PFN1,PRDX5,PRKCI,RGS1,RGS2,RHBDF1,RND3,SIDT2,SPP1,STAT1,SULF1,SUPV3L1,SYNE1,TBC1D9,TET2,TGFBR1,TGFBR3,TNS1,TNXB,TOP2A,VAV3,YWHAH,ZAK,ZBTB4	66
Cellular Development, Cellular Growth and Proliferation	cell proliferation of ovarian cancer cell lines	3.98e-05		0.064	CCND1,DLGAP5,EGFR,ERBB3,HIST1H1D,ITGAV,MICU1,MMP14,PRKCI,SPP1,TGFBR1	11
Cell Morphology	cell spreading	5.68e-08		0.056	ACP1,ARAP3,C3,CCR5,Cd24a,EGFR,ELMO1,FLNC,GBP2,GIT1,HCK,ITGAL,ITGAV,ITGB3,MAP4K1,MYH9,NEDD9,PAK1,PFN1,SPP1,VASP,VAV3	22
Organismal Survival	organismal death	5.24e-07		0.056	ABCA1,ABCA5,ABCC1,ABR,ADAM19,APLP2,AQP1,ARAP3,ASS1,B2M,BRCA2,C3,CALR,CCND1,CCR5,Cd209b,CELSR3,CENPE,CFP,CKB,CLEC7A,COL4A2,CTSV,CUL9,CX3CR1,Cxcl9,CYP26B1,DDR1,DDX58,DNM1,EFNB2,EGFR,ELAVL4,ELOVL4,ERBB3,EXTL3,FAM20C,FGFR1,FLNC,GIT1,GPX1,HAVCR2,HCK,HEXB,HIST1H1D,HS2ST1,HSP90B1,Igtp,IL6ST,IRF9,Irgm1,ITGAV,ITGB3,ITPR1,KCNJ10,KIF1B,KIF3A,LAMP1,LCP1,LY6E,LYZ,MIB1,MMP12,MMP14,MYH9,NR3C2,NUSAP1,OCRL,PCYT1A…	93
Cellular Movement	invasion of carcinoma cell lines	1.05e-05		0.043	AXL,CTSH,DDR1,DDX58,DOCK4,EGFR,ERBB3,FGFR1,GIT1,ITGAV,PAK1,PRKCI,SMAD7,SPP1,SULF1	15
Cell-To-Cell Signaling and Interaction, Inflammatory Response	immune response of phagocytes	0.000122		0.026	ABCA1,C3,CALR,Cd209b,DDX58,FCGR1A,HCK,IL6ST,ITGAL,ITGAX,ITGB3,P2RX7,PF4	13
Cellular Development, Cellular Growth and Proliferation, Hematological System Development and Function, Hematopoiesis, Tissue Development	development of blood cells	1.95e-05		0	AXL,B2M,BRCA2,C3,CCND1,Cd24a,CYP26B1,DOCK8,EFNB2,EGFR,HAVCR2,HLA-A,HLA-DOA,HSP90B1,IL6ST,ITGAL,ITGB3,LAIR1,LAMP1,MIB1,MMP14,MYH9,NBEAL2,P2RX7,PLEKHA2,PSMB8,PTPN6,SMAD7,SPN,SPP1,STAT1,TET2,TGFBR1,USP18,VAV3	35
Cell-To-Cell Signaling and Interaction	adhesion of breast cancer cell lines	2.73e-07		0	ACP1,CCND1,Cd24a,EGFR,ERBB3,GIT1,ITGB3,MMP14,SIPA1,SPP1	10
Cellular Movement, Hematological System Development and Function, Immune Cell Trafficking	migration of peripheral blood leukocytes	0.000186		0	CCR5,EFNB2,LCP1,PLCB2,RGS1	5
Cardiovascular System Development and Function, Organismal Development	vasculogenesis	8.38e-06		0	ACP1,ARHGAP22,AXL,C3,CALR,CCR5,COL4A2,CX3CR1,CYGB,DDR1,EFNB2,EGFR,ERAP1,F11R,FGFR1,GPX1,IL6ST,ITGAV,ITGB3,MIB1,MMP12,MMP14,MYH9,MYOF,PAK1,PF4,PLEKHG5,PPP1R16B,PTPN6,SEMA4D,SEMA6A,SMAD7,SPP1,STAT1,SULF1,TGFBR1,TGFBR3	37
Cellular Development, Cellular Growth and Proliferation	proliferation of blood cells	1.06e-11		0	AIF1,AXL,B2M,C3,CALR,CCDC88B,CCND1,CCR5,CD163,Cd209d,Cd24a,CD72,CD84,CLEC10A,DOCK8,DPP4,EFNB2,EGFR,ERAP1,FGFR1,FGL2,FYB,HAVCR2,HCK,HCLS1,HLA-E,HSP90B1,IL6ST,Irgm1,ITGAL,ITGAX,ITGB3,KCNN4,LAIR1,LCP1,MAP4K1,Ms4a4b (includes others),MYH9,P2RX7,PCYT1A,PF4,PLCB2,PLEKHA2,PTPN6,RASSF5,RGS2,SEMA4D,SIGLEC10,SMAD7,SPN,SPP1,STAT1,TGFBR1,VAV3	54
Endocrine System Disorders, Gastrointestinal Disease, Immunological Disease, Metabolic Disease	insulin-dependent diabetes mellitus	8.82e-21		0	9930111J21Rik1/Gm12185,ABCA1,AIF1,B2M,CAPSL,CCR5,CD84,CLEC12A,CTSV,CX3CR1,Cxcl9,DDR1,DPP4,ERBB3,FAM26F,FCGR1A,GBP2,GBP4,GBP6,Gbp8,HAVCR2,HCLS1,HERC6,HLA-A,HLA-DOA,HLA-DOB,HLA-F,IFI16,IFIT3,Iigp1,Irgm1,ITGAX,ITPR1,LCP1,LY6G6C,LYZ,Ms4a4b (includes others),OAS1,P2RX7,PSMB8,RGS1,SIGLEC10,SPN,STAT1,TAP1,TAP2,Tgtp1/Tgtp2,TNXB,ZBP1	49
Cellular Function and Maintenance	function of blood cells	3.9e-17		0	ABCA1,ABCC1,AXL,B2M,C3,CCR5,Cd209b,Cd24a,CD300LF,CD72,CD84,CLEC7A,CX3CR1,DDX58,DOCK8,ERAP1,F11R,FCGR1A,FYB,GPX1,HAVCR2,HCK,HCLS1,HLA-A,HLA-E,ITGAL,ITGB3,KCNN4,LBP,LCP1,MAP4K1,MMP12,MMP14,NBEAL2,NEDD9,NLRC4,NLRC5,P2RX7,PAK1,PLAC8,PLCB2,PLXNA1,PTPN6,RASSF5,RGS1,SERPINB1,SPN,SPP1,STAT1,TAP1,VASP	51
Cellular Function and Maintenance	function of leukocytes	1.97e-15		0	ABCC1,AXL,B2M,C3,CCR5,Cd209b,CD300LF,CD72,CD84,CLEC7A,CX3CR1,DDX58,DOCK8,ERAP1,F11R,FCGR1A,FYB,HAVCR2,HCK,HCLS1,HLA-A,HLA-E,ITGAL,ITGB3,KCNN4,LBP,LCP1,MAP4K1,MMP12,MMP14,NEDD9,NLRC4,NLRC5,P2RX7,PAK1,PLAC8,PLCB2,PLXNA1,PTPN6,RASSF5,RGS1,SERPINB1,SPN,SPP1,STAT1,TAP1	46
Cellular Function and Maintenance	function of phagocytes	1.35e-12		0	ABCC1,AXL,C3,Cd209b,CD300LF,CLEC7A,DDX58,DOCK8,F11R,FCGR1A,HAVCR2,HCK,ITGAL,ITGB3,LBP,LCP1,MAP4K1,MMP12,MMP14,NLRC4,P2RX7,PAK1,PLAC8,PLCB2,PLXNA1,RASSF5,RGS1,SERPINB1,SPP1,STAT1	30
Cell Morphology	morphology of cells	2.16e-10		0	ABCA1,ABR,AGAP2,AIF1,APLP2,AQP1,ARHGAP10,ASPM,B2M,BFSP1,BRCA2,C3,CALR,CCND1,CCR5,Cd209d,Cd24a,CD5L,CD84,CDC5L,CKB,CTSK,CUL9,CX3CR1,CYP26B1,DDR1,DDX58,DNM1,DOCK10,DPP4,EGFR,ELMO1,ELOVL4,EPM2A,ERBB3,F11R,FGFR1,FLNC,GIT1,GPX1,HCK,HEXB,HLA-A,HSP90B1,IL6ST,Irgm1,ITGB3,ITPR1,KCNJ10,KCNN4,KIAA1522,KIF3A,LAMP1,LCP1,MIB1,MMP14,MSRB3,MYH2,MYH9,NBEAL2,NEDD9,NUSAP1,P2RX7,PAK1,PCOLCE,PISD,PRKCI,PTPN6,RAP1GAP2…	90
Connective Tissue Disorders, Immunological Disease, Inflammatory Disease, Skeletal and Muscular Disorders	rheumatoid arthritis	4.37e-09		0	AIF1,APLP2,B2M,C3,CALR,CCR5,COL4A2,DDR1,DNM1,DPP4,ENO1,F11R,GBP2,GBP6,HAVCR2,HCK,HCLS1,HLA-A,HLA-DOA,HLA-DOB,HSP90B1,IL6ST,ITPR1,LBP,LCP1,LY6G6C,LYZ,Ms4a4b (includes others),NCF4,PDIA3,PRDX5,PSMB8,SLFN5,SORL1,SPP1,STAT1,SYNE1,TAGAP,TAP2,TFRC,TNXB,ZMYND11	42
Antimicrobial Response, Inflammatory Response	antibacterial response	1.31e-08		0	B2M,Cd209d,CFP,FCGR1A,HCK,HIST1H2BE,HLA-A,HLA-E,LYZ,NLRC4,Nlrp1a,P2RX7,PLAC8,SLAMF8,SPN,STAT1	16
Dermatological Diseases and Conditions	psoriasis	8.91e-08		0	ABCC1,C3,CALR,CCND1,CLEC7A,CTSK,CTSV,DDR1,DDX58,DPP4,DSG1,EFNB2,FAM26F,FAR2,GBP2,HAL,HERC6,IFI16,IFIT3,ITGAL,KYNU,LGALS3BP,MMP12,MMP14,NMI,NR1D2,OAS1,OAS3,P2RX7,RGS1,SERPINB1,STAT1,TGFBR1,TGFBR3,TNXB	35
Cellular Function and Maintenance	function of antigen presenting cells	1.07e-07		0	AXL,Cd209b,CLEC7A,DDX58,DOCK8,F11R,FCGR1A,HCK,ITGB3,LCP1,MAP4K1,MMP12,MMP14,NLRC4,P2RX7,PLXNA1,RASSF5,RGS1,SPP1,STAT1	20
Endocrine System Disorders, Gastrointestinal Disease, Metabolic Disease, Organismal Injury and Abnormalities, Renal and Urological Disease	diabetic nephropathy	2.9e-07		0	ABCA1,AIF1,AQP1,BRCA2,CCND1,CTSH,ELMO1,GAS2L1,NR3C2,OAS1,PAK1,SPG7,SPP1,STAT1,SULF1	15
Organismal Development	abnormal morphology of body cavity	3.67e-07		0	ABCA1,ABCA5,ADAM19,AXL,B2M,BRCA2,Bst2,C3,CALR,CCND1,CCR5,Cd209b,Cd24a,CD5L,CELSR3,CLEC7A,CTSK,DDR1,DDX58,EFNB2,EGFR,EPM2A,ERBB3,FGFR1,HCK,HEXB,HIST1H1D,HSP90B1,IL6ST,ITGAV,ITGB3,KCNN4,KIF3A,LY6E,MIB1,MMP12,MMP14,MYH9,NBEAL2,NLRC5,PLEKHG5,RASSF5,RGS1,RHBDF1,SESTD1,SIPA1,SLC9A4,SMAD7,SPP1,SYNE1,TGFBR3,Tmsb4x (includes others),TNS1,VAV3	54
Organismal Development	morphology of body cavity	6.82e-07		0	ABCA1,ABCA5,ADAM19,AXL,B2M,BRCA2,Bst2,C3,CALR,CCND1,CCR5,Cd209b,Cd24a,CD5L,CELSR3,CLEC7A,CTSK,DDR1,DDX58,EFNB2,EGFR,EPM2A,ERBB3,FGFR1,HCK,HEXB,HIST1H1D,HS2ST1,HSP90B1,IL6ST,ITGAV,ITGB3,KCNN4,KIF3A,LY6E,MIB1,MMP12,MMP14,MYH9,NBEAL2,NLRC5,PLEKHG5,RASSF5,RGS1,RHBDF1,SESTD1,SIPA1,SLC9A4,SMAD7,SPP1,SYNE1,TGFBR3,Tmsb4x (includes others),TNS1,VAV3	55
Cellular Function and Maintenance, Hematological System Development and Function	function of lymphocytes	7.89e-07		0	B2M,CCR5,CD72,CD84,CX3CR1,ERAP1,FYB,HAVCR2,HCLS1,HLA-A,HLA-E,ITGAL,KCNN4,LCP1,NEDD9,NLRC5,PLXNA1,PTPN6,RASSF5,RGS1,SPN,STAT1,TAP1	23
Cellular Function and Maintenance, Hematological System Development and Function	function of myeloid cells	1.36e-06		0	AXL,Cd209b,CLEC7A,DDX58,FCGR1A,HCK,ITGAL,ITGB3,LBP,LCP1,MMP12,NLRC4,P2RX7,PLAC8,PLCB2,SERPINB1,SPP1,STAT1	18
Cancer, Gastrointestinal Disease, Hepatic System Disease, Organismal Injury and Abnormalities	hepatobiliary system cancer	1.49e-06		0	ABCA1,ABCA5,ABCC1,ABI3,ACP1,ADAM19,AHNAK2,AP2A2,AQP1,ARAP3,ARFGEF2,ARHGAP10,ARHGAP22,ARHGAP27,ARHGEF40,ASPM,ASS1,AXL,B2M,BIN2,BRCA2,C1orf112,C3,CCDC122,CCND1,CD163,CD300LF,CD84,CDC42BPB,CDC42BPG,CENPE,CEPT1,CFP,CLCN5,CLIP2,COL4A2,CUL9,CX3CR1,CYGB,DDX58,DENND4C,DGKE,DLG3,DNM1,DOCK10,DOCK4,DOCK8,DPEP3,DPP4,DSG1,DTX3L,EFNB2,EGFR,ELMO1,EOGT,EPM2A,ERAP1,ERBB3,FAM20C,FAM45A,FAR2,FGFR1,FILIP1,FLNC,FMNL3…	151
Cell Morphology	abnormal morphology of cells	2.28e-06		0	ABCA1,ABR,APLP2,ASPM,B2M,BFSP1,BRCA2,CALR,CCND1,CCR5,Cd209d,CD5L,CD84,CKB,CTSK,CX3CR1,CYP26B1,DDR1,DDX58,DNM1,EGFR,ELMO1,ELOVL4,EPM2A,ERBB3,FLNC,GIT1,GPX1,HEXB,HSP90B1,IL6ST,ITGB3,KCNJ10,KIF3A,LAMP1,MMP14,MSRB3,MYH9,NBEAL2,NUSAP1,PRKCI,RHBDF1,SEMA4D,SLC9A4,SNTB2,SORL1,SPG7,STAT1,SULF1,SYNE1,TALDO1,TAP1,TFRC,TMEM176B,TNXB,VAV3	56
Cancer, Gastrointestinal Disease, Hepatic System Disease, Organismal Injury and Abnormalities	liver cancer	2.56e-06		0	ABCA1,ABCA5,ABCC1,ABI3,ACP1,ADAM19,AHNAK2,AP2A2,AQP1,ARAP3,ARFGEF2,ARHGAP10,ARHGAP22,ARHGAP27,ARHGEF40,ASPM,ASS1,AXL,B2M,BIN2,C1orf112,C3,CCDC122,CCND1,CD163,CD300LF,CD84,CDC42BPB,CDC42BPG,CENPE,CEPT1,CFP,CLCN5,COL4A2,CUL9,CX3CR1,CYGB,DDX58,DENND4C,DGKE,DLG3,DNM1,DOCK10,DOCK4,DOCK8,DPEP3,DPP4,DSG1,DTX3L,EFNB2,EGFR,ELMO1,EOGT,EPM2A,ERAP1,ERBB3,FAM20C,FAM45A,FAR2,FGFR1,FILIP1,FLNC,FMNL3,FNIP2,FYB,G…	149
Cancer, Gastrointestinal Disease, Hepatic System Disease, Organismal Injury and Abnormalities	hepatocellular carcinoma	2.91e-06		0	ABCA1,ABCA5,ABCC1,ABI3,ACP1,ADAM19,AHNAK2,AP2A2,AQP1,ARAP3,ARFGEF2,ARHGAP10,ARHGAP22,ARHGAP27,ARHGEF40,ASPM,ASS1,AXL,B2M,BIN2,C1orf112,C3,CCDC122,CCND1,CD163,CD300LF,CD84,CDC42BPB,CDC42BPG,CENPE,CEPT1,CFP,CLCN5,COL4A2,CUL9,CX3CR1,CYGB,DDX58,DENND4C,DGKE,DLG3,DNM1,DOCK10,DOCK4,DOCK8,DPEP3,DPP4,DSG1,DTX3L,EFNB2,EGFR,ELMO1,EOGT,EPM2A,ERAP1,ERBB3,FAM20C,FAM45A,FAR2,FGFR1,FILIP1,FLNC,FMNL3,FNIP2,FYB,G…	145
Cancer, Organismal Injury and Abnormalities, Reproductive System Disease	genital tract cancer	4.87e-06		0	ABCA1,ABCA5,ABR,ADAM19,AGAP2,AGPS,AHNAK2,AQP1,ARAP3,ARFGEF2,ASPM,ASS1,AXL,B2M,BIN2,BRCA2,BRPF3,C3,CCDC122,CCDC88B,CCND1,CD163,CD300LD,CD5L,CD84,CDC5L,CELSR3,CENPE,CKB,CLCN5,CLEC12A,COL4A2,CTSH,CTSV,DDR1,DDX58,DENND4C,DLG3,DOCK10,DOCK4,DOCK8,DPEP3,DPP4,EFNB2,EGFR,ELMO1,ENO1,EOGT,EPHA10,ERAP1,ERBB3,EVL,FAM198B,FAM20C,FAM21A/FAM21C,FGFR1,FGL2,FILIP1,FLNC,FNIP2,FYB,GBP2,GIT1,GLIPR1,GOLM1,GPX1,HACL1,H…	137
Connective Tissue Development and Function, Skeletal and Muscular System Development and Function, Tissue Development	abnormal morphology of trabecular bone	6.33e-06		0	CTSK,CTSV,FAM20C,HCK,HEXB,HIVEP3,IL6ST,MMP14,PCOLCE,SPP1	10
Organismal Functions, Organismal Injury and Abnormalities	healing of lesion	1.47e-05		0	ABR,AQP1,C3,EFNB2,EGFR,FGFR1,IL6ST,ITGB3,NBEAL2,NR3C2,PAK1,RASSF5,SPP1,TGFBR1	14
Inflammatory Disease, Neurological Disease, Skeletal and Muscular Disorders	Multiple Sclerosis	1.5e-05		0	AXL,C3,FCGR1A,HAVCR2,HLA-E,HLA-F,KIF1B,LY6E,OAS1,OAS3,P2RX7,PDIA3,TAP2,TNXB,TOP2A	15
Cancer, Endocrine System Disorders, Organismal Injury and Abnormalities, Reproductive System Disease	Ovarian Cancer and Tumors	1.74e-05		0	ABCA1,ABR,ADAM19,AGAP2,AIF1,ARHGEF40,ASPM,AXL,B2M,BRCA2,C14orf79,CENPE,COL4A2,CUL9,DDR1,DGKE,DOCK8,DPP4,EFNB2,EGFR,ENO1,ERBB3,EVL,FGD3,FGFR1,GBP2,HCLS1,HLA-E,HSP90B1,ITGAX,LCORL,LY6G6C,MAGT1,METTL6,MMP14,MSRB3,MYH9,MYOF,NACC2,NBEAL2,NCF4,NUSAP1,OAS3,PDIA3,PF4,PISD,PLXNA1,PRKCI,RAP1GDS1,SEMA4D,SLFN5,SPN,SPP1,STAT1,SYNE1,TAGAP,TAP1,TBC1D8,TGFBR1,TMEM176B,TNXB,TOP2A,VAV3,ZBTB4	64
Organismal Development	abnormal morphology of thoracic cavity	1.78e-05		0	ABCA1,ADAM19,CALR,CCND1,CD5L,CELSR3,CTSK,EFNB2,EGFR,EPM2A,ERBB3,FGFR1,HIST1H1D,HSP90B1,IL6ST,ITGAV,KCNN4,KIF3A,LY6E,MIB1,MMP12,MMP14,PLEKHG5,RASSF5,RHBDF1,SMAD7,SYNE1,TGFBR3,Tmsb4x (includes others),VAV3	30
Cell Morphology, Tissue Morphology	morphology of connective tissue cells	2.12e-05		0	ABCA1,ARHGAP10,ASPM,CCND1,CCR5,Cd209d,CTSK,CYP26B1,ELMO1,IL6ST,ITGB3,MMP14,PTPN6,VAV3	14
Cancer, Organismal Injury and Abnormalities	pelvic cancer	2.17e-05		0	ABCA1,ABCA5,ABR,ADAM19,AGAP2,AGPS,AHNAK2,AQP1,ARAP3,ARFGEF2,ARHGAP10,ASPM,ASS1,AXL,B2M,BIN2,BRCA2,BRPF3,C3,CALR,CCDC122,CCDC88B,CCND1,CD163,CD300LD,CD5L,CD84,CDC5L,CELSR3,CENPE,CKB,CLCN5,CLEC12A,COL4A2,CTSH,CTSV,DDR1,DDX58,DENND4C,DLG3,DOCK10,DOCK4,DOCK8,DPEP3,DPP4,DSG1,EFNB2,EGFR,ELMO1,ENO1,EOGT,EPHA10,ERAP1,ERBB3,EVL,FAM198B,FAM21A/FAM21C,FGD3,FGFR1,FGL2,FILIP1,FLNC,FNIP2,FYB,GBP2,GIT1,GLIPR1,G…	146
Cardiovascular System Development and Function	morphology of cardiovascular system	2.33e-05		0	ADAM19,AXL,CALR,CCND1,CCR5,EFNB2,ELOVL4,EPM2A,ERBB3,F11R,FGFR1,HIST1H1D,HSP90B1,IL6ST,ITGAV,ITGB3,KCNN4,KIF3A,LY6E,MIB1,MMP14,NBEAL2,PAK1,PLEKHG5,RHBDF1,SMAD7,SPP1,TFRC,TGFBR3,Tmsb4x (includes others),VAV3	31
Cardiovascular System Development and Function, Organ Morphology, Organismal Development	abnormal morphology of heart	2.34e-05		0	ADAM19,CALR,CCND1,EFNB2,EPM2A,ERBB3,FGFR1,HIST1H1D,HSP90B1,IL6ST,ITGAV,KCNN4,KIF3A,LY6E,MIB1,MMP14,PLEKHG5,RHBDF1,SMAD7,TGFBR3,Tmsb4x (includes others),VAV3	22
Cancer, Organismal Injury and Abnormalities, Reproductive System Disease	uterine cancer	2.42e-05		0	ABCA5,ABR,ADAM19,AGPS,AHNAK2,AQP1,ARAP3,ARFGEF2,ASPM,BIN2,BRCA2,BRPF3,C3,CCDC122,CCDC88B,CCND1,CD163,CD5L,CD84,CELSR3,CENPE,CLCN5,CLEC12A,COL4A2,CTSH,CTSV,DDX58,DENND4C,DLG3,DOCK10,DOCK4,DOCK8,DPEP3,DPP4,EGFR,ELMO1,ENO1,EOGT,EPHA10,ERAP1,ERBB3,FAM198B,FAM21A/FAM21C,FGFR1,FGL2,FILIP1,FLNC,FNIP2,FYB,GIT1,GLIPR1,GOLM1,HACL1,HIST1H2AJ,HIST1H2AL,HIVEP3,HLA-A,HSP90B1,IFI16,IFIT3,ITGAL,ITGAX,ITGB3,ITPR1…	106
Cellular Movement, Hematological Disease, Immunological Disease, Inflammatory Disease, Inflammatory Response, Respiratory Disease	allergic pulmonary eosinophilia	2.85e-05		0	CD300LF,ENO1,MYH9,PDIA3,SELENBP1,VAV3	6
Cancer, Endocrine System Disorders, Organismal Injury and Abnormalities, Reproductive System Disease	gonadal tumor	2.92e-05		0	ABCA1,ABR,ADAM19,AGAP2,AIF1,ARHGEF40,ASPM,AXL,B2M,BRCA2,C14orf79,CENPE,COL4A2,CUL9,DDR1,DGKE,DOCK8,DPP4,EFNB2,EGFR,ENO1,ERBB3,EVL,FAM20C,FGD3,FGFR1,GBP2,HCLS1,HLA-E,HSP90B1,ITGAX,LCORL,LY6G6C,MAGT1,METTL6,MMP14,MSRB3,MYH9,MYOF,NACC2,NBEAL2,NCF4,NUSAP1,OAS3,PDIA3,PF4,PISD,PLXNA1,PRKCI,RAP1GDS1,SEMA4D,SLFN5,SPN,SPP1,STAT1,SYNE1,TAGAP,TAP1,TBC1D8,TGFBR1,TMEM176B,TNXB,TOP2A,VAV3,ZBTB4	65
Cellular Function and Maintenance, Hypersensitivity Response, Inflammatory Response	function of mast cells	2.95e-05		0	ABCC1,C3,CD300LF,FCGR1A,HAVCR2,P2RX7,PAK1	7
Cancer, Organismal Injury and Abnormalities, Reproductive System Disease	female genital tract cancer	3.16e-05		0	ABCA5,ABR,ADAM19,AGPS,AHNAK2,AQP1,ARAP3,ARFGEF2,ASPM,B2M,BIN2,BRCA2,BRPF3,C3,CCDC122,CCDC88B,CCND1,CD163,CD5L,CD84,CELSR3,CENPE,CLCN5,CLEC12A,COL4A2,CTSH,CTSV,DDR1,DDX58,DENND4C,DLG3,DOCK10,DOCK4,DOCK8,DPEP3,DPP4,EFNB2,EGFR,ELMO1,ENO1,EOGT,EPHA10,ERAP1,ERBB3,EVL,FAM198B,FAM21A/FAM21C,FGFR1,FGL2,FILIP1,FLNC,FNIP2,FYB,GIT1,GLIPR1,GOLM1,HACL1,HIST1H2AJ,HIST1H2AL,HIVEP3,HLA-A,HSP90B1,IFI16,IFIT3,ITGA…	116
Cancer, Gastrointestinal Disease, Organismal Injury and Abnormalities	oral squamous cell carcinoma	3.47e-05		0	AGAP2,CTSH,CYP26B1,EGFR,F11R,GIT1,HSP90B1,MMP12,RAP1GAP2,RND3,SEMA4D,SULF1,TMEM176B	13
Cellular Movement	chemotaxis of brain cancer cell lines	3.58e-05		0	AXL,EGFR,ITGAV,KCNN4	4
Cancer, Organismal Injury and Abnormalities	abdominal carcinoma	4.32e-05		0	ABCA1,ABCA5,ABCC1,ABR,ADAM19,AGPS,AHNAK2,AP2A2,APLP2,ARAP3,ARFGEF2,ARHGAP10,ARHGAP22,ARHGAP27,ARHGEF40,ASPM,AXL,B2M,BIN2,BRCA2,BRPF3,C3,CATSPERG,CCDC122,CCDC88B,CCND1,CCR5,CD163,CD5L,CD84,CDC42BPB,CDC42BPG,CDC5L,CELSR3,CENPE,CLCN5,CLEC12A,CLEC7A,CLIP2,COL4A2,CTSH,CTSV,CUL9,DDX58,DENND4C,DGKE,DLG3,DLGAP5,DOCK10,DOCK4,DOCK8,DPEP3,DPP4,DSG1,DTX3L,EGFR,ELAVL4,ELMO1,EOGT,EPHA10,ERAP1,ERBB3,EVL,EXTL3,F…	193
Organismal Functions, Organismal Injury and Abnormalities, Tissue Morphology	healing of wound	4.49e-05		0	ABR,AQP1,C3,EFNB2,EGFR,FGFR1,IL6ST,ITGB3,NBEAL2,PAK1,RASSF5,SPP1,TGFBR1	13
Organismal Injury and Abnormalities	Wound	4.55e-05		0	ABR,AQP1,C3,CALR,EFNB2,EGFR,FGFR1,IL6ST,ITGB3,NBEAL2,PAK1,RASSF5,SEMA4D,SPP1,TGFBR1	15
Cell Morphology	polarity of breast cell lines	4.68e-05		0	EGFR,FGFR1,TGFBR3	3
Cardiovascular System Development and Function, Cellular Function and Maintenance, Hematological System Development and Function, Tissue Development	function of blood platelets	4.78e-05		0	ABCA1,C3,GPX1,ITGB3,NBEAL2,PLCB2,VASP	7
Organismal Development	abnormal morphology of abdomen	5.01e-05		0	ABCA1,ABCA5,ADAM19,ARFGEF2,AXL,B2M,BRCA2,Bst2,C3,CCND1,CCR5,Cd209b,Cd24a,CLEC7A,DDR1,DDX58,EGFR,ERBB3,FAM20C,HCK,HEXB,IL6ST,ITGB3,KCNN4,LY6E,MMP14,MYH9,NBEAL2,NLRC5,RASSF5,RGS1,RHBDF1,SESTD1,SIPA1,SLC9A4,SPP1,STAT1,TGFBR3,TNS1	39
Cancer, Organismal Injury and Abnormalities, Reproductive System Disease	metastatic breast cancer	5.04e-05		0	CCND1,EGFR,HSP90B1,MMP14,PRKCI,SPP1,STAT1,TGFBR1,TOP2A	9
Cardiovascular Disease	aneurysm	5.89e-05		0	CTSK,EFNB2,MMP12,MMP14,MYLK,NR3C2,SPN,SPP1,TGFBR1	9
Cellular Function and Maintenance, Connective Tissue Development and Function, Skeletal and Muscular System Development and Function, Tissue Development	function of osteoclasts	5.99e-05		0	CTSK,CTSV,HIVEP3,IL6ST,ITGB3,MMP14,SPP1	7
Cancer, Organismal Injury and Abnormalities	melanoma	6.25e-05		0	ABCC1,ABI3,ABR,ACP1,ACSL5,ADAM19,AGAP2,AHNAK2,AK8,APLP2,AQP1,ARAP3,ARHGAP22,ARPP21,ASPM,AXL,BCO2,BIN2,BRCA2,BRPF3,C3,CAPSL,CATSPERG,CCDC88B,CCR5,CD163,CD300LF,CD5L,CD72,CD84,CDC42BPB,CDC42BPG,CDC5L,CELSR3,CENPE,CLEC10A,CLIP2,COL4A2,CUL9,CX3CR1,DDR1,DDX58,DGKE,DLG3,DNM1,DOCK4,DOCK8,DSG1,EGFR,ELAVL4,ELMO1,EPHA10,ERBB3,EXTL3,F11R,FGFR1,FGL2,FILIP1,FLNC,FYB,GBP4,GBP6,GLIPR1,GPRC5B,GPX1,HAL,HCK,HCLS1,…	149
Cardiovascular System Development and Function	abnormal morphology of cardiovascular system	6.36e-05		0	ADAM19,AXL,CALR,CCND1,CCR5,EFNB2,ELOVL4,EPM2A,ERBB3,FGFR1,HIST1H1D,HSP90B1,IL6ST,ITGAV,KCNN4,KIF3A,LY6E,MIB1,MMP14,NBEAL2,PLEKHG5,RHBDF1,SMAD7,SPP1,TFRC,TGFBR3,Tmsb4x (includes others),VAV3	28
Tissue Morphology	morphology of connective tissue	6.51e-05		0	ABCA1,ARHGAP10,ASPM,CCND1,CCR5,Cd209d,CTSK,CTSV,CYP26B1,EFNB2,ELMO1,ELOVL4,HIST1H1D,IL6ST,ITGB3,KIF3A,MIB1,MMP14,NBEAL2,PCOLCE,PTPN6,TFRC,TGFBR3,VAV3	24
Cancer, Organismal Injury and Abnormalities	clear-cell adenocarcinoma	6.63e-05		0	AHNAK2,ARAP3,ASPM,B2M,BRCA2,BRPF3,CCR5,CENPE,CUL9,DDX58,DLGAP5,DOCK8,EGFR,ERBB3,FGFR1,FILIP1,FLNC,FOXRED2,GBP6,HLA-A,IFI16,ITGAX,ITGB3,KIF11,KIF1B,NUSAP1,PER3,PF4,PLXNA1,PPP1R16B,RGS1,RNF213,SELENBP1,SESTD1,SIGLEC10,SLFN5,SMAD7,STAT1,SYNE1,TET2,TOP2A	41
Cancer, Organismal Injury and Abnormalities, Reproductive System Disease	uterine tumor	7.96e-05		0	ABCA5,ABR,ADAM19,AGPS,AHNAK2,AQP1,ARAP3,ARFGEF2,ASPM,BIN2,BRCA2,BRPF3,C3,CCDC122,CCDC88B,CCND1,CD163,CD5L,CD84,CELSR3,CENPE,CLCN5,CLEC12A,COL4A2,CTSH,CTSV,DDX58,DENND4C,DLG3,DOCK10,DOCK4,DOCK8,DPEP3,DPP4,EGFR,ELMO1,ENO1,EOGT,EPHA10,ERAP1,ERBB3,FAM198B,FAM21A/FAM21C,FGFR1,FGL2,FILIP1,FLNC,FNIP2,FYB,GIT1,GLIPR1,GOLM1,HACL1,HIST1H2AJ,HIST1H2AL,HIVEP3,HLA-A,HSP90B1,IFI16,IFIT3,ITGAL,ITGAX,ITGB3,ITPR1…	108
Lymphoid Tissue Structure and Development, Organ Morphology, Organismal Development	abnormal morphology of enlarged spleen	9.52e-05		0	ABCA1,AXL,Bst2,CCND1,DDX58,IL6ST,ITGB3,KCNN4,NBEAL2,NLRC5,RASSF5,SIPA1	12
Cancer, Organismal Injury and Abnormalities, Renal and Urological Disease	Renal Cancer and Tumors	0.000103		0	ADAM19,AHNAK2,ARAP3,ASPM,AXL,B2M,BRCA2,BRPF3,CCR5,CENPE,CUL9,DDX58,DLGAP5,DOCK8,EGFR,ELAVL4,ERBB3,FCGR1A,FGFR1,FILIP1,FLNC,FOXRED2,GBP6,GPX1,HCLS1,HLA-A,IFI16,IFIT3,ITGAX,ITGB3,KIF11,KIF1B,LCP1,NUSAP1,OPTN,PAK1,PER3,PLXNA1,PPP1R16B,RGS1,RNF213,SELENBP1,SESTD1,SIGLEC10,SLFN5,SMAD7,SYNE1,TET2,TOP2A	49
Cellular Function and Maintenance, Hematological System Development and Function	function of granulocytes	0.000106		0	CLEC7A,DDX58,HCK,ITGAL,LBP,LCP1,PLAC8,PLCB2,SERPINB1	9
Cellular Function and Maintenance	function of dendritic cells	0.000114		0	CLEC7A,DDX58,DOCK8,F11R,MAP4K1,MMP14,PLXNA1,RASSF5,RGS1	9
Cancer, Organismal Injury and Abnormalities, Renal and Urological Disease	renal cancer	0.000117		0	ADAM19,AHNAK2,ARAP3,ASPM,AXL,B2M,BRCA2,BRPF3,CCR5,CENPE,CUL9,DDX58,DLGAP5,DOCK8,EGFR,ERBB3,FCGR1A,FGFR1,FILIP1,FLNC,FOXRED2,GBP6,GPX1,HCLS1,HLA-A,IFI16,IFIT3,ITGAX,ITGB3,KIF11,KIF1B,LCP1,NUSAP1,OPTN,PAK1,PER3,PLXNA1,PPP1R16B,RGS1,RNF213,SELENBP1,SESTD1,SIGLEC10,SLFN5,SMAD7,SYNE1,TET2,TOP2A	48
Lymphoid Tissue Structure and Development, Organ Morphology, Organismal Development	abnormal morphology of spleen	0.000117		0	ABCA1,AXL,Bst2,CCND1,Cd24a,DDX58,HCK,IL6ST,ITGB3,KCNN4,NBEAL2,NLRC5,RASSF5,RHBDF1,SIPA1,TGFBR3	16
Post-Translational Modification, Protein Degradation, Protein Synthesis	hydrolysis of protein fragment	0.000122		0	ADAM19,CTSH,CTSK,CTSV,DPEP3,DPP4,ERAP1,FGL2,MMP14,MYH9,P2RX7,PCOLCE,PDIA3,PERP	14
Cellular Function and Maintenance, Hematological System Development and Function	function of neutrophils	0.000123		0	CLEC7A,HCK,ITGAL,LBP,LCP1,PLAC8,PLCB2,SERPINB1	8
Neurological Disease, Skeletal and Muscular Disorders	neuromuscular disease	0.000128		0	ACP1,AQP1,ARPP21,AXL,B2M,C3,CALR,CKB,CYP26B1,ELMO1,F11R,FCGR1A,GIT1,HAVCR2,HLA-E,HLA-F,HSP90B1,ITPR1,KIF1B,LAMP1,LY6E,NR1D1,OAS1,OAS3,OPTN,P2RX7,PAK1,PDE1B,PDIA3,PFN1,PSMB8,PSME1,SORL1,SPP1,TAP2,Tmsb4x (includes others),TNXB,TOP2A	38
Cancer, Organismal Injury and Abnormalities, Renal and Urological Disease	renal cell cancer	0.000132		0	ADAM19,AHNAK2,ARAP3,ASPM,AXL,B2M,BRCA2,BRPF3,CCR5,CENPE,CUL9,DDX58,DLGAP5,DOCK8,EGFR,ERBB3,FCGR1A,FGFR1,FILIP1,FLNC,FOXRED2,GBP6,GPX1,HLA-A,IFI16,IFIT3,ITGAX,ITGB3,KIF11,KIF1B,NUSAP1,OPTN,PER3,PLXNA1,PPP1R16B,RGS1,RNF213,SELENBP1,SESTD1,SIGLEC10,SLFN5,SMAD7,SYNE1,TET2,TOP2A	45
Cell Morphology	shape change of leukocytes	0.000133		0	ARAP3,CYP26B1,HCK,ITGAL,KCNN4,MAP4K1,MYH9,SEMA4D	8
Cancer, Organismal Injury and Abnormalities, Reproductive System Disease	cervical tumor	0.000137		0	BIN2,BRCA2,COL4A2,CTSH,CTSV,EGFR,ENO1,ERBB3,GIT1,HIST1H2AJ,HIST1H2AL,HLA-A,HSP90B1,ITGAX,LPCAT2,MMP12,OAS3,SPP1,SULF1,TAGAP,TFRC,ZAK	22
Cancer, Organismal Injury and Abnormalities	abdominal adenocarcinoma	0.000149		0	ABCA1,ABCA5,ABCC1,ABR,ADAM19,AGPS,AHNAK2,AP2A2,APLP2,ARAP3,ARFGEF2,ARHGAP10,ARHGAP22,ARHGAP27,ARHGEF40,ASPM,AXL,B2M,BRCA2,BRPF3,C3,CATSPERG,CCDC122,CCDC88B,CCND1,CCR5,CD163,CD5L,CD84,CDC42BPB,CDC42BPG,CDC5L,CELSR3,CENPE,CLCN5,CLEC12A,CLEC7A,CLIP2,COL4A2,CUL9,DDX58,DENND4C,DGKE,DLG3,DLGAP5,DOCK10,DOCK4,DOCK8,DPEP3,DPP4,DSG1,DTX3L,EGFR,ELAVL4,ELMO1,EOGT,EPHA10,ERAP1,ERBB3,EVL,EXTL3,FAM134B,FAM198B,…	187
Gastrointestinal Disease, Immunological Disease, Ophthalmic Disease, Organismal Injury and Abnormalities	Sjogren's syndrome	0.000149		0	B2M,C3,CCR5,GBP2,IFIT3,PSMB8,SPP1,STAT1,TAP2	9
Cancer, Neurological Disease, Organismal Injury and Abnormalities	gliomatosis	0.000152		0	AGAP2,AHNAK2,ASPM,BRCA2,CCND1,CCR5,COL4A2,CYGB,DPP4,EGFR,ELMO1,FAR2,FGFR1,FLNC,HIVEP3,HLA-A,HLA-E,ITGAV,LCP1,MMP14,MSRB3,MYO1D,NLRC5,NR3C2,PF4,PLXNA1,PSD4,RASAL3,SIGLEC10,SLC9A4,SPP1,SYNE1,TET2,TOP2A,VAV3,YWHAH	36
Cancer, Gastrointestinal Disease, Organismal Injury and Abnormalities	gastrointestinal carcinoma	0.000157		0	ABCA1,ABCA5,ABCC1,ABR,AGAP2,AHNAK2,AP2A2,APLP2,ARAP3,ARFGEF2,ARHGAP10,ARHGAP22,ARHGAP27,ARHGEF40,ASPM,AXL,B2M,BRCA2,C3,CATSPERG,CCDC88B,CCR5,CD163,CD84,CDC42BPB,CDC42BPG,CDC5L,CENPE,CLCN5,CLEC7A,CTSH,CYP26B1,DGKE,DLGAP5,DOCK10,DOCK4,DOCK8,DPP4,DSG1,DTX3L,EGFR,ELAVL4,ELMO1,EPHA10,ERBB3,EVL,EXTL3,F11R,FAM134B,FAM21A/FAM21C,FAM26F,FAR2,FGD3,FGFR1,FLNC,FYB,GAS2L1,GIT1,GPRC5B,HAVCR2,HCK,HCLS1,HERC6,HI…	152
Cancer, Neurological Disease, Organismal Injury and Abnormalities	grade 3-4 glioma	0.000161		0	CCND1,EGFR,ELMO1,SPP1	4
Cellular Function and Maintenance, Hematological System Development and Function	function of macrophages	0.000162		0	AXL,Cd209b,CLEC7A,FCGR1A,HCK,ITGB3,LCP1,MMP12,NLRC4,P2RX7,SPP1,STAT1	12
Cancer, Organismal Injury and Abnormalities, Renal and Urological Disease	renal clear cell adenocarcinoma	0.000174		0	AHNAK2,ARAP3,ASPM,B2M,BRCA2,BRPF3,CCR5,CENPE,CUL9,DDX58,DLGAP5,DOCK8,EGFR,ERBB3,FGFR1,FILIP1,FLNC,FOXRED2,GBP6,HLA-A,IFI16,ITGAX,ITGB3,KIF11,KIF1B,NUSAP1,PER3,PLXNA1,PPP1R16B,RGS1,RNF213,SELENBP1,SESTD1,SIGLEC10,SLFN5,SMAD7,SYNE1,TET2,TOP2A	39
Cancer, Gastrointestinal Disease, Organismal Injury and Abnormalities	upper gastrointestinal tract cancer	0.000176		0	ABCA1,ABCC1,AGAP2,AHNAK2,AP2A2,ARAP3,ARHGEF40,AXL,B2M,BRCA2,C3,CCND1,CTSH,CYP26B1,DOCK10,DOCK4,EGFR,ELMO1,EPHA10,ERBB3,EVL,EXTL3,F11R,FAR2,FLNC,GIT1,HIVEP3,HLA-DOB,HLA-E,HSP90B1,IFI16,ITPR1,KIAA1841,KYNU,LBP,LYZ,MAP4K1,MIB1,MMP12,MSRB3,MYH2,MYH9,MYO1D,NAAA,NEDD9,NRAP,OAS3,PALD1,PER3,PRKCI,RAP1GAP2,RND3,SBSN,SEMA4D,SESTD1,SIGLEC10,SPP1,SULF1,SYNE1,TAP2,TMEM176B,TNS1,TNXB,TOP2A,VAT1,VAV3,ZAK,ZBTB4,…	69
Cancer, Gastrointestinal Disease, Organismal Injury and Abnormalities	oral cancer	0.000182		0	AGAP2,CCND1,CTSH,CYP26B1,EGFR,F11R,GIT1,HSP90B1,MMP12,RAP1GAP2,RND3,SEMA4D,SULF1,TMEM176B	14
Cell Morphology	shape change of lymphocytes	0.000186		0	CYP26B1,KCNN4,MAP4K1,MYH9,SEMA4D	5
Cardiovascular Disease	intermediate disease stage peripheral arterial disease	0.000192		0	CD163,ERAP1,FCGR1A,FYB,HCK,HCLS1,LAIR1,LCP1,SIDT2,SPP1,TMEM176B	11
Cellular Function and Maintenance	endocytosis by embryonic cell lines	0.000204		0	C3,CCR5,CD163,P2RX7	4
Infectious Diseases	infection by mycobacteria	0.00021		0	CCR5,Irgm1,MMP14,SP110,SPP1,STAT1,SYNE1,TOP2A	8
Cell Morphology, Cellular Assembly and Organization, Cellular Development, Cellular Function and Maintenance, Cellular Growth and Proliferation, Embryonic Development, Nervous System Development and Function, Tissue Development	formation of dendritic spines	0.000213		0	DOCK10,ELMO1,GIT1,OPTN,PAK1,VASP	6
Cardiovascular Disease	aortic aneurysm	0.000214		0	CTSK,MMP12,MMP14,MYLK,NR3C2,SPN,TGFBR1	7
Cancer, Neurological Disease, Organismal Injury and Abnormalities	central nervous system tumor	0.000234		0	ADAM19,AGAP2,AHNAK2,ASPM,BRCA2,CCND1,CCR5,CLTB,COL4A2,CYGB,DPP4,EGFR,ELMO1,FAR2,FGFR1,FLNC,HIVEP3,HLA-A,HLA-E,ITGAV,LCP1,MIB1,MMP14,MSRB3,MYO1D,NLRC5,NR3C2,PF4,PLXNA1,PSD4,RASAL3,SIGLEC10,SLC9A4,SPP1,SYNE1,TET2,TNXB,TOP2A,VAV3,YWHAH	40
Cancer, Gastrointestinal Disease, Inflammatory Disease, Inflammatory Response, Organismal Injury and Abnormalities	ulcerative colitis associated colon cancer	0.000252		0	AXL,HSP90B1,SMAD7	3
Connective Tissue Development and Function, Organ Morphology, Organismal Development, Skeletal and Muscular System Development and Function, Tissue Development	abnormal morphology of mandible	0.000254		0	CCND1,CTSK,EGFR,FAM20C,HEXB,LAMP1,MMP14	7
Cellular Function and Maintenance	endocytosis by epithelial cell lines	0.000255		0	C3,CCR5,CD163,P2RX7	4
Endocrine System Disorders, Gastrointestinal Disease, Metabolic Disease	experimentally-induced diabetes	0.00026		0	AQP1,C3,FGFR1,GBP2,PDE1B,PTPN6,RGS1,SPP1	8
Hematological Disease	blood protein disorder	0.00026		0	AHNAK2,B2M,C3,CCND1,EGFR,F11R,FCGR1A,FYB,GIT1,HLA-A,IFIT3,ITGB3,LAMP1,PF4,PRKCI,PSMB8,PTPN6,RNF213,TNS1,TOP2A	20
Infectious Diseases	sepsis	0.000271		0	ABCC1,AXL,Bst2,C3,CD163,CFP,FCGR1A,ITGAL,LBP,SERPINB1,TFRC	11
Cell-To-Cell Signaling and Interaction, Hair and Skin Development and Function	aggregation of keratinocytes	0.000285		0	EGFR,MMP14	2
Nucleic Acid Metabolism, Small Molecule Biochemistry	conversion of GDP	0.000285		0	GBP2,Igtp	2
Cell Death and Survival, Drug Metabolism, Small Molecule Biochemistry	cytotoxicity of etoposide	0.000285		0	ABCC1,TOP2A	2
Cell-To-Cell Signaling and Interaction, Cell-mediated Immune Response, Cellular Movement, Hematological Disease, Hematological System Development and Function, Immune Cell Trafficking, Immunological Disease	deadhesion of T lymphocytes	0.000285		0	ITGAL,SPN	2
Cell Cycle, Cell Morphology, Cellular Assembly and Organization, Cellular Movement	elongation of filament barbed ends	0.000285		0	Fmnl1,PFN1	2
Cell-mediated Immune Response, Cellular Development, Cellular Function and Maintenance, Cellular Growth and Proliferation, Hematological System Development and Function, Hematopoiesis, Lymphoid Tissue Structure and Development, Tissue Development	generation of CD8+ T lymphocyte	0.000285		0	ITGAL,SPP1	2
Organismal Injury and Abnormalities, Respiratory Disease	lung cyst	0.000285		0	CLEC7A,SPP1	2
Cancer, Organismal Injury and Abnormalities	poorly differentiated squamous-cell carcinoma	0.000285		0	DDX58,PAK1	2
Cellular Response to Therapeutics, Embryonic Development	sensitivity of embryonic stem cells	0.000285		0	ABCC1,BRCA2	2
Cancer, Gastrointestinal Disease, Organismal Injury and Abnormalities	upper gastrointestinal tract tumor	0.000286		0	ABCA1,ABCC1,AGAP2,AHNAK2,AP2A2,ARAP3,ARHGEF40,AXL,B2M,BRCA2,C3,CCND1,CTSH,CYP26B1,DOCK10,DOCK4,EGFR,ELMO1,EPHA10,ERBB3,EVL,EXTL3,F11R,FAR2,FLNC,GIT1,HIVEP3,HLA-DOB,HLA-E,HSP90B1,IFI16,IL6ST,ITPR1,KIAA1841,KYNU,LBP,LYZ,MAP4K1,MIB1,MMP12,MSRB3,MYH2,MYH9,MYO1D,NAAA,NEDD9,NRAP,OAS3,PALD1,PER3,PRKCI,RAP1GAP2,RND3,SBSN,SEMA4D,SESTD1,SIGLEC10,SPP1,SULF1,SYNE1,TAP2,TMEM176B,TNS1,TNXB,TOP2A,VAT1,VAV3,ZAK,…	70
Cardiovascular Disease	peripheral arterial disease	0.000294		0	B2M,CD163,ERAP1,FCGR1A,FYB,HCK,HCLS1,LAIR1,LCP1,NEDD9,SIDT2,SPP1,TMEM176B	13
Cancer, Organismal Injury and Abnormalities, Renal and Urological Disease	urinary tract cancer	0.000297		0	ADAM19,AHNAK2,ARAP3,ASPM,AXL,B2M,BRCA2,BRPF3,CALR,CCND1,CCR5,CENPE,CUL9,DDX58,DLGAP5,DOCK8,EGFR,ERBB3,FCGR1A,FGD3,FGFR1,FILIP1,FLNC,FOXRED2,GBP6,GPX1,HCLS1,HIST1H1D,HLA-A,HSP90B1,IFI16,IFIT3,ITGAX,ITGB3,KIF11,KIF1B,LCP1,NUSAP1,OPTN,PAK1,PER3,PLXNA1,PPP1R16B,RGS1,RNF213,SELENBP1,SESTD1,SIGLEC10,SLFN5,SMAD7,SPN,SPP1,SYNE1,TET2,TNXB,TOP2A,ZBTB4	57
Cancer, Organismal Injury and Abnormalities, Reproductive System Disease	prostatic intraepithelial neoplasia	0.000297		0	ASS1,C3,CCND1,FGFR1,GBP2,GLIPR1,LY6E,SERPINB1,VAV3	9
Cell Morphology, Cell-mediated Immune Response, Cellular Movement, Hematological System Development and Function, Immune Cell Trafficking	shape change of T lymphocytes	0.000315		0	CYP26B1,MAP4K1,MYH9,SEMA4D	4
Cancer, Dermatological Diseases and Conditions, Organismal Injury and Abnormalities	malignant cutaneous melanoma cancer	0.000358		0	ABCC1,ABI3,ABR,ACP1,ACSL5,ADAM19,AGAP2,AHNAK2,AK8,APLP2,AQP1,ARHGAP22,ARPP21,ASPM,AXL,BCO2,BIN2,BRCA2,BRPF3,C3,CAPSL,CATSPERG,CCDC88B,CCR5,CD163,CD300LF,CD5L,CD72,CD84,CDC42BPB,CDC42BPG,CDC5L,CELSR3,CENPE,CLEC10A,CLIP2,COL4A2,CUL9,CX3CR1,DDR1,DDX58,DGKE,DLG3,DNM1,DOCK4,DOCK8,DSG1,EGFR,ELAVL4,ELMO1,EPHA10,ERBB3,EXTL3,F11R,FGL2,FILIP1,FLNC,FYB,GBP4,GBP6,GLIPR1,GPRC5B,GPX1,HCK,HCLS1,HERC6,HIVEP3,HLA…	135
Cancer, Organismal Injury and Abnormalities, Reproductive System Disease	uterine carcinoma	0.000373		0	ABCA5,ABR,ADAM19,AGPS,AHNAK2,ARAP3,ARFGEF2,ASPM,BIN2,BRCA2,BRPF3,C3,CCDC122,CCDC88B,CCND1,CD163,CD5L,CD84,CELSR3,CENPE,CLCN5,CLEC12A,COL4A2,CTSH,CTSV,DDX58,DENND4C,DLG3,DOCK10,DOCK4,DOCK8,DPEP3,DPP4,EGFR,ELMO1,EOGT,EPHA10,ERAP1,ERBB3,FAM198B,FAM21A/FAM21C,FGFR1,FILIP1,FNIP2,FYB,GOLM1,HACL1,HIST1H2AJ,HIST1H2AL,HIVEP3,HLA-A,HSP90B1,IFI16,IFIT3,ITGAL,ITGAX,ITGB3,ITPR1,KIF11,KIF3A,MIB1,MMP12,MMP14,MY…	94
Cell-To-Cell Signaling and Interaction, Hematological Disease, Hematological System Development and Function, Immune Cell Trafficking, Immunological Disease	detachment of leukocytes	0.000374		0	ITGAL,PTPN6,SPN	3
Cell Cycle, Cell Morphology, Cellular Assembly and Organization, Cellular Movement	elongation of actin filaments	0.000374		0	Fmnl1,PFN1,VASP	3
Gastrointestinal Disease, Immunological Disease	celiac disease	0.000384		0	HLA-E,RGS1,SMAD7,TFRC	4
Cancer, Organismal Injury and Abnormalities, Renal and Urological Disease	urinary tract tumor	0.000397		0	ADAM19,AHNAK2,ARAP3,ASPM,AXL,B2M,BRCA2,BRPF3,CALR,CCND1,CCR5,CENPE,CUL9,DDX58,DLGAP5,DOCK8,EGFR,ELAVL4,ERBB3,FCGR1A,FGD3,FGFR1,FILIP1,FLNC,FOXRED2,GBP6,GPX1,HCLS1,HIST1H1D,HLA-A,HSP90B1,IFI16,IFIT3,ITGAX,ITGB3,KIF11,KIF1B,LCP1,NUSAP1,OPTN,PAK1,PER3,PLXNA1,PPP1R16B,RGS1,RNF213,SELENBP1,SESTD1,SIGLEC10,SLFN5,SMAD7,SPN,SPP1,SYNE1,TET2,TNXB,TOP2A,ZBTB4	58
Cancer, Organismal Injury and Abnormalities, Skeletal and Muscular Disorders	myosarcoma	0.000405		0	ABCA1,ACP1,ASS1,BFSP1,BRCA2,CD84,CLEC7A,CX3CR1,DDX58,ELOVL4,EPM2A,ERAP1,ERBB3,FAM20C,FGD3,GPX1,HEXB,ITGAL,KIF3A,KYNU,MYH9,OPTN,P2RX7,PALD1,PBK,PER3,PRKCI,RASAL3,RCAN3,SMAD7,SORL1,SP110,SPP1,SYNE1,TAP1,TOP2A,VAV3,ZAK,ZNF609	39
Lymphoid Tissue Structure and Development, Organ Morphology	abnormal morphology of lymphoid organ	0.000459		0	ABCA1,AXL,Bst2,CCND1,Cd24a,CD5L,DDX58,HCK,HIST1H1D,IL6ST,ITGB3,KCNN4,NBEAL2,NLRC5,RASSF5,RGS1,RHBDF1,SIPA1,TGFBR3	19
Cancer, Organismal Injury and Abnormalities	upper aero-digestive squamous cell carcinoma	0.00046		0	AGAP2,AXL,CTSH,CYP26B1,EGFR,F11R,GIT1,HSP90B1,MMP12,RAP1GAP2,RND3,SEMA4D,SPP1,SULF1,TMEM176B	15
Organ Morphology	abnormal morphology of basal layer of epidermis	0.000463		0	BRCA2,CTSV,CYP26B1,EGFR	4
Cell-To-Cell Signaling and Interaction, Hematological System Development and Function, Immune Cell Trafficking, Inflammatory Response	activation of CD8+ T lymphocyte	0.000463		0	CCDC88B,DDX58,HLA-A,P2RX7	4
Nervous System Development and Function	abnormal morphology of nervous system	0.00051		0	ABR,APLP2,ARFGEF2,ASPM,AXL,B2M,CCND1,CELSR3,CKB,CTSV,CX3CR1,DNM1,EGFR,ELOVL4,EPM2A,ERBB3,FGFR1,GIT1,HEXB,IL6ST,KCNJ10,KIF1B,RGS2,SNTB2,SORL1,SPG7,SPP1,SULF1,SYNE1,TAP1,TMEM176B	31
Cardiovascular Disease	advanced stage peripheral arterial disease	0.000521		0	CD163,ERAP1,FCGR1A,FYB,HCLS1,LAIR1,LCP1,NEDD9,SIDT2,SPP1	10
Infectious Diseases	Fungal Infection	0.000521		0	CCR5,CLEC7A,KCNN4,LSS,STAT1,TOP2A	6
Organ Morphology, Reproductive System Development and Function	abnormal morphology of labyrinthine zone of placenta	0.000521		0	ABCA1,ARAP3,EGFR,ITGB3,MMP14,TGFBR1	6
Skeletal and Muscular System Development and Function	patterning of axial skeleton	0.000521		0	CYP26B1,FGFR1,HIST1H1D,HIVEP3,MIB1,PRKCI	6
Cell-mediated Immune Response, Cellular Movement, Hematological System Development and Function, Immune Cell Trafficking	migration of peripheral T lymphocyte	0.000528		0	LCP1,PLCB2,RGS1	3
Immunological Disease	immunodeficiency	0.000536		0	B2M,C3,CFP,DOCK8,DSG1,FCGR1A,MAGT1,NCF4,OAS1,STAT1,TAP1,TAP2	12
Cellular Development	epithelial-mesenchymal transition of epithelial cell lines	0.000553		0	EGFR,FGFR1,ITGB3,TGFBR3	4
Neurological Disease	progressive motor neuropathy	0.000553		0	ARPP21,AXL,C3,CYP26B1,FAM149A,FCGR1A,HAVCR2,HLA-E,HLA-F,KIF1B,LAMP1,LY6E,OAS1,OAS3,OPTN,P2RX7,PAK1,PDIA3,PFN1,SPP1,TAP2,TFRC,TNXB,TOP2A	24
Nervous System Development and Function	morphology of nervous system	0.000581		0	ABR,APLP2,ARFGEF2,ASPM,AXL,B2M,CCND1,CELSR3,CKB,CTSV,CX3CR1,DNM1,EGFR,ELOVL4,EPM2A,ERBB3,FGFR1,GIT1,HEXB,IL6ST,ITPR1,KCNJ10,KIF1B,MIB1,RGS2,SNTB2,SORL1,SPG7,SPP1,SULF1,SYNE1,TAP1,TMEM176B	33
Cancer, Organismal Injury and Abnormalities, Skeletal and Muscular Disorders	muscle tumor	0.000632		0	ABCA1,ACP1,ARFGEF2,ASS1,BFSP1,BRCA2,CD84,CLCN5,CLEC7A,CX3CR1,DDX58,EGFR,ELOVL4,EPM2A,ERAP1,ERBB3,FAM20C,FGD3,FGFR1,GPX1,HEXB,IFIT3,ITGAL,KIF3A,KYNU,MYH9,NR3C2,OPTN,P2RX7,PALD1,PBK,PER3,PRKCI,RASAL3,RCAN3,SMAD7,SORL1,SP110,SPP1,SYNE1,TAP1,TOP2A,VAV3,ZAK,ZNF609	45
Cell-To-Cell Signaling and Interaction, Hematological System Development and Function, Humoral Immune Response, Immune Cell Trafficking	adhesion of B lymphocytes	0.000655		0	ITGAL,PTPN6,RASSF5,RGS1	4
Cancer, Organismal Injury and Abnormalities, Reproductive System Disease	cervical cancer	0.000658		0	BIN2,BRCA2,COL4A2,CTSH,CTSV,EGFR,ENO1,ERBB3,GIT1,HIST1H2AJ,HIST1H2AL,HLA-A,HSP90B1,ITGAX,LPCAT2,MMP12,SPP1,TAGAP,TFRC,ZAK	20
Lymphoid Tissue Structure and Development	morphology of lymphatic system component	0.000658		0	ABCA1,AXL,Bst2,C3,CCND1,Cd24a,CD5L,DDX58,HCK,HIST1H1D,IL6ST,ITGB3,KCNN4,NBEAL2,NLRC5,RASSF5,RGS1,RHBDF1,SIPA1,TGFBR3	20
Cancer, Organismal Injury and Abnormalities	refractory malignant tumor	0.000685		0	AXL,CCND1,DDR1,EGFR,FGFR1,SPP1,TOP2A	7
Cell-To-Cell Signaling and Interaction, Cellular Assembly and Organization	quantity of focal adhesions	0.000686		0	ACP1,EGFR,GIT1,MYH9,SPP1	5
Organismal Development, Skeletal and Muscular System Development and Function	abnormal morphology of limb	0.000711		0	CTSK,CYP26B1,ELOVL4,FAM20C,FLNC,HEXB,IL6ST,MMP14,MYOF,PCOLCE,STAT1,SULF1,TGFBR3	13
Endocrine System Development and Function, Organ Morphology, Organismal Development	abnormal morphology of thyroid follicle	0.000716		0	ABCA5,CTSK,CTSV	3
Cellular Movement	invasion of tumor cell lines	3.04e-06		-0.03	AGAP2,ARAP3,AXL,CALR,CCND1,Cd24a,CDC42BPB,CTSH,CTSK,DDR1,DDX58,DOCK4,DPP4,EGFR,ELMO1,ERBB3,FGFR1,GIT1,HAVCR2,ITGAL,ITGAV,ITGB3,LCP1,MAP4K1,MMP14,PAK1,PRKCI,RND3,SMAD7,SPP1,STAT1,SULF1,TGFBR3,VAV3,ZAK	35
Tissue Morphology	quantity of cells	2.64e-13		-0.041	ABCA1,APLP2,AQP1,AXL,B2M,BRCA2,Bst2,C3,CALR,CCND1,CCR5,Cd209b,Cd209d,Cd24a,CD5L,CD72,CD84,CDNF,CELSR3,CLEC10A,CLEC7A,CTSK,CTSV,CX3CR1,CYP26B1,DDR1,DDX58,DNM1,DOCK8,EFNB2,EGFR,ELMO1,ENO1,EPM2A,ERBB3,FAM26F,FCGR1A,FGFR1,FLNC,FYB,GIT1,GPX1,HAVCR2,HCK,HCLS1,HEXB,HIVEP3,HLA-A,HSP90B1,IL6ST,Irgm1,ITGAL,ITGB3,KCNJ10,KIF1B,LAIR1,MMP12,MMP14,MYH9,MYOF,NBEAL2,NEDD9,NLRC5,NR3C2,P2RX7,PAK1,PF4,PLAC8,PSMB8,PT…	91
Cancer, Organismal Injury and Abnormalities, Reproductive System Disease	tumorigenesis of genital organ	1.95e-07		-0.056	ABCA1,ABCA5,ABR,ADAM19,AGAP2,AGPS,AHNAK2,AIF1,AQP1,ARAP3,ARFGEF2,ARHGEF40,ASPM,ASS1,AXL,B2M,BIN2,BRCA2,BRPF3,C14orf79,C3,CCDC122,CCDC88B,CCND1,CD163,CD300LD,CD5L,CD84,CDC5L,CELSR3,CENPE,CKB,CLCN5,CLEC12A,COL4A2,CTSH,CTSV,CUL9,DDR1,DDX58,DENND4C,DGKE,DLG3,DOCK10,DOCK4,DOCK8,DPEP3,DPP4,EFNB2,EGFR,ELMO1,ENO1,EOGT,EPHA10,ERAP1,ERBB3,EVL,FAM198B,FAM20C,FAM21A/FAM21C,FGD3,FGFR1,FGL2,FILIP1,FLNC,FNIP2,F…	160
Cancer, Organismal Injury and Abnormalities, Reproductive System Disease	genital tumor	2.02e-07		-0.056	ABCA1,ABCA5,ABR,ADAM19,AGAP2,AGPS,AHNAK2,AIF1,AQP1,ARAP3,ARFGEF2,ARHGEF40,ASPM,ASS1,AXL,B2M,BIN2,BRCA2,BRPF3,C14orf79,C3,CCDC122,CCDC88B,CCND1,CD163,CD300LD,CD5L,CD84,CDC5L,CELSR3,CENPE,CKB,CLCN5,CLEC12A,COL4A2,CTSH,CTSV,CUL9,DDR1,DDX58,DENND4C,DGKE,DLG3,DOCK10,DOCK4,DOCK8,DPEP3,DPP4,EFNB2,EGFR,ELMO1,ENO1,EOGT,EPHA10,ERAP1,ERBB3,EVL,FAM198B,FAM20C,FAM21A/FAM21C,FGD3,FGFR1,FGL2,FILIP1,FLNC,FNIP2,F…	160
Cardiovascular System Development and Function, Tissue Development	development of endothelial tissue	4.44e-06		-0.071	ACP1,ARHGAP22,AXL,C3,CALR,COL4A2,EFNB2,EGFR,ERAP1,F11R,FGFR1,GPX1,ITGB3,MMP14,MYOF,PF4,PPP1R16B,SEMA4D,SEMA6A,SPP1,STAT1,SULF1,TGFBR1	23
Cardiovascular System Development and Function, Cellular Development, Cellular Function and Maintenance, Cellular Growth and Proliferation, Organismal Development, Tissue Development	proliferation of endothelial cells	8.63e-05		-0.072	ACP1,AXL,C3,CALR,COL4A2,EFNB2,EGFR,ERAP1,F11R,FGFR1,ITGB3,MYOF,PF4,PPP1R16B,SEMA6A,STAT1,SULF1,TGFBR1	18
Inflammatory Response	inflammatory response	8.56e-13		-0.091	ABCC1,ABR,AIF1,ARAP3,AXL,C3,CCND1,CCR5,CD163,CLEC7A,CX3CR1,Cxcl9,CYP26B1,DPP4,EGFR,ELMO1,F11R,FCGR1A,GIT1,GPRC5B,GPX1,HAVCR2,HCK,HLA-A,IL6ST,ITGAL,ITGAV,ITGB3,LBP,LCP1,LGALS3BP,LYZ,MMP14,MYLK,NEDD9,NLRC4,NMI,NR1D1,NR1D2,P2RX7,PBK,PF4,PFN1,PRDX5,PTPN6,RGS1,SERPINB1,SMAD7,SPP1,STAT1,TOLLIP,VAV3,ZBP1	53
Cell Death and Survival, Connective Tissue Disorders	cell death of connective tissue cells	0.000195		-0.133	ABCC1,BRCA2,CCND1,CD300LD,CTSV,CUL9,DDX58,EFNB2,EGFR,ENO1,FCGR1A,GPX1,IFI16,ITGAV,ITGB3,ITPR1,MMP14,PAK1,PDIA3,PERP,PLAC8,RASSF5,SPN,SPP1,STAT1,TGFBR1,TOP2A,USP18	28
Cancer, Gastrointestinal Disease, Organismal Injury and Abnormalities	Gastrointestinal Tract Cancer and Tumors	1.78e-08		-0.134	ABCA1,ABCA5,ABCC1,ABI3,ABR,ACSL5,ADAM19,AGAP2,AHNAK2,AP2A2,APLP2,ARAP3,ARFGEF2,ARHGAP10,ARHGAP18,ARHGAP22,ARHGAP27,ARHGEF40,ARPP21,ASPM,AXL,B2M,BRCA2,BRPF3,C14orf79,C15orf48,C3,CALR,CATSPERG,CCDC88B,CCND1,CCR5,CD163,CD300LD,CD84,CDC42BPB,CDC42BPG,CDC5L,CELSR3,CENPE,CFP,CLCN5,CLEC7A,CLIP2,COL4A2,CTSH,CUL9,CYGB,CYP26B1,DDR1,DENND4C,DGKE,DLG3,DLGAP5,DNM1,DOCK10,DOCK4,DOCK8,DPEP3,DPP4,DSG1,DTX3L,EFNB…	247
Cardiovascular System Development and Function, Organismal Development	angiogenesis	2.37e-07		-0.152	ACP1,AQP1,ARAP3,ARHGAP22,AXL,C3,CALR,CCND1,CCR5,COL4A2,CTSH,CX3CR1,CYGB,DDR1,DGKE,EFNB2,EGFR,ERAP1,F11R,FGFR1,GPX1,HCK,IL6ST,ITGAV,ITGB3,ITGB5,MIB1,MMP12,MMP14,MYH9,MYOF,P2RX7,PAK1,PF4,PLEKHG5,PPP1R16B,PTPN6,SEMA4D,SEMA6A,SMAD7,SPP1,STAT1,SULF1,TGFBR1,TGFBR3,Tmsb4x (includes others),VAV3	47
Cellular Movement	invasion of cervical cancer cell lines	4.4e-05		-0.152	AXL,EGFR,HAVCR2,MMP14,SMAD7	5
Organismal Injury and Abnormalities, Renal and Urological Disease	glomerulosclerosis	0.00055		-0.161	ABCA1,C3,KCNN4,MMP14,MYH9,SMAD7,SPP1,TNS1,VAV3	9
Connective Tissue Development and Function, Skeletal and Muscular System Development and Function	remodeling of bone	0.000422		-0.171	CCR5,CTSK,EGFR,HIVEP3,ITGAV,ITGB3,MMP14,P2RX7,RND3,SPP1,STAT1,TFRC	12
Connective Tissue Development and Function, Skeletal and Muscular System Development and Function	resorption of bone	0.000428		-0.171	CCR5,CTSK,EGFR,HIVEP3,ITGAV,ITGB3,P2RX7,RND3,SPP1,STAT1,TFRC	11
Post-Translational Modification	phosphorylation of protein	4.29e-06		-0.178	AIF1,C3,CALR,CCND1,Cd24a,CD72,CDC42BPB,CDC42BPG,CELSR3,CLEC7A,DDR1,EFNB2,EGFR,FAM20C,FCGR1A,FGFR1,FNIP2,FYB,GBP6,GPRC5B,HCK,ITGB3,MAP4K1,MOB2,P2RX7,PAK1,PBK,PDIA3,PRKCI,PTPN6,SEMA4D,SPN,SPP1,TGFBR1,TOLLIP,ZAK	36
Cell Death and Survival	cytolysis	2.74e-06		-0.194	B2M,C3,CALR,Cd24a,CX3CR1,DGKE,EGFR,FCGR1A,GPX1,HLA-A,HLA-F,ITGAL,KCNN4,LYZ,P2RX7,PF4,SPP1,STAT1,TAP1	19
Cellular Development, Hematological System Development and Function, Hematopoiesis	differentiation of mononuclear leukocytes	8.68e-05		-0.204	AXL,B2M,Cd24a,CD72,CYP26B1,DDX58,EFNB2,HAVCR2,HLA-DOA,HSP90B1,IFI16,IL6ST,ITGAL,LAIR1,LAMP1,LCP1,MMP14,P2RX7,PF4,PTPN6,RASSF5,SIGLEC10,SMAD7,SPN,STAT1,TGFBR1,USP18	27
Cell Signaling, Post-Translational Modification	tyrosine phosphorylation of protein	7.71e-05		-0.206	CALR,CD72,CLEC7A,EFNB2,EGFR,FCGR1A,FGFR1,HCK,ITGB3,PDIA3,PTPN6,SPN,SPP1	13
Cancer, Organismal Injury and Abnormalities, Reproductive System Disease	tumorigenesis of mammary tumor	4.01e-07		-0.233	BRCA2,CCND1,ERBB3,FGFR1,ITGB3,ITGB5,KIF11,NEDD9,STAT1,TGFBR1,TGFBR3,VAV3	12
Cell-To-Cell Signaling and Interaction, Hematological System Development and Function, Immune Cell Trafficking, Inflammatory Response	activation of phagocytes	4.01e-07		-0.258	AXL,C3,CALR,CD163,Cd24a,CD300LD,CD300LF,CLEC7A,CX3CR1,DPP4,HAVCR2,HCK,HLA-A,HSP90B1,ITGAV,LBP,LGALS3BP,P2RX7,PF4,PRKCI,PTPN6,SPP1,STAT1,TOLLIP,VAV3	25
Organismal Injury and Abnormalities	Fibrosis	0.000146		-0.259	C3,CALR,CCND1,CCR5,CTSK,EGFR,FGFR1,GOLM1,GPX1,HCK,IL6ST,KCNN4,MMP12,MMP14,MYH2,NR3C2,PBK,PF4,PLAC8,SERPINB1,SMAD7,SPP1,STAT1,TET2,TGFBR1,VAV3	26
Cell-To-Cell Signaling and Interaction	response of myeloid cells	0.000166		-0.27	ABCA1,C3,CALR,Cd209b,DDX58,FCGR1A,HCK,IL6ST,ITGAL,ITGAX,ITGB3,P2RX7,PF4	13
Endocrine System Disorders, Gastrointestinal Disease, Metabolic Disease	diabetes mellitus	3.33e-16		-0.28	9930111J21Rik1/Gm12185,ABCA1,AIF1,AQP1,B2M,BRCA2,C3,CAPSL,CCND1,CCR5,CD84,CLEC12A,CTSH,CTSK,CTSV,CX3CR1,Cxcl9,DDR1,DPP4,ELMO1,ERBB3,FAM26F,FCGR1A,FGFR1,GAS2L1,GBP2,GBP4,GBP6,Gbp8,HAVCR2,HCLS1,HERC6,HLA-A,HLA-DOA,HLA-DOB,HLA-F,IFI16,IFIT3,Iigp1,Irgm1,ITGAV,ITGAX,ITGB3,ITGB5,ITPR1,KIF11,LCP1,LY6G6C,LYZ,Ms4a4b (includes others),NR3C2,OAS1,P2RX7,PAK1,PCYT1A,PDE1B,PRKCI,PSMB8,PTPN6,RGS1,SIGLEC10,SPG7,…	71
Cardiovascular Disease	atherosclerotic lesion	0.000628		-0.294	CCR5,CTSV,CX3CR1,DDR1,GPX1,ITGB3,MMP12,NR3C2,PFN1,SPP1	10
Cell Death and Survival, Hematological Disease, Immunological Disease	cell death of T lymphocytes	0.000102		-0.306	CCR5,Cd24a,CLEC10A,CUL9,DOCK8,FCGR1A,Irgm1,MAP4K1,Ms4a4b (includes others),P2RX7,PDIA3,PERP,PTPN6,SMAD7,SPN,SPP1,STAT1,TOP2A	18
Cellular Movement	mobilization of cells	0.000639		-0.314	CCR5,CX3CR1,DPP4,F11R,PF4,PFN1,STAT1	7
Cancer, Hematological Disease, Organismal Injury and Abnormalities	hyperplasia of hematopoietic progenitor cells	0.000655		-0.339	Igtp,Irgm1,STAT1,VASP	4
Cellular Development, Tissue Development	differentiation of connective tissue	0.000143		-0.381	AXL,C3,CCND1,CD300LF,EFNB2,EGFR,ERBB3,FAM20C,FGFR1,GAS2L1,GPX1,HCLS1,HIVEP3,IFI16,IL6ST,LY6E,MAP4K1,MMP14,NR1D1,NR3C2,PLAC8,PSMB8,RGS2,SELENBP1,SEMA4D,SMAD7,SPP1,STAT1,TET2,TFRC,TGFBR1,TGFBR3,VASP	33
Hematological Disease, Infectious Diseases	endotoxemia	0.000342		-0.388	B2M,CCR5,HCK,IL6ST,ITGAL,ITGAV,SPP1,STAT1	8
Cell-To-Cell Signaling and Interaction, Inflammatory Response	immune response of leukocytes	6.88e-06		-0.389	ABCA1,AXL,C3,CALR,Cd209b,DDX58,DOCK8,FCGR1A,HAVCR2,HCK,IL6ST,ITGAL,ITGAX,ITGB3,MAP4K1,P2RX7,PF4,PLXNA1,PSMB8,TAP1	20
Molecular Transport	quantity of metal	8.22e-05		-0.413	APLP2,AQP1,B2M,C3,CALR,CCR5,CX3CR1,EGFR,HLA-A,ITPR1,KCNJ10,KCNN4,LAIR1,LYZ,MYH9,NEDD9,P2RX7,PLCB2,PTPN6,RGS1,RGS2,SPN,SPP1,TFRC,VAV3	25
Cellular Function and Maintenance	cellular homeostasis	5.08e-08		-0.44	ABCA1,ABCC1,AP2A2,APLP2,AQP1,AXL,B2M,BCO2,C3,CALR,CCND1,CCR5,Cd24a,CD72,CKB,CLEC7A,COL4A2,CYP26B1,EFNB2,EPM2A,F11R,FCGR1A,GIT1,GPRC5B,HAVCR2,HCK,HEXB,HLA-A,HLA-DOA,HSP90B1,Igtp,Iigp1,IL6ST,Irgm1,ITGAL,ITGAV,ITGB3,ITPR1,KCNJ10,KCNN4,LAMP1,LARGE,MAGT1,MIB1,NLRC4,NR1D1,NR3C2,OAS1,OPTN,P2RX7,PAK1,PF4,PLCB2,PRKCI,PSMB8,PTPN6,RGS2,SIDT2,SLC17A5,SMAD7,SORL1,SPN,SPP1,STAT1,TBC1D9,TFRC,TGFBR1,USP18,VASP,V…	70
Immunological Disease, Inflammatory Disease, Inflammatory Response, Neurological Disease	experimental autoimmune encephalomyelitis	3.78e-06		-0.441	AXL,B2M,C3,CALR,CD300LF,CX3CR1,DPP4,HAVCR2,HLA-A,HLA-E,IL6ST,Irgm1,ITGAL,ITGAX,MAP4K1,MYLK,SEMA4D,SPN,SPP1,STAT1,USP18	21
Cell-To-Cell Signaling and Interaction	adhesion of melanoma cell lines	0.000427		-0.447	EGFR,ERBB3,ITGAV,ITGB3,SPP1	5
Protein Synthesis	production of protein	3.83e-07		-0.467	AXL,B2M,CCR5,Cd209b,CD72,CD84,Cxcl9,DDX58,DOCK8,FCGR1A,Ggta1,HEXB,HLA-DOA,HSP90B1,IL6ST,ITGB3,LAIR1,PLCB2,PTPN6,RASSF5,RGS1,SEMA4D,SIGLEC10	23
Cellular Function and Maintenance	internalization by embryonic cell lines	4.93e-06		-0.468	C3,CCR5,CD163,CLTB,P2RX7,SORL1	6
Cellular Function and Maintenance	internalization by epithelial cell lines	6.18e-06		-0.468	C3,CCR5,CD163,CLTB,P2RX7,SORL1	6
Cellular Function and Maintenance	internalization by kidney cell lines	5.31e-05		-0.468	C3,CCR5,CD163,CLTB,P2RX7,SORL1	6
Cancer, Organismal Injury and Abnormalities	abdominal neoplasm	4.54e-07		-0.513	ABCA1,ABCA5,ABCC1,ABI3,ABR,ACP1,ACSL5,ADAM19,AGAP2,AGPS,AHNAK2,AIF1,AP2A2,APLP2,AQP1,ARAP3,ARFGEF2,ARHGAP10,ARHGAP18,ARHGAP22,ARHGAP27,ARHGEF40,ARPP21,ASPM,ASS1,AXL,B2M,BIN2,BRCA2,BRPF3,C14orf79,C15orf48,C1orf112,C3,CALR,CATSPERG,CCDC122,CCDC88B,CCND1,CCR5,CD163,CD300LD,CD300LF,CD5L,CD84,CDC42BPB,CDC42BPG,CDC5L,CELSR3,CENPE,CEPT1,CFP,CKB,CLCN5,CLEC12A,CLEC7A,CLIP2,COL4A2,CTSH,CTSK,CTSV,CUL9,CX3CR…	294
Cell-To-Cell Signaling and Interaction, Hematological System Development and Function, Immune Cell Trafficking, Inflammatory Response	activation of myeloid cells	0.00013		-0.515	C3,CD163,CD300LD,CD300LF,CX3CR1,DPP4,HAVCR2,HCK,HLA-A,ITGAV,LBP,LGALS3BP,P2RX7,PF4,PTPN6,SPP1,STAT1,TOLLIP,VAV3	19
Hematological System Development and Function, Hematopoiesis, Tissue Morphology	quantity of hematopoietic progenitor cells	9.34e-05		-0.529	B2M,BRCA2,CCND1,Cd24a,CD5L,CD72,EFNB2,FYB,HIVEP3,IL6ST,Irgm1,ITGB3,LAIR1,NBEAL2,PTPN6,RASSF5,SIPA1,SPP1,TAP1,TET2,TFRC,VASP,VAV3	23
Cellular Movement	invasion of epithelial cell lines	0.000484		-0.537	EGFR,FGFR1,ITGB3,PRKCI,TGFBR3	5
Cell-To-Cell Signaling and Interaction	fusion of cells	0.000175		-0.554	CCR5,DNM1,EFNB2,FLNC,IFI16,MMP14,MYH9,MYOF,P2RX7,STAT1	10
Cell Morphology	cell spreading of tumor cell lines	0.00064		-0.557	C3,Cd24a,EGFR,GBP2,GIT1,MYH9,PAK1,PFN1	8
Cellular Growth and Proliferation, Organismal Development	growth of bacteria	0.000155		-0.563	ABCC1,ACSL5,Gm12250,LYZ,NLRC4,TAP1,TFRC,USP18	8
Cellular Development	differentiation of cells	1.97e-08		-0.567	AGAP2,AQP1,ARPP21,ASPM,AXL,B2M,BRCA2,C3,CALR,CCND1,CCR5,Cd24a,CD300LF,CD72,CTSK,CTSV,Cxcl9,CYP26B1,DDR1,DDX58,DOCK10,DOCK4,DPP4,DSG1,EFNB2,EGFR,ELAVL4,ELMO1,ENO1,ERBB3,F11R,FAM20C,FCGR1A,FGFR1,FLNC,GAS2L1,GIT1,GPRC5B,GPX1,HAVCR2,HCLS1,HERC6,HIST2H4A,HIVEP3,HLA-DOA,HSP90B1,IFI16,IL6ST,ITGAL,ITGB3,ITGB5,ITPR1,KIF3A,LAIR1,LAMP1,LCP1,LY6E,MAP4K1,MIB1,MMP14,NLRC4,NR1D1,NR3C2,OPTN,P2RX7,PAK1,PDIA3,PER3…	94
Gene Expression	binding of DNA	8.7e-05		-0.593	BRCA2,CALR,CCND1,DDX58,EGFR,FYB,GBP2,GPX1,HAVCR2,HCK,IFI16,IL6ST,IRF9,ITGB3,NR3C2,OAS1,PAK1,PRKCI,PTPN6,SMAD7,SPN,SPP1,STAT1,TEF,TGFBR1,ZBP1	26
Cellular Compromise	respiratory burst	0.000381		-0.662	C3,Cd24a,HCK,ITGAL,ITGB3,LBP,PF4	7
Hematological Disease	toxemia	7.97e-05		-0.684	B2M,CCR5,Cxcl9,HCK,IL6ST,ITGAL,ITGAV,SPP1,STAT1	9
Cancer, Endocrine System Disorders, Organismal Injury and Abnormalities	neuroendocrine tumor	0.000415		-0.692	ASS1,C3,CCND1,CKB,CTSV,CUL9,EGFR,ERBB3,HSP90B1,ITGB3,KIF1B,MMP14,NUSAP1,PISD,SEMA4D,TOP2A	16
Cardiovascular System Development and Function, Cellular Movement	cell movement of endothelial cells	5.8e-06		-0.768	ACP1,AXL,COL4A2,DGKE,DPP4,EFNB2,EGFR,ERAP1,F11R,FGFR1,ITGAV,ITGB3,MMP14,PF4,PLEKHG5,PLXNA1,PTPN6,SEMA4D,SPP1,TGFBR1,VASP,VAV3	22
Cancer, Gastrointestinal Disease, Organismal Injury and Abnormalities	digestive organ tumor	4.45e-07		-0.774	ABCA1,ABCA5,ABCC1,ABI3,ABR,ACP1,ACSL5,ADAM19,AGAP2,AHNAK2,AP2A2,APLP2,AQP1,ARAP3,ARFGEF2,ARHGAP10,ARHGAP18,ARHGAP22,ARHGAP27,ARHGEF40,ARPP21,ASPM,ASS1,AXL,B2M,BIN2,BRCA2,BRPF3,C14orf79,C15orf48,C1orf112,C3,CALR,CATSPERG,CCDC122,CCDC88B,CCND1,CCR5,CD163,CD300LD,CD300LF,CD84,CDC42BPB,CDC42BPG,CDC5L,CELSR3,CENPE,CEPT1,CFP,CLCN5,CLEC7A,CLIP2,COL4A2,CTSH,CTSK,CTSV,CUL9,CX3CR1,CYGB,CYP26B1,DDR1,DDX58,D…	277
Cell Death and Survival	cell death of carcinoma cell lines	2.76e-05		-0.803	ABCC1,AP2A2,AXL,CCND1,COL4A2,DDX58,EGFR,ERBB3,GPX1,IL6ST,ITGAV,ITGB3,NLRC4,PMEPA1,PTPN6,SPP1,STAT1,SULF1	18
Gastrointestinal Disease, Inflammatory Disease, Inflammatory Response	colitis	0.000204		-0.813	AXL,B2M,C3,CCR5,CKB,DDX58,GPX1,HSP90B1,IL6ST,ITGB3,LBP,NCF4,SMAD7,SPP1,STAT1	15
Inflammatory Disease, Inflammatory Response, Neurological Disease	Encephalitis	2.47e-06		-0.836	AXL,B2M,C3,CALR,CD300LF,CX3CR1,DPP4,FCGR1A,HAVCR2,HLA-A,HLA-E,IL6ST,IRF9,Irgm1,ITGAL,ITGAX,MAP4K1,MYLK,SEMA4D,SPN,SPP1,STAT1,USP18	23
Cancer, Gastrointestinal Disease, Organismal Injury and Abnormalities	gastrointestinal tract cancer	1.59e-08		-0.842	ABCA1,ABCA5,ABCC1,ABI3,ABR,ACSL5,ADAM19,AGAP2,AHNAK2,AP2A2,APLP2,ARAP3,ARFGEF2,ARHGAP10,ARHGAP18,ARHGAP22,ARHGAP27,ARHGEF40,ARPP21,ASPM,AXL,B2M,BRCA2,BRPF3,C14orf79,C15orf48,C3,CALR,CATSPERG,CCDC88B,CCND1,CCR5,CD163,CD300LD,CD84,CDC42BPB,CDC42BPG,CDC5L,CELSR3,CENPE,CFP,CLCN5,CLEC7A,CLIP2,COL4A2,CTSH,CUL9,CYGB,CYP26B1,DDR1,DENND4C,DGKE,DLG3,DLGAP5,DNM1,DOCK10,DOCK4,DOCK8,DPEP3,DPP4,DSG1,DTX3L,EFNB…	246
Skeletal and Muscular System Development and Function	thickness of trabecular bone	0.00057		-0.861	FAM20C,HIVEP3,IL6ST,ITGB3,PCOLCE,SPP1	6
Cell-To-Cell Signaling and Interaction	signaling of cells	1.39e-05		-0.87	CD72,CLEC7A,DDX58,EGFR,IL6ST,NLRC5,P2RX7,PTPN6,SPN,STAT1	10
Infectious Diseases	Viral Infection	8.71e-06		-0.946	AGAP2,AXL,B2M,Bst2,C3,CCR5,Cd209b,CDC42BPB,CLEC10A,CLTB,CTSV,DDX58,DNM1,DOCK10,DPP4,EFNB2,EGFR,F11R,FCGR1A,FGFR1,HAVCR2,HCK,HLA-A,HLA-DOA,HLA-E,HSP90B1,IFIT3,Igtp,IRF9,ITGAL,ITGAV,ITGB3,KCNN4,KIF11,KIF3A,LARGE,LY6E,MAGT1,MYOF,NBEAL2,NMI,OAS1,OPTN,P2RX7,PAK1,PBK,PDIA3,PER3,PF4,PLCB2,PRKCI,PTPN6,SDF4,SESTD1,SP110,SPG7,SPN,SPP1,STAT1,TALDO1,TAP1,TFRC,TGFBR1,TOP2A,ZBP1	65
Cardiovascular System Development and Function, Cellular Movement	migration of endothelial cells	5.17e-06		-0.95	ACP1,AXL,COL4A2,DGKE,DPP4,EFNB2,EGFR,ERAP1,F11R,FGFR1,ITGAV,ITGB3,MMP14,PF4,PLEKHG5,PLXNA1,PTPN6,SPP1,TGFBR1,VASP,VAV3	21
Cancer, Gastrointestinal Disease, Organismal Injury and Abnormalities	colorectal neoplasia	0.000488		-0.95	ABCA5,ABR,ACSL5,AP2A2,APLP2,ARAP3,ARFGEF2,ARHGAP10,ARHGAP22,ARHGAP27,ARHGEF40,ASPM,AXL,B2M,BRCA2,C15orf48,CALR,CATSPERG,CCDC88B,CCND1,CCR5,CD163,CD84,CDC42BPB,CDC42BPG,CDC5L,CENPE,CLCN5,CLEC7A,COL4A2,DGKE,DLGAP5,DOCK10,DOCK4,DOCK8,DPP4,DSG1,DTX3L,EGFR,ELAVL4,ENO1,ERBB3,EVL,EXTL3,FAM134B,FAM198B,FAM21A/FAM21C,FAM26F,FAR2,FGD3,FGFR1,FLNC,FYB,GAS2L1,GPRC5B,GPX1,HAVCR2,HCK,HCLS1,HERC6,HIVEP3,HLA-A,HL…	146
Cancer, Gastrointestinal Disease, Organismal Injury and Abnormalities	large intestine neoplasm	4.18e-07		-0.95	ABCA1,ABCA5,ABCC1,ABI3,ABR,ACSL5,ADAM19,AGAP2,AP2A2,APLP2,ARAP3,ARFGEF2,ARHGAP10,ARHGAP18,ARHGAP22,ARHGAP27,ARHGEF40,ARPP21,ASPM,AXL,B2M,BRCA2,BRPF3,C14orf79,C15orf48,C3,CALR,CATSPERG,CCDC88B,CCND1,CCR5,CD163,CD300LD,CD84,CDC42BPB,CDC42BPG,CDC5L,CELSR3,CENPE,CFP,CLCN5,CLEC7A,CLIP2,COL4A2,CUL9,CYGB,CYP26B1,DDR1,DENND4C,DGKE,DLG3,DLGAP5,DNM1,DOCK10,DOCK4,DOCK8,DPEP3,DPP4,DSG1,DTX3L,EFNB2,EGFR,ELAVL…	232
Inflammatory Response	inflammation of organ	1.48e-09		-0.979	ABCA1,AQP1,AXL,B2M,C3,CALR,CCR5,Cd24a,CD300LF,CD5L,CD72,CKB,CLEC7A,CTSV,CX3CR1,DDX58,DPP4,DSG1,EGFR,ENO1,FCGR1A,FGFR1,GPX1,HAVCR2,HCK,HLA-A,HLA-E,HSP90B1,IL6ST,IRF9,Irgm1,ITGAL,ITGAX,ITGB3,LBP,MAP4K1,MMP12,MYH9,MYLK,NCF4,NLRC4,NMI,NR3C2,OPTN,PBK,PDIA3,PF4,PLEKHA2,PTPN6,RASSF5,SELENBP1,SEMA4D,SERPINB1,SIGLEC10,SLC9A4,SMAD7,SPN,SPP1,STAT1,TGFBR1,TNS1,TOP2A,USP18,VAV3	64
Cancer, Organismal Injury and Abnormalities	angiogenesis of tumor	6.13e-05		-0.98	EGFR,ITGB3,ITGB5,MMP14,P2RX7,PAK1,PRKCI,SEMA6A,SPP1,VAV3	10
Cell-To-Cell Signaling and Interaction, Hematological System Development and Function, Immune Cell Trafficking, Inflammatory Response	binding of macrophages	0.000213		-1	AXL,CLEC10A,FCGR1A,ITGAL,LBP,PF4	6
Inflammatory Response, Neurological Disease	inflammation of central nervous system	1.04e-06		-1.019	AXL,B2M,C3,CALR,CD300LF,CX3CR1,DPP4,FCGR1A,HAVCR2,HEXB,HLA-A,HLA-E,IL6ST,IRF9,Irgm1,ITGAL,ITGAX,MAP4K1,MYLK,SEMA4D,SPN,SPP1,STAT1,USP18	24
Cancer, Organismal Injury and Abnormalities	abdominal cancer	2.99e-07		-1.062	ABCA1,ABCA5,ABCC1,ABI3,ABR,ACP1,ACSL5,ADAM19,AGAP2,AGPS,AHNAK2,AP2A2,APLP2,AQP1,ARAP3,ARFGEF2,ARHGAP10,ARHGAP18,ARHGAP22,ARHGAP27,ARHGEF40,ARPP21,ASPM,ASS1,AXL,B2M,BIN2,BRCA2,BRPF3,C14orf79,C15orf48,C1orf112,C3,CALR,CATSPERG,CCDC122,CCDC88B,CCND1,CCR5,CD163,CD300LD,CD300LF,CD5L,CD84,CDC42BPB,CDC42BPG,CDC5L,CELSR3,CENPE,CEPT1,CFP,CKB,CLCN5,CLEC12A,CLEC7A,CLIP2,COL4A2,CTSH,CTSK,CTSV,CUL9,CX3CR1,CYG…	291
Immunological Disease	allergy	0.000543		-1.067	ABCA1,C3,CD300LF,CTSV,ENO1,FCGR1A,HAVCR2,HCK,HLA-E,LBP,MYH9,OPTN,PDIA3,RGS1,SELENBP1,SMAD7,STAT1,TFRC,TGFBR1,VAV3	20
Connective Tissue Development and Function, Skeletal and Muscular System Development and Function, Tissue Development, Tissue Morphology	thickness of cortical bone	0.000686		-1.091	HIVEP3,ITGB3,PCOLCE,PTPN6,STAT1	5
Cell Death and Survival	cell death of squamous cell carcinoma cell lines	0.000381		-1.094	CCND1,DDX58,EGFR,ITGAV,ITGB3,STAT1,SULF1	7
Cancer, Gastrointestinal Disease, Organismal Injury and Abnormalities	malignant neoplasm of large intestine	4.7e-07		-1.154	ABCA1,ABCA5,ABCC1,ABI3,ABR,ACSL5,ADAM19,AGAP2,AP2A2,APLP2,ARAP3,ARFGEF2,ARHGAP10,ARHGAP18,ARHGAP22,ARHGAP27,ARHGEF40,ARPP21,ASPM,AXL,B2M,BRCA2,BRPF3,C14orf79,C15orf48,C3,CALR,CATSPERG,CCDC88B,CCND1,CCR5,CD163,CD300LD,CD84,CDC42BPB,CDC42BPG,CDC5L,CELSR3,CENPE,CFP,CLCN5,CLEC7A,CLIP2,COL4A2,CUL9,CYGB,CYP26B1,DDR1,DENND4C,DGKE,DLG3,DLGAP5,DNM1,DOCK10,DOCK4,DOCK8,DPEP3,DPP4,DSG1,DTX3L,EFNB2,EGFR,ELAVL…	231
Cancer, Gastrointestinal Disease, Organismal Injury and Abnormalities	colorectal cancer	0.000578		-1.154	ABCA5,ABR,ACSL5,AP2A2,APLP2,ARAP3,ARFGEF2,ARHGAP10,ARHGAP22,ARHGAP27,ARHGEF40,ASPM,AXL,B2M,BRCA2,C15orf48,CALR,CATSPERG,CCDC88B,CCND1,CCR5,CD163,CD84,CDC42BPB,CDC42BPG,CDC5L,CENPE,CLCN5,CLEC7A,COL4A2,DGKE,DLGAP5,DOCK10,DOCK4,DOCK8,DPP4,DSG1,DTX3L,EGFR,ELAVL4,ENO1,ERBB3,EVL,EXTL3,FAM134B,FAM198B,FAM21A/FAM21C,FAM26F,FAR2,FGD3,FGFR1,FLNC,FYB,GAS2L1,GPRC5B,GPX1,HAVCR2,HCK,HCLS1,HERC6,HIVEP3,HLA-A,HL…	144
Infectious Diseases, Respiratory Disease	infection of lung	0.000217		-1.172	Cxcl9,EGFR,HAVCR2,LYZ,STAT1	5
Protein Synthesis	quantity of interleukin	5.76e-05		-1.177	C3,CLEC7A,HEXB,Igtp,IL6ST,Irgm1,ITGAL,LGALS3BP,SPP1,STAT1,TOLLIP	11
Inflammatory Response	inflammation of body cavity	1.29e-06		-1.19	ABCA1,AQP1,B2M,C3,CALR,CCR5,Cd24a,CD300LF,CD72,CLEC7A,CTSV,ENO1,FCGR1A,FGFR1,GPX1,HLA-A,IL6ST,ITGAL,ITGB3,LBP,MMP12,MYH9,NLRC4,NMI,NR3C2,PDIA3,PF4,PLEKHA2,PTPN6,RASSF5,SELENBP1,SERPINB1,SIGLEC10,SLC9A4,SMAD7,SPP1,STAT1,TNS1,TOP2A,VAV3	40
Organismal Injury and Abnormalities	angiogenesis of lesion	2.06e-05		-1.226	C3,EGFR,ITGB3,ITGB5,MMP14,P2RX7,PAK1,PRKCI,SEMA6A,SPP1,VAV3	11
Lymphoid Tissue Structure and Development, Tissue Morphology	quantity of lymphatic system cells	0.000205		-1.229	BRCA2,CD72,CD84,DOCK8,HCK,IL6ST,LAIR1,NBEAL2,NEDD9,RGS1,RHBDF1,SIGLEC10,SIPA1,SPP1,TET2,VASP	16
Infectious Diseases	Bacterial Infections	5.14e-11		-1.23	B2M,C3,CCR5,Cd209b,Cd209d,CD5L,Cxcl9,FCGR1A,HCK,HLA-E,IL6ST,Irgm1,ITGAL,ITGAV,ITGAX,LBP,LCP1,LYZ,MMP12,MMP14,NLRC4,PLAC8,PLCB2,PLXNA1,SERPINB1,SP110,SPP1,STAT1,SYNE1,TAP1,TFRC,TOP2A,USP18	33
Inflammatory Response, Respiratory Disease	inflammation of respiratory system component	2.54e-05		-1.281	AQP1,C3,CCR5,CD300LF,CD72,CLEC7A,ENO1,FGFR1,GPX1,HLA-A,ITGB3,LBP,MMP12,MYH9,NLRC4,PDIA3,PTPN6,SELENBP1,SERPINB1,SMAD7,STAT1,TOP2A,VAV3	23
Cell-To-Cell Signaling and Interaction, Hematological System Development and Function, Immune Cell Trafficking	binding of antigen presenting cells	0.000101		-1.3	AXL,CLEC10A,FCGR1A,FYB,ITGAL,LBP,PF4	7
Cancer, Gastrointestinal Disease, Organismal Injury and Abnormalities	digestive system cancer	6.25e-07		-1.369	ABCA1,ABCA5,ABCC1,ABI3,ABR,ACP1,ACSL5,ADAM19,AGAP2,AHNAK2,AP2A2,APLP2,AQP1,ARAP3,ARFGEF2,ARHGAP10,ARHGAP18,ARHGAP22,ARHGAP27,ARHGEF40,ARPP21,ASPM,ASS1,AXL,B2M,BIN2,BRCA2,BRPF3,C14orf79,C15orf48,C1orf112,C3,CALR,CATSPERG,CCDC122,CCDC88B,CCND1,CCR5,CD163,CD300LD,CD300LF,CD84,CDC42BPB,CDC42BPG,CDC5L,CELSR3,CENPE,CEPT1,CFP,CLCN5,CLEC7A,CLIP2,COL4A2,CTSH,CTSK,CUL9,CX3CR1,CYGB,CYP26B1,DDR1,DDX58,DENND4…	275
Inflammatory Disease	chronic inflammatory disorder	4.19e-09		-1.432	ABCA1,AIF1,APLP2,AXL,B2M,C3,CALR,CCR5,CKB,COL4A2,DDR1,DNM1,DPP4,EGFR,ENO1,F11R,FCGR1A,GBP2,GBP6,HAVCR2,HCK,HCLS1,HLA-A,HLA-DOA,HLA-DOB,HSP90B1,IL6ST,ITGB3,ITPR1,LBP,LCP1,LY6G6C,LYZ,Ms4a4b (includes others),NCF4,PDIA3,PRDX5,PSMB8,PTPN6,RGS1,SLFN5,SMAD7,SORL1,SPP1,STAT1,SYNE1,TAGAP,TAP2,TFRC,TNXB,TOP2A,VAV3,ZMYND11	53
Humoral Immune Response, Protein Synthesis	production of antibody	2.05e-06		-1.479	AXL,B2M,CCR5,Cd209b,CD72,CD84,Cxcl9,DOCK8,FCGR1A,Ggta1,HEXB,HLA-DOA,IL6ST,ITGB3,LAIR1,PLCB2,PTPN6,RASSF5,RGS1,SEMA4D,SIGLEC10	21
Humoral Immune Response, Protein Synthesis	quantity of immunoglobulin	3.16e-06		-1.539	AXL,B2M,CCR5,Cd209b,CD72,CD84,Cxcl9,DOCK8,FCGR1A,Ggta1,HEXB,HLA-DOA,IL6ST,ITGB3,LAIR1,PLCB2,RASSF5,RGS1,SEMA4D,SIGLEC10	20
Cellular Growth and Proliferation	colony formation	0.000382		-1.555	AGAP2,AXL,CCND1,CCR5,DOCK4,EGFR,ENO1,ERBB3,FGFR1,GIT1,HCK,HIST1H1D,IFI16,IL6ST,MMP14,PAK1,PBK,PRKCI,PTPN6,RASSF5,SEMA4D,SMAD7,SPP1,Tmsb4x (includes others),VAV3	25
Inflammatory Response	inflammation of body region	7.98e-11		-1.599	ABCA1,ABCC1,AQP1,ARAP3,AXL,B2M,C3,CALR,CCR5,Cd24a,CD300LF,CD72,CKB,CLEC7A,CTSV,CX3CR1,DDX58,DPP4,ENO1,FCGR1A,FGFR1,GPX1,HAVCR2,HLA-A,HLA-E,HSP90B1,IL6ST,IRF9,Irgm1,ITGAL,ITGAX,ITGB3,LBP,MAP4K1,MMP12,MYH9,MYLK,NCF4,NLRC4,NMI,NR3C2,P2RX7,PDIA3,PF4,PLEKHA2,PTPN6,RASSF5,SELENBP1,SEMA4D,SERPINB1,SIGLEC10,SLC9A4,SMAD7,SPN,SPP1,STAT1,TNS1,TOP2A,USP18,VAV3	60
Cellular Growth and Proliferation	colony formation of tumor cell lines	6.48e-05		-1.733	AGAP2,CCND1,EGFR,ENO1,ERBB3,FGFR1,HCK,HIST1H1D,IFI16,IL6ST,MMP14,PAK1,PBK,RASSF5,SMAD7,SPP1,Tmsb4x (includes others)	17
Infectious Diseases	replication of virus	0.000114		-1.755	B2M,Bst2,CCR5,CDC42BPB,DDX58,EFNB2,F11R,FCGR1A,FGFR1,HAVCR2,HCK,HSP90B1,Igtp,IRF9,KIF11,LY6E,NMI,OAS1,OPTN,P2RX7,PBK,PRKCI,SP110,SPP1,STAT1,TAP1,ZBP1	27
Inflammatory Response, Respiratory Disease	inflammation of lung	2.74e-05		-1.859	AQP1,C3,CCR5,CD300LF,CD72,CLEC7A,ENO1,FGFR1,GPX1,HLA-A,ITGB3,LBP,MMP12,MYH9,NLRC4,PDIA3,PTPN6,SELENBP1,SERPINB1,STAT1,TOP2A,VAV3	22
Infectious Diseases	replication of RNA virus	0.000116		-1.88	B2M,Bst2,CCR5,CDC42BPB,DDX58,EFNB2,F11R,FCGR1A,FGFR1,HAVCR2,HCK,Igtp,IRF9,KIF11,LY6E,NMI,OAS1,OPTN,P2RX7,PBK,PRKCI,SP110,SPP1,STAT1,TAP1	25
Hematological Disease	cytopenia	0.000629		-1.897	ABCA1,B2M,C3,DOCK8,FCGR1A,FYB,HLA-A,HSP90B1,ITGAL,ITGB3,MAGT1,MYH9,NBEAL2,SERPINB1,SIPA1,TAP1	16
Infectious Diseases	toxoplasmosis	0.000315		-1.982	CCR5,GBP2,Igtp,Irgm1	4
Cell Morphology, Renal and Urological System Development and Function	shape change of kidney cell lines	0.000622		-1.982	AQP1,FLNC,ITGB3,P2RX7,PAK1,RND3	6
Infectious Diseases	infection of mammalia	5.82e-12	Decreased	-2.27	B2M,Bst2,C3,CCR5,Cd209b,Cd209d,Cd24a,CD5L,CLEC7A,CX3CR1,DDX58,FCGR1A,GBP2,HCK,HLA-E,Igtp,Iigp1,IRF9,Irgm1,ITGAX,LBP,LCP1,MMP12,NLRC4,PLAC8,PLCB2,SERPINB1,SPP1,STAT1,TAP1,USP18	31
Infectious Diseases	replication of vesicular stomatitis virus	0.000149	Decreased	-2.433	DDX58,FCGR1A,IRF9,LY6E,OAS1,SP110,TAP1	7
