# Supplementary material for: Activin promotes skin carcinogenesis by attraction and reprogramming of macrophages
Source: EMBO Mol Med. 2016 Dec 8;9(1):27–45. doi: 10.15252/emmm.201606493 (PMC5210090; doi:10.15252/emmm.201606493)
Supplement: Supplementary file 6 — Dataset EV4 [file EMMM-9-27-s006.zip › Dataset_EV4.xls]

## Sheet: TAM_geneSets.gmx
TAM up - mammary tu vs mammary tissue mo - GSE56755	TAM down - mammary tu vs mammary tissue mo - GSE56755	TAM up - late stage mammary tu vs spleen mo - GSE18404	TAM down - late stage mammary tu vs spleen mo - GSE18404	TAM up - bone marrow tumor cells vs normal - GSE57785	TAM down - bone marrow tumor cells vs normal - GSE57785
Upregulated in TAM vs mammary macrophages	Downregulated in TAM vs mammary macrophages	Upregulated in TAM vs spleen macrophages	Downregulated in TAM vs spleen macrophages	Upregulated in TAM vs bone marrow macrophages	Downregulated in TAM vs bone marrow macrophages
IGJ	FN1	SCGB2B27	MZB1	S100A8	HIST1H1C
POU2AF1	MS4A8	HTR2B	IGKJ1	ZFP36	SLC4A1
CD207	MAMDC2	LHFPL2	LOC433053	PRTN3	BTG1
MMP13	GDA	SCGB1B27	CD79A	LCN2	F13A1
GPR31	ALDH1A2	SPP1	IGH-VJ558	PGP	EMP1
ADAMDEC1	ECM1	CXCL14	IGLV1	TAGLN2	ALOX5AP
CAPN3	ENPEP	H2-EA-PS	BANK1	TSPO	ZYX
ITGB8	LYVE1	STAB1	CD19	SERF2	SGK1
MZB1	F13A1	FCRLS	ADAM23	LDHA	TF
FMNL2	UPB1	CCL8	CD209D	PPIA	TXNIP
ZMYND15	FOLR2	OLFML3	LY6D	HIST1H2AJ	CA1
VCAM1	CD2	TMEM119	CR2	LGALS1	ALDH2
KCNJ10	AKR1C3	PMP22	CAR1	RPL39	UROD
GALNT12	CFP	RIMS2	GIMAP4	HNRNPM	RNF130
APBB2	CCL24	ARG1	IKZF3	IER3	EEF2
DNASE1L3	KCNE3	SLC6A8	KLK1	PCBP1	TALDO1
CADM1	F10	ATP6V0D2	POU2AF1	NME1	GM2A
TANC2	PLTP	KRT19	HBB-B1	SZRD1	VIM
ARAP3	DOK2	ITGA6	SMIM5	HIST2H2AB	GRINA
CH25H	CLEC4M	GDF3	FCMR	HIST2H2AC	RPS9
MS4A1	CHN2	MMP12	HAVCR1	PRG2	FOSB
FAM214A	CD163	APBB2	HBA-A1	COX5A	HSPA8
CEP152	IL6	ZMYND15	CD7	RPN2	ATP5C1
ENPP4	XDH	DCSTAMP	BLK	TUBA1B	ERP29
LHFPL2	PTGER2	TREM2	HBA-A2	RPS14	APOE
HPGDS	PTGIR	CCL12	HS3ST1	NPM1	GRN
SPINT1	FLRT3	CAPN3	SIGLECH	NUP210	FCGR2A
MTUS1	CLEC4E	CH25H	CD79B	HIST1H2AA	PPP2CA
FAM46C	CLEC4C	CCL2	ENPP2	MIF	YPEL3
IRF8	RGS18	CAR6	IGHM	PSMD1	ARHGEF3
LRRC3	RRAS2	CAMK2N1	COCH	LGALS3	ATP1B3
PLAU	GBP3	SPEG	EBF1	GAPDH	EGR1
IL2RA	S100A4	RHOD	H2-OB	HIST1H2AG	CCL3L3
IL12B	S100A6	NPNT	FCRLA	IFITM2	COX7A2L
SERPINE1	F7	CXCL16	CD8A	KRTCAP2	CYTIP
MATN2	HOPX	DAB2	MS4A1	MPO	ATP6AP1
DTX4	CAPG	IRX2	PTPRCAP	ATP5G3	ND4
CAPNS2	EDNRB	FOLR2	CLEC9A	RPL26	RPS26
PMEPA1	LTB4R	CLDN7	CD209A	DUSP1	TLR2
PIK3CB	SERPINB1	PRUNE2	ABLIM1	HP	MAF1
ASB2	MMP19	CSPG4	SERPINB1A	ALAS1	ANXA5
HAVCR2	CD200R1	MMP13	SH3BGR	ELANE	CST3
MS4A7	TPPP3	MMP2	RAB30	FPR2	COTL1
ADRB1	CLEC10A	KRT18	FBXL13	PDIA3	CTSH
OCSTAMP	TMEM154	C3AR1	KMO	SOCS3	KLF9
ARHGAP5	SMIM5	RNASE4	JAKMIP1	C11orf31	SEMA4A
TLR3	AK8	ABCA1	FLT3	H2AFX	ARPC5
GCSAM	GALNT9	PMEPA1	KLRD1	NCF4	SMPDL3A
TMEM119	PYGL	CD63	IL17RB	HIST1H2AH	BLVRB
PALD1	AREG	OPHN1	MYL4	H2AFZ	SERP1
LPAR3	EPHX1	ANG	CD3G	GNAI2	CA2
MARVELD2	EMILIN2	INSL6	CD209E	ENO1	BSCL2
STARD13	S100A9	ZFP704	PGAM2	RPS7	LYZ
BTLA	ADORA2B	TMEM37	CD8B1	GPC1	FCGRT
NCAPG2	TIMP1	PF4	UPB1	HIST1H3I	RPS29
P2RY14	NUPR1	MS4A7	MYH4	HIST2H4B	TRA2A
LPCAT2	IFITM2	GM9951	HBB-BT	COX6B1	WSB1
LAIR1	DMKN	CCL7	ARAP2	EIF4A3	FN1
SLC40A1	SERPINB2	STBD1	KLK1B5	CYBA	CD14
MMP12	S100A10	NPL	PPM1E	PARK7	RPS6
GLIPR1	UNC119	CLDN3	IRF4	ACTB	GNG10
ABCC3	CALML4	TCAF1	S1PR3	NDUFC1	DOK3
FAM189A2	PMP22	SPSB1	GIMAP6	RPL12	LMO2
CD69	CASS4	CALML4	SPIB	CDCA7	AHNAK
LEPREL2	RAPH1	F3	LYNX1	P4HB	LDB1
TNFSF13B	NFE2	GAS6	ZCCHC18	PLAC8	EMP3
STBD1	RGCC	LTBP3	TBC1D10C	PSMB1	EIF3F
ITGAE	NFIL3	P4HA2	ADAM11	SOD2	CFP
OPLAH	OLR1	TRIM47	MARCO	GNB2	ELOVL5
FAIM3	F5	MCAM	SATB1	SSU72	IRF2
ERMAP	SLC27A3	FAM20C	CCR9	MAPKAPK2	TFRC
LPAR6	MEFV	HEXB	ACAP1	PSMB6	ITM2B
OLFML3	HBEGF	CTLA2B	GZMA	TPI1	UQCRC2
ITGA8	KRT80	DHRS3	KLK1B21	SNRPD1	IDH1
HVCN1	ITGAM	NES	CMBL	HIST1H2AB	LYPLA2
MMP2	FOXRED2	NAV2	GIMAP5	JUNB	MBNL1
ITGB5	S100A8	RETNLA	SIGLECG	MYD88	CORO1A
ITGA6	EPS8	PALD1	FCNA	NDUFA4	PTTG1IP
AMZ1	WNT11	TNFSF13B	ATP2A1	F10	APOBEC1
CYFIP2	MPO	PLEKHF1	DTX1	ARL6IP1	ZFAND2A
MYLIP	ADSSL1	APOE	CLEC4G	CCT8	LAMP1
IL1A	GFRA2	RGS11	GIMAP7	SH3BGRL3	MGST3
PLK3	CELF4	FABP3	CBLN1	RBM4	CKB
LAPTM4B	HPSE	DTX4	GEM	ETFA	BTF3
LCN2	CNN3	SLC4A4	BHLHE22	HIST1H2AM	HNRNPC
FAT3	GRK5	ECM1	KLK1B27	MRPL12	ATF3
XCR1	STXBP6	CAMK1	LCK	RPL10A	PDLIM1
GZMA	CD300LB	STARD13	NXPE4	PKM	PPP1R18
CD72	CHRNA5	NTPCR	CXCR5	TUBB4B	MGST1
CXCL16	LILRB3	SYNGR1	SERPINA3G	S100A9	EIF5A
SNX24	FAM43A	ANG2	NXPE2	LRG1	SIRPB1
FAP	HP	LRRC27	STAT4	PPA1	MAPRE1
MGAT4A	CTSG	CGN	FCRL5	TXNDC5	CCRL2
TLE1	CAPN2	ANKRD37	RABGAP1L	UQCRC1	SPOP
GATM	SGMS1	LAMB2	CD2	UBL5	HBB
CX3CR1	PCOLCE	GATM	MGST2	UBA1	ADIPOR1
ZNF691	CCR2	LGI4	KLK1B24	SMDT1	RPS2
P2RY13	LRG1	FCGR1	CHST3	LY6E	PRDX2
FMNL3	SLC2A6	COL4A1	NRXN2	RPS16	ARL11
GTF2H2	OLFM1	IFIT3	BTLA	NME2	PPP4C
GDF3	IL27RA	CMTM8	TESPA1	SHFM1	NDEL1
SEMA4C	EMB	SLC46A1	OLFR165	FERMT3	CEBPB
OTUD1	ADD3	LONRF3	S1PR4	HAT1	LPAR6
SLC25A33	IL1RL1	LYZL4	GRIA3	PLK1	CLEC7A
HPS4	KCNQ1	KRT8	SERPINB6B	HN1	RGS1
ST3GAL6	CD200R1L	WFDC2	TMEM163	CSRP1	CYP27A1
SPATA13	LMO1	RAB7B	CERS4	TMEM147	SLC38A5
HES1	CCL13	FMN1	DPP4	AURKB	SCAMP2
FAM134B	GFI1B	PRSS46	GML2	GARS	FXYD5
ARHGAP22	OXCT1	PDLIM7	FAM167A	SNRPD2	KLF2
RAPGEF5	THBD	CHST1	RGS18	SEC13	NSA2
DENND2C	ALOX5	ADGRG3	BCL11A	UQCR10	ARL6IP5
SPIC	PLAC8	2510009E07RIK	NKG7	IDH2	CSF2RA
SPATS2	CCDC109B	PXDC1	SEPT1	PSMB4	KLF6
IFNB1	BMP2	SLC5A8	SLC38A5	PSMB8	TMEM50A
ZFP62	VWF	RAB11FIP5	TBXA2R	HIST1H2BG	TBCA
TGFBR1	PLXND1	TMEM86A	RNASE6	COPS6	RPS4Y1
GRASP	C19orf38	UACA	TRAF3IP2	CHCHD10	TYROBP
DOCK4	MCF2L	CCL3	ICOS	HIST1H2AE	IRS2
FAM127A	CAPSL	TMEM144	CMAH	ADPRH	HLA-DMA
ABR	CMA1	ANXA3	OLFR164	HIST1H2BL	CTAGE5
P2RY12	TSPAN17	TMEM87A	GRAMD3	DDX39B	SBDS
GCNT1	ARHGAP26	INO80	GIMAP9	EPX	HLA-DRA
COL14A1	MRC1	NOL4L	ATP1B1	BCKDK	PON2
EPHA2	CD1D	FXYD3	SRPK3	POLR2L	ARRDC4
LY6D	NDNF	SLC4A3	PAQR5	NDUFA6	SELL
RTN4RL1	TRPM4	CRACR2B	CD3D	VCP	RAB8B
SCOC	FGFR1	RNF180	PECAM1	CTSG	SERINC3
CTTNBP2NL	THBS1	B3GALT5	RASGRP2	EIF4A1	KLHDC2
B3GNT8	IQGAP2	TREML1	BEND5	COX4I1	TAB2
ZNF704	TPPP	NRP2	CD55	PSMB3	RPL36AL
FRMD4A	SELENBP1	PERP	SETBP1	MORF4L2	DEGS1
ITGAX	RND3	ARHGAP22	KBTBD11	HSP90B1	HEBP1
CXCR5	SLC2A9	ARL11	CYP7B1	RUVBL2	CCPG1
ITGA9	FGD6	SERINC2	BFSP2	PUF60	ADRB2
SPSB1	F3	OLFR110	SERPINA3F	TAF10	HIGD2A
RNF180	CPA3	SMOK3A	GM6756	UPF2	USE1
SKIL	IRAK3	2010111I01RIK	ITGB7	PSMC5	PPP1CA
RASGRP3	FPR2	FAP	PKP3	HIST1H2BK	ODC1
DUSP6	BST1	LGALS9	GPR18	PSME1	ACSS1
KCTD14	IFITM3	SPATS2L	NEFH	HIST1H3A	RPS25
PXDC1	PSTPIP1	P2RY6	CD209C	C1GALT1C1	WBP2
IFNLR1	SEPT11	JAG1	ZBTB46	SURF4	BRI3
CPD	GRAMD4	TMEM176A	TFRC	NDUFA13	AQP1
GDE1	PRTN3	CAP1	H2-OA	PSMA7	FCHO2
DDX43	SDC1	ADAMTSL4	LY6K	MRPL54	MAN2B1
NUAK1	SEC16B	GSTM5	CALM4	SRSF1	RILPL2
TBC1D8	SLC48A1	ETL4	GPR4	ALDOA	TSC22D3
S1PR1	IRF4	CCRL2	ST8SIA6	POLD1	LITAF
GPR183	IL1RN	CD9	GPM6B	ATP2A3	SLC46A3
MAP4K3	GLIPR2	FOLR1	HEG1	NDUFAB1	PLAGL2
FCRL1	RGAG4	PLXNB1	DDR1	TOMM7	GLIPR1
SMIM3	PSTPIP2	FZD7	FCER2A	CD69	PID1
PRDM1	MVD	EMILIN1	OOSP1	POLR2G	CTNNA1
CCL5	SLFN12L	SYNJ2	HIP1R	NDUFA1	PLD4
ZNRF3	SERPINB6	USP2	RAPGEF4	NAA10	PFDN5
IVNS1ABP	MAP4K1	THRSP	RALGPS2	FLOT2	UQCRHL
KIAA1467	FAM117A	SEC14L2	OBSCN	KIF22	CSK
NPNT	GPR126	TGFB3	COL6A4	ATP6	RPS15
MTHFS	SGMS2	FABP5	COL17A1	CSTF3	LAPTM4A
SLC16A6	AHNAK	DPPA3	ELL3	PSAT1	BNIP3L
SEMA4F	STX11	FHAD1	CD6	BRIX1	CX3CR1
CPEB2	AQP9	IFIT3B	ATP2A3	IL1B	RAP1B
PPAPDC1B	CA5B	CD93	FBXW13	CDKN3	FTH1
ETS1	MRPS6	PI4K2B	GYPC	CAMTA1	TMEM14C
PDGFB	COLEC12	LDLRAD4	RRAS2	NUP62	CD177
RCAN1	HLA-DMB	IGSF5	RYR1	E2F1	ATPIF1
GPR114	EVI5	PLAU	LEF1	SRRT	ARL4C
STAB1	ATP8B4	PTGFRN	SLC14A1	SSR4	HOPX
CHST15	VSIG4	ENO2	PHGDH	STIP1	GGNBP2
GKAP1	DIRAS2	LUZP1	1700028I16RIK	MS4A3	RPL24
GNA14	SEPT9	1810011O10RIK	SLAMF1	MRPL42	PRKACB
BASP1	ACPP	IQGAP3	BCR	DUSP2	TRIM8
IFIT2	ANKRD37	PGAM1	CYB561A3	NUDC	C19orf43
KYNU	TIAM1	HAVCR2	MAP4K1	RANBP1	ERRFI1
GPR34	EGR2	CEBPZOS	GRAP	GSPT1	CDKN1A
CARD11	SIRPB1	APOBEC1	CHST15	HIST1H2BN	MAST3
ZFHX3	VAT1	CD33	MAPK11	NDUFV2	RPS11
GDPD1	SLC25A24	TPI1	SPNS3	LBP	IFNGR1
SGK1	CD5L	PLIN2	ATP4A	HSPA9	CD83
CREB5	PF4	ARHGAP31	2010007H06RIK	LMNB1	UGCG
ROGDI	RNF152	RAB4A	KLRK1	NDUFA9	CTSE
CLEC5A	IGFBP6	CTTNBP2NL	SEPT4	NSMCE1	RPL9
ZNF2	TNFAIP8L1	SEPT8	CTSW	RPS27L	CD74
GGA2	ASB4	CTSK	PRKCQ	LGALS3BP	SIRT7
PKIB	C3	SLC2A1	ST8SIA1	RPS12	CORO1B
GALNT3	ST3GAL4	MGARP	SIT1	TUBA1A	RPA1
CLEC1B	FAM198B	PDGFA	COL23A1	RHOB	KLF1
HERPUD1	RCN3	SCGB2B26	MRVI1	SH3KBP1	EVI2A
RASAL3	S100A13	STRA6L	GIMAP1	HSD11B1	FAM117A
PIK3R1	NRP2	RHOB	GABBR1	TRAPPC2L	WBP5
STRIP2	CD97	ADAM8	PGLYRP2	NDUFA3	SEP15
MICAL1	AMPD3	KRT23	DHCR24	NDUFA12	JUN
FBLIM1	KCTD17	SSX2IP	EGR2	PSMB10	APEH
ABHD6	SPHK1	F9	ICAM2	MOGS	UBL3
RAB20	IDH1	APOL9B	PTP4A3	INTS1	VPS37B
RAB30	TUBA1A	F730035P03RIK	ACKR2	NDUFS3	ACADM
CA6	RRAS	TNNC1	STRBP	FOS	MAP3K1
NEK6	LPAR1	TLE6	PEAR1	DYNLL1	ETS2
NDST1	ADAM8	SLC37A2	MAPK12	DAD1	AP1B1
MYC	CMBL	MIF	GUCA2B	SS18L2	TMEM200B
CENPV	MAP3K6	PLPP2	TNFRSF13C	PTPN1	PPM1A
LRRK2	ST3GAL5	CTC1	ARHGEF10	MATR3	VPS28
PDLIM7	RARB	TGFBR1	IL6ST	SNRPF	PTP4A1
CSN2	VDR	STAC2	KLRC1	MRPL17	ISCU
TBC1D10C	TMEM53	CTLA2A	THY1	LAPTM5	LTB4R
SEC14L2	PTRF	DTNBP1	LAX1	HMGA1	EIF5
RASA2	EPB41L1	TSPAN1	LTB	FARSB	NRM
LAP3	MMP9	ITGAX	DENND2D	ID1	ANXA2
RAP1GAP2	TSPAN3	MIR99AHG	CD5	NDUFA11	LILRB4
MGAT5	TMEM51	SLC13A3	IL27RA	HNRNPAB	RPS3
RTN1	CAMKK2	GLB1	SYNE2	MS4A6A	RNASET2
ATP8A1	GPX7	HACD1	GFI1	ATP5J	HMHA1
MCAM	STARD8	SBSN	FCRL1	CHAF1A	SGMS1
SIPA1L2	HEBP2	AKR1C18	COBLL1	SRSF9	TOB1
FNIP2	NAV1	SORBS3	TEX38	HINT1	SPCS1
SMAD7	RYR1	MYLIP	RASL11B	PFDN2	YPEL5
CARD6	FLRT2	DNASE1L1	SLC44A2	HIST1H3D	HIST1H3B
TRIM68	ELMO2	PLPP5	ST6GAL1	UCK2	C3
KLHL13	CEACAM1	WWC2	ZPBP2	PTBP1	ARSB
EOGT	GPSM2	SKI	LTK	SAE1	HLA-E
TMEM86A	PTPLA	PEA15A	HOXA7	RPS27A	ID2
LGALSL	TSLP	PON3	LRMP	DBI	APRT
SRPK3	ZYX	EHD4	PHF19	NACA	LMO4
DUSP4	PID1	SERPINE1	FAM117A	UBXN1	IL6R
HEPACAM2	PLA2G2D	GM15413	MAP4K2	MARK2	DDX17
WTIP	ETHE1	EXTL3	RBP4	TMED9	P2RY6
SEMA4B	CD300LG	COL15A1	PPP1R16B	AP2S1	HERPUD1
GPR65	ABI2	DCXR	IRF8	ACAA1	ARPC3
PTGER4	CHP2	9530068E07RIK	NLRP10	PGK1	RNASE6
FAM3C	SLC52A3	SCCPDH	PPM1L	AURKAIP1	CD97
FAM129A	HR	GM5069	CD96	COMMD1	TLK1
ZC3H12D	SEMA4A	GM12474	ZFP296	DPAGT1	CD93
AMACR	BATF3	TMEM176B	TSPAN13	NDUFB6	C20orf27
POLE	CD300LD	ZFP691	D930015E06RIK	CRELD2	SDCBP
MEF2C	IGFBP4	PFKL	GRK6	HSPH1	LEPROT
SPNS2	MARCKSL1			TMEM88	DUSP6
PDGFA	AIM1			HIST1H2BM	CDR2
	C19orf59			SSR2	ALAS2
	C19orf47			TNF	PLOD3
	FGR				PI16
	TMCC2				LRP10
	EMP1				PTP4A2
	P2RY1				RPS10
	ANKH				CD47
	BATF				ARHGAP17
	GYPC				LBR
	FABP5				CREG1
	EHD1				RNASE4
	ARHGEF10				JOSD2
	LPPR4				RND3
	TSPAN5				ZFAND3
	C6orf141				GSTO1
	CDC42EP3				LCP1
	KLF9				ATP6V1B2
	ZFYVE21				SLC25A38
	TENM4				PRNP
	GAS7				RPLP2
	ASAP1				ARHGDIB
	AVPI1				CLIC4
	SPP1
	ARC

## Sheet: AK_mfSignature_geneSets.gmx
ACT_MF_UP	ACT_MF_DOWN	AK UP - AK_v_NS GSE2503	AK DOWN - AK_v_NS GSE2503	AK UP - AK_v_NS GSE3107	AK DOWN - AK_v_NS GSE3108	IFNg/b Mf	LPS/b Mf	TNF/b Mf	IL4/b Mf	Mo_v_Mf	DC_v_Mf	Tcell_v_MF	MF_v_ALL
Upregulated in sorted MF from Activin mice	Downregulated in sorted MF from Activin mice	Upregulated in Actinic Keratosis	Downregulated in Actinic Keratosis	Upregulated in Actinic Keratosis	Downregulated in Actinic Keratosis	Upregulated in MF treated with IFN-gamma vs baseline	Upregulated in MF treated with LPS vs baseline	Upregulated in MF treated with TNF-alpha vs baseline	Upregulated in MF treated with IL4 vs baseline	Upregulated in monocytes vs macrophages	Upregulated in dendritic cells vs macrophages	Upregulared in T cells vs macrophages	Upregulated in macrophages vs monocytes, dendritic cells, T cells (common genes)
F11R	NPHP1	DEFB4A	HSD3B1	KRT9	WIF1	GBP5	MT1H	CCL5	ALOX15	THBS1	CCL23	RPL21	MMP9
SPP1	ERBB3	MMP1	SLCO4C1	LCE3D	CCL27	CXCL10	CCL5	CYP27B1	FOXQ1	SERPINB2	DNASE1L3	RPL10A	GPNMB
CX3CR1	BC030499	KRT16	MSMB	C10orf99	FOLR1	GBP1	TNFAIP6	LAMP3	CCL22	SOD2	MAOA	RPL26	LYZ
PMEPA1	VAT1	PI3	FABP7	KRT6A	LEPR	CXCL9	LAMP3	MT1H	MAOA	S100A12	FCER1A	CD3D	FBP1
AXL	EVA1B	SPRR2C	SCGB2A1	COMP	SCEL	GBP4	C1QTNF1	TNFAIP6	MMP12	ADA	CCL26	MAL	DAB2
STAT1	EAR1	COMP	MUC1	SPINK7	BTC	CCL8	LAD1	EDN1	PALLD	ISG20	MMP12	RPS17	COLEC12
ITGB5	RILP	DSC2	APOC1	DEFB4A	CYP4B1	TNFAIP6	MT1G	ADAMDEC1	CCL17	ATF3	CCL13	CD247	ABCC3
LAIR1	SPATA7	CXCL9	ADIPOQ	SPRR1B	FABP7	IFIT2	MT1E	TSC22D1	HOMER2	VNN2	CCL17	ETS1	MNDA
GGTA1	GM11709	MYO6	FADS2	GDA	TMEFF2	EDN1	MAP1LC3A	CA12	IL1R2	MARCKSL1	CD209	SPOCK2	CD300LF
CLEC12A	PF4	IGHM	MUC7	SPRR1A	IGHA2	IFIT3	IL2RA	NFS1	CCL26	TNFAIP6	ADAM19	KLRB1	SLAMF8
ITGAL	N28178	GABBR1	GPD1	SERPINB3	LINC00842	IRF1	ADAMDEC1	TGM2	CD1A	SELL	PALLD	RPL31	CCR2
H2-Q6	MAST1	MYO10	GSTA3	FABP5	PREPL	WARS	CRISPLD2	NDP	RAP1GAP	SGPP2	CLEC4G	BCL11B	CD14
KLRA2	IL17RD	ANKRD11	SH3GL3	PI3	ADH1B	CFB	CYP27B1	G0S2	CCL23	HMOX1	QPRT	RPS29	FCN1
KCNN4	CDC14B	PTPRC	ACSBG1	SPRR2G	KRT77	SERPING1	CA12	IL2RA	SOCS1	PLAC8	CD1A	ISG20	OLR1
TLR12	IFFO1	NKG7	RDH5	STMN2	POU2F3	CCL5	G0S2	MT1G	CCL13	ADORA2A	FCER2	CD6	CD163
SIGLECG	GM15912	SKIL	SLC27A2	KRT6B	APOE	LOC400759	TGM2	TSKU	FCER1A	CRISPLD2	PPP1R14A	ITM2A	CYP1B1
TGFBR1	PPP1R18OS	RASGRP2	PLIN1	IL36G	C15orf48	ANKRD22	MT2A	CCL22	BATF3	CFP	FOXQ1	RPLP0	PLA2G7
HAVCR2	TTN	SPRR2B	SLC26A3	AKR1B10	TMCO5A	CCND1	PTGES	SERPINE1	ADAM19	CHST7	GFRA2	IFITM1	TNS3
HEXB	GM14419	KRT9	ANKRD1	KRT16	OGN	GPC4	CFB	MMP12	CTNNAL1	IFIT2	DUOX1	LEF1	RTN1
GOLM1	GM15877	ULBP2	PPARG	SPRR2B	LOC100507397	TGM2	SLC5A3	CRISPLD2	FCER2	MTMR11	C1QC	ITK	EPB41L3
GM9733	CTXN1	UPP1	LHX2	TNC	SUSD2	ITGB7	CCR7	LAD1	ACOT7	NAMPT	RAMP1	SKAP1	ALDH2
ARHGAP22	4930426L09RIK	IGHA1	RBP4	GJB2	CDR1	RARRES3	NKG7	BHLHB3	PPP1R14A	HBB	BATF3	UQCRBP1	S100A8
HCK	ACY1	ISG20	GLRB	S100A8	RAB3B	CYP27B1	CD82	SPARC	LAMP3	PTGER2	ANKRD20A1	LIME1	LILRB3
HVCN1	TNXB	SLC7A8	RARRES1	DSC2	GSN	SOD2	NFS1	CAMP	ESPNL	MX2	SCARB1	RPS27A	TMEM51
MMP14	TRPM4	CXCL10	EPPIN	S100A9	EGLN3	TSC22D1	MT1F	MT1E	TACSTD2	S100P	CCL18	S100A4	CCL2
CD72	METTL6	IGF2	CYP4F2	KRT6C	SGCG	APOBEC3A	CXCR7	MATK	RAMP1	NBPF10	PPM1L	CXCR4	S100A9
H2-Q7	GM14328	TREX2	CCL27	WFDC12	SPAG11A	GCH1	MT1A	MT2A	GOLGA8B	PFKFB3	LAMP3	CCR7	MCEMP1
TGTP2	CGRRF1	KRT6B	GNRH1	GJB6	IGJ	APOL3	STAT4	AQP9	MGC4677	STX11	SUCNR1	PRKCQ-AS1	MYOF
NLRC5	GM10369	HS3ST3A1	CYP3A5	SERPINB4	IL37	VAMP5	MTE	EBI3	CD209	PADI4	CST7	C12orf57	SGK1
SEMA4D	PCNXL2	NUP62CL	AGR2	CD24	RGS12	CRISPLD2	CCL23	IL1A	CD1E	OAS3	CCL22	RPL24	CA2
AU020206	MYOM2	IVL	HSD11B1	DLX2	FCGBP	CD274	CCL22	CXCL5	GALNTL4	CXCR4	CTNNAL1	RPL39	CYBB
CCDC88B	A930024E05RIK	RHCG	CAPN3	CALML3	KIAA1109	IL6	EBI3	C1QTNF1	SUCNR1	NBPF9	GALNT18	FAM46C	IFI30
H2-T23	DYRK1B	NLGN4X	TAC1	DIO2	YBX3	GBP2	TSC22D1	MT1A	TGM2	TNFAIP3	ABCA6	GOLGA8B	TLR8
GM4070	PRMT7	SPRR1A	CHI3L1	SPRR3	GATM	ISG20	MT1X	SLC5A3	CD1C	OLIG1	MOCOS	IL32	CTSH
GM14021	PATL2	KIAA1033	PPP1R1A	KRT17	HSD11B1	MT2A	CXCL5	HOPX	TSKU	SLC7A11	MAF	ABLIM1	IL1B
GVIN1	SNTB2	GBP1	RNF125	WDR66	RPL27A	ATF3	SOD2	CCND1	CD1B	NINJ1	RNASE1	FCMR	HK3
GBP8	RBM24	TARP	HSD17B2	NPR3	AHNAK	MATK	C20orf127	CD82		GCH1	SLC40A1	LTB	CSF3R
ASS1	GM11711	STAT1	SGCG	CSRP2	EEF1D	MT1E	EXOG	SLAMF1		OASL	ESPNL	RPL35A	SERPINA1
GM5424	VEZT	PPFIBP1	ZNF141	GGH	GPLD1	F3	AQP9	TRAF3IP2		IFIT3	DUOXA1	RPL14	CYP27A1
RSPO1	TGM3	IL36G	GYG2	CXCL9	DCUN1D1	PDE4B	NDP	CCR7		CES1	CD74	PIK3IP1	CLEC5A
GLIPR1	CCDC51	GGT5	DCT	MPZL2	CNTNAP3	STAT1	MUCL1	SLC1A3		MAFB	AP2A2	FAM65B	ADM
KRT75	PLEKHG5	PDPN	CYP27A1	IGFL1	RPL38	IFI27	DDIT4	SLC7A11		HES4	MATN2	CD7	FAM198B
GM18852	EGFR	SAMD9	PCLO	TPX2	LINC00622	SLC6A12	EMR3	LOC283050		PELI1	CCL4L1	FAM102A	AQP9
ILDR2	TMEM38A	ADAMDEC1	BRD8	SLC7A5	N4BP2L1	MT1G	CTTN	GPC4		TNFAIP2	SLAMF1	RPL23AP64	CTSL
MIR147	NAPB	FAM120C	LOC100287076	NETO2	RPS19	MT1H	GRAMD1A	FAM119B		MAP3K7CL	RAB33A	SNHG5	SLC16A3
FMNL3	GM13392	GPR116	ACOT1	NEFL	RAB3IP	TMEM140	GPR84	CXCR7		STAT1	CDR2L	ITPR3	SLC11A1
LY6E	NKIRAS2	COA1	GRB14	ARL4C	CLDN11	FAM26F	CLLU1OS	SOD2		FYN	C1QB	OCIAD2	CLEC12A
GM13228	BZW2	HCG4	PIGZ	S100A2	SEPP1	NCF1C	APOL3	ACOT7		CD83	C2	CD96	SNCA
GM18853	CD300LH	PTHLH	RUFY3	SERPINB13	SAPCD1	TAP1	PTPRF	CFB		SMAD3	MAN1C1	CTLA4	SCPEP1
KYNU	P2RX7	ITM2C	SLC47A1	IGF1	GATA3	CD38	FAM108C1	MAP1LC3A		HBA2	CCL8	IL2RB	GCA
C3	AP2A2	OSGIN2	CRAT	LRRC15	ADIPOQ	MT1A	MCOLN2	DDIT4		IRAK3	SCN9A	RASGRP1	AP1S2
RASAL3	KLC4	XCL1	CDKL3	CNFN	ANKRD33B	PSMB9	PNKD	SLC2A1		IRAK2	CTSC	IGLL1	C15orf48
MS4A4C	FTSJ2	RBM25	TTC38	S100A7	HSD3B1	AIM2	SIGLEC10	F3		BIRC3	ST6GAL1	RPS15A	SPP1
LDHC	GM6939	CD7	LIPE	RRM2	PDK4	RHBDF2	TRAF3IP2	MSC		AHR	TMEM71	RPL13P5	CD1B
ZBP1	MYH8	TOP1	SLIT1	CLEC7A	CD207	HAPLN3	ADORA2A	TNC		GBP4	SLC47A1	CYFIP2	SLCO2B1
9830107B12RIK	CYP26B1	ABHD2	CA3	DUSP14	DLG2	GREM1	LAT	HSD11B1		DDIT4	ZNF366	SELL	SCD
ARHGAP27	TCHH	IFI27	CXorf57	CDH11	RPL14	EXOG	PDE4B	ADAM19		IFITM3	NMNAT3	CD2	PMP22
CYGB	WFDC17	KRT7	ZNF41	CTGF	GJB4	CA12	SLC1A3	C20orf123		FFAR2	RNF19B	LBH	ITGAM
GBP4	TRDN	CCND2	SNN	PLBD1	NDE1	LGALS3BP	EDN1	AK3L1		TPST1	CAMK1D	HBB	GSN
MYLK	FITM2	RHOH	LPHN3	TNFRSF21	SP8	SCG5	LAMB3	ADORA2A		RSAD2	DYSF	SLAMF6	HSPA6
FCGR1	BMP5	MX1	NLE1	DSG3	BOLA2	STX11	ADARB1	MT1F		STK17B	SEMA4A	CD3G	FPR3
H2-T22	MPP6	GZMB	ACP6	VSNL1		BHLHB3	ISG20	RGS16		CXCL10	MAP4K1	LDHB	SPRED1
9130208D14RIK	TEF	BRCA2	TTLL4	SOX7		ARID5B	RHBDF2	RAI14		HERC5	SLC7A8	PRKCH	NRP1
EXTL3	KIF3A	IL7R	PFKFB1	ARG1		CAMP	GYPC	RHBDF2		APOL3	SOCS1	EID2B	IDH1
FGL2	ERCC2	IL6ST	NVL	CILP		CCL22	ZSWIM4	MAOA		HELZ2	MCUR1	ATP8B2	HLA-DMB
SLAMF8	SEZ6L2	ISG15	APOE	ADM		SERPINE1	FPR2	CTTN		IRF7	MAP3K4	RPL13	ATP8B4
TGTP1	SEMA6A	PSD3	AMY2B	TUBB2A		ADAMDEC1	GJB2	ALDH1A2		NFKBIA	ITM2C	CD27	RNASE6
AGAP2	AZI1	GPR22	TMEM97	OAS2		CLLU1OS	LOC283050	FAM108C1		OLIG2	DHRS2	ITGB7	C1QC
H2-K1	LIPN	CEP135	GUCA1A	FAM84A		SNX10	SLC11A1	HSPA1B		PDE4B	AP2M1	RARRES3	HLA-DRB3
IL21R	NEB	SPRR3	NNAT	CDKN2A		PARP14	BHLHB3	TM4SF1		ACOD1	MVB12B	ZNF682	TST
FAM131B	MYH1	ARHGAP4	WDR59	PLCD4		TNFSF10	NCF1C	IL1RN		SPHK1	AK2	ICOS	PLAU
PSMB8	SPAG1	ADAM23	FASTKD2	PRR9		RIPK2	TM4SF1	C9orf30		APOBEC3A	SCRN1	BEX2	PTPRO
ABI3	MIR223	HLA-DOB	BBS9	SAT1		PSAT1	CD38	SCG5		ETS2	PYROXD2	GYPC	HLA-DRB4
CCR5	TNNT3	HYAL4	PYHIN1	IVL		NCF1	GBP5	DFNA5		GBP1	MAP1S	RASGRP2	HLA-DPA1
CADM1	MTL5	SERINC2	STAG3L4	WNT5A		CRABP2	SLAMF1	C17orf58		NBPF11	CCNA1	LAT	HLA-DRB6
IRGM1	VASH2	AAMDC	DHRS2	FOSL1		C20orf123	TNIP1	GRAMD1A		G0S2	RAP1GAP	NCK2	CLEC10A
GBP2	TRNP1	QPCTL	NOL10	CYR61		LOC283050	SPARC	MMP7		HLA-F	AUH	RPL7	SORT1
MMP13	PDC	KAT6A	RPRM	CDKN3		C15orf48	LY6E	VEGFA		KYNU	HLX	ITPK1-AS1	CTSC
GM6580	BCAM	NRXN2	C17orf75	NDRG4			SEMA4A	GYPC		KANK1	CD24	TSC22D3	EPAS1
GM12428	GM10355	UGT2B15	GSDMB	PTTG1			RCN1			PHACTR1	PFKP	CDKN1B	HLA-DMA
GOT2-PS1	GPRC5C	IFI6	PKIA	FMO3			UPB1			IFI44	WNT5B	SNURF	VSIG4
FPR2	HYAL3	OASL	CASP10	PRSS23			IL1A			OAS2	FSCN1	ZNF14	MARCO
SMAD7	GM15337	FETUB	SCD5	ASPN			MTF1			ACSL1	UCP2	PTPRCAP	GIMAP4
ITGA6	ADAM1B	IGKV1D-8	ZNF154	NEFM			DFNA5			TXNRD1	ASAP1	DDX51	GPR68
C920025E04RIK	GM5787	JADE2	PEX11A	SLC7A8			CST7			FGR	VCL	SLC38A1	DDIAS
TAGAP	ITGB1BP2	STYK1	CST5	FLJ32255			FTHL3			MYO1G	LGMN	HBA2	CCND2
ARHGEF40	TGFBR3	SIGLEC6	LPL	PROM1			MSC			CASP1	SNX8	P2RY8	ENPP2
GBP10	SERPINB8	ITGAX	MARK2	BASP1			CLCF1			GBP5	NET1	RPL13A	PLD3
GM3555	GM11710	GZMH	KRT15	KRT34			SLC3A2			CCL7	ITGB7	ADD3	GPR34
TPST1	HAL	IFNAR2	MAPRE3	FAM89A			FTHL11			PPP1R15A	C17orf58	PLCG1	FAM213A
FAT3	MYO18B	SOS2	CYP39A1	FBLIM1			ZMYND15			DUSP19	GOLGA8B	TNFAIP3	ENPP4
RTP4	MIR3064	PLEKHM1	PXMP2	PNP			SELM			JARID2	PRDM1	RPLP1	MAPK13
BST2	CD200R3	GNLY	PDE5A	CD36			NINJ1			PELI2	GAS6	CD5	ETV5
GM7030	CCDC57	DIO2	NFYA	SFRP1			FAM20A			MCL1	KRT17	KCNH6	ALOX5AP
CCDC86	ZRSR1	GPRC5A	ABCA3	FBXO45			MAP3K4			RNF19B	PON2	RPL23	PRKCA
PDE5A	ARSG	HELLS	DYRK1B	DNASE1L3			DRAM1				SUSD2	ZMAT3	FCGR2B
PALD1	GM27624	BST2	ZNF695	HIST1H2BK			C17orf58				LRRFIP1	GBP5	TNFSF12
GBP3	DYNC2H1	LSM12	NME5	IL36RN			PLAUR				STAB1	CD79B
IFI35	QPCT	CD24	IL4I1	SERPINE2			CCND1				MGRN1	ARL16
CENPE	AU019823	PLEK	CNGA1	KRT75			FAM20C				BLOC1S6	NOSIP
NDUFB3	HGSNAT	LOC644450	OGN	GRIN2D			GBP4				CXCR2P1	PIM2
RAI14	CACNB1	SEC14L1	MNAT1	SIPA1L2			LILRB4				APPL2	NLRP8
TFR2	1600020E01RIK	APOBEC3A	GHR	SLC7A1			WARS				MOSPD3	DMC1
SPATA13	SNORA15	LILRB1	MUC5B	COL15A1			BATF3				FARP1	P2RY10
AA467197	9930104L06RIK	TOP2A	SAPCD1	C20orf24			RHBDD2				CD83	METTL21A
LIPE	PDLIM3	GOLGA2	USH1C	RGS5			MAOA				FGL2	CARD11
TAP1	NEXN	WHSC1	NFIB	MLLT11			PHGDH				RGL1	BIRC3
SLC7A2	4930518I15RIK	ONECUT1	GSG1	SLC39A6			LGALS3BP				PTMS	DUSP19
CDCA5	FAM189A2	POU5F1	DCC	PDE4B			PTPN1				MAT2A	RORA
GM12185	SLC9A4	SP100	CLSTN3	ITGA6			GCH1				RRP1B	PIK3R1
RGS1	SNORA24	LAMP5	ZNF273	CHST2			HIVEP1				CBR3	RPL13AP6
PSMB9	SNX16	VNN3	CASR	MIR21			HEY1				SGK223	EEF1D
NUP210	GM13919	LGALS2	MC2R	TFCP2L1			SLC16A10				BCAR3	GZMK
LGALS3BP	GM17072	SQLE	NCKIPSD	AP1S3			C15orf48				GATM	RPL17
LY6C1	MIER3	DHX35	NEK1	OASL			RFTN1				TOP1MT	LRIG1
GM13502	FILIP1	MMP9	ROPN1B	ENAH			PLA2G4C				TUBB2B	GRAP
DOCK4	TUSC1	PPIG	LOC649330	SESN3			PCNX				PPP1R16B	BCL2
VSIG8	CUL9	S100A9	HADH	SFRP2			CFLAR				ASCL2	STAT4
CCNA2	GM25184	CFB	ASIC3	MN1			PARP10				ADAM8	CEP19
CD276	C77080	XAF1	SCEL	PSMG1			CD209				JAG1	MCMDC2
CLIP2	MRPS6	DLG4	OTUD4	EN1							SAMD9L	MIAT
GBP6	TNNI2	LCK	EPOR	MTCL1							RCAN1	TBC1D10C
B2M	WDR91	APOL1	CAPN11	CDSN							IL17RB	RGS1
ZMYND15	CD28	LMOD1	KRT20	NREP							BSG	SBK1
PFKL	FAM135B	DPYS	MECR	SMOC2							CRH	RPS4Y1
VASH1	HOGA1	PPIA	MAOA	HMCN1							PLSCR3	ZAP70
DCSTAMP	RCAN3	TCF3	PLLP	ZFHX4							TPM1	CDR2
GM13498	CORO2B	TNC	SYN2	RGS20							VOPP1	CDKN2AIPNL
TAP2	BC068281	UBXN4	ZNF117	CLIC6							CD59	IRF1
RILPL1	NRAP	POU1F1	SNX13	FAM162A							ZNF296	KLF2
GM1070	DGKE	CD3G	LMO1	CENPN							CRIP1	PASK
B130055M24RIK	PTOV1	SERPINB3	PIK3C2G	FMNL3							MAP1A	RPL37A
NCF4	PSMD9	CXCR3	GATA3	COL4A2							TOX2	ZNF549
PLSCR1	KLHDC8B	COL5A1	C9orf156	IFI44L							NME4	SLC35E1
AIFM3	ALDH6A1	SCAF11	ZNF43	ANGPTL2							AES	XPNPEP3
TJP3	MYH2	SEMA3B	MLANA	KIAA0101							EIF3G	PLAC8
ATP2B4	CHRNA5	DYRK1A	SMARCA1	SLPI							ADAM23	PYHIN1
EVL	GAS2L1	KRT6A	C6	THY1							STAMBPL1	HNRNPA1P10
ITGAV	RPL7A-PS8	KRT17	ACADL	TMEM64							GPX4	SBDS
ZCCHC3	GM26698	GAS1	CLDN3	UBE2F							SLC45A4	ERAP2
CENPQ	GM7493	NEU2	CYP3A7	COL6A3							RNH1	SLC25A51
MRPS14	GM5478	PRRC2C	KCNC4	MXD1							PACS1	TRAT1
GM24379	PER3	ELL2	ADAM22	CKS2							CBLB	DGKA
HIST1H4B	CTSL	CTAGE11P	ANKH	MRPS6							CST3	CREB1
LPCAT2	OSGIN1	KRAS	L3MBTL1	YOD1							GCOM1	CLC
SORL1	2810021J22RIK	CHAC1	FNBP1L	EREG							PLBD2	TXNIP
NAALADL1	GM15719	FNBP1	MAPT	LUM							UBALD1	FYN
CKB	BC055324	KRT75	ALDH1A1	COL4A1							COL9A2	RPL9
TOP2A	CCDC122	SPRR1B	TFRC	CXCL12							PDXK	BIN1
GM7870	CLEC10A	SYK	MCCC1	DCAF13							PPDPF	ZNF394
IIGP1	SMTNL1	MMP14	ALDH3A2	RCAN1							LIPA	FKBP11
ZFP691	ZFP433	SLC7A1	ACACB	CLCA2							SGSH	APOPT1
IRF9	KLHL5	DYNC1LI2	TACR3	DYNLT3							SHPK	ANXA2R
GM9574	EFNB2	TRIM46	GULP1	MAFB							DCANP1	ZNF101
HIST1H2BH	PDE1A	PLA2G3	ZNF528	ENPP1							MGST1	MAP4K1
SLC29A1	5730409E04RIK	KDM6B	HP	SLC39A8							GFOD1	TGFBR3
LGALS9	GM10651	NDRG4	IFIH1	ATP1B3							NAGPA	ZNF69
SGK1	GPRC5B	RAC2	PIGQ	GEM							SPINT2	CRCP
ERAP1	CFP	VPS13A	GATM	PNO1							CLIP2	RPS27
NLRC4	GM17349	CDK13	NAT2	CTHRC1							ALOX15	FKBP14
MON1A	FGD5	DESI2	CDO1	PTP4A1							CLEC4A	SNRPN
ITGAX	DES	SERPINB13	CDRT1	SGK1							NAAA	CACNA1I
H2-K2	ARPP21	ZC3H15	MYEF2	ELL2							MYO1G	RASAL3
TLE1	SPT1	IGF1R	SORD	STK17A							PLPP1
GM9795	NR1D1	TRBC2	MCHR1	MYC							USP5
ZDHHC13	FGFR1	NRL	AP4S1	ITGBL1							NCOR2
STK38L	KLRI2	FAM129A	FAM134B	NLGN4X							CARM1
N-R5S106	FAM198B	MX2	NDUFA7	CENPE							CFB
N-R5S118	ENSMUSG00000097663	UGCG	ABHD6	TENM2							ITPRIPL2
N-R5S130	BC021614	YKT6	CRYGA	GDF10							AP1B1
GM24312	SELENBP2	CD2	FOXC1	RDH10							EPHX1
TCN2	NR3C2	SPTLC2	MPC1	CEP55							DDX24
MAGT1	CXCL12	MMP11	CCDC7	PRRX1							HPS5
CXCL16	ADAM22	CLUHP3	HCG4B	ARG2							GPD1L
SPN	SLC25A42	EIF3A		ANK2							CENPT
CENPJ	ARHGEF4	ATP8A2		MYO1B							LY6E
CXCL13	GM22571	SV2A		GALNT6							P2RY1
YWHAH	NPR3	PLBD1		CEMIP							CCDC6
NBEAL2	MS4A2	PPP1R16B		KIAA1462							MTSS1
GMPR	4930550C14RIK	RGS5		STEAP4							TIAF1
GM10499	SELENBP1	SRPK2		MSR1							FCGRT
GM11604	SLC45A3	COL1A1		IGFBP4							RAB30
MEN1	PDE1B	ENC1		DFNA5							STX2
IRF7	ARHGAP29	PCDHGA9		CCNB1							CHCHD10
SLA	2310015A10RIK	CLEC7A		THBS1							LTB
LRRC8C	SEL1L3	MAPK8		DLGAP5							SLC46A3
H2-OB	TPPP	DVL3		NTRK2							GRINA
UTP23	GM16201	PML		PMEL							NUDT16
GM27472	ACTA1	ESF1		VSIG10L							C9orf142
DDX58	KLHL3	MGAT5		SLC16A1							MIR503HG
SLC24A5	CELSR3	PRKCI		ANKRD29							DBNDD2
RNF125	DPEP3	WWTR1		ADAM23							L3MBTL2
MMP12	GM10384	SMOX		CCDC178							DNPH1
PAPPA	DDR1	CSF2RA		PGBD5							MYLIP
CDH1	9430008C03RIK	CD58		ENTPD3							GPBAR1
ARG1	LYZ1	ATP1B2		PLA2G2A							ZC3H3
CASC5	ANKRD13B	KYNU		CENPW							SMARCC2
GPR65	CD209B	CCL5		PCDH7							NFIL3
4931440F15RIK	MUCL1	CAMK1D		DST							NFKBIA
LMTK2	GM9157	HERC6		SLC1A4							MXD4
PSD4	BC021767	CYP2A6		C4orf19							ORAI1
LDHA-PS2	HACL1	CRH		TPBG							MUC1
LRRC70	CD209D	CD93		SLC5A3							CRIPAK
GM15779	EPHA10	IRF7		IFI27							CFP
GM14681	EPHA4	BRD2		TRIM22							ADAMTSL4
INHBA	TCAP	LYN		AVPI1							ZCCHC7
RPIA	MYOM3	INHBA		CDK2AP1							RABGAP1
EOGT	TFRC	LYZ		MKI67							TECR
NEURL3	SERPINB1A	REEP2		FAM213A							BANF1
AW112010	CD163	CKAP4		BNC1							KLF6
CENPP	GRIN2D	S100A7		PDCD2L
BCL2A1A	MYO5B	THEMIS2		SMOX
BASP1		TSC22D2		RFTN1
GM25483		ALOX12B		LMO4
H2-Q10		FLRT3		ADAMDEC1
RGL3		RAB31		METTL5
HIST1H1D		SEMA4D		OGFOD1
ENSMUSG00000079808		KCNQ2		TM4SF1
LRRC20		SLPI		MAPK6
TBC1D8		RAP2A		PPIF
LST1		FLT3LG		PPAPDC1A
PLCB2		AIM2		LAMA2
AFAP1		CYFIP2		YWHAZ
GM5883		LRRFIP1		BPGM
BCL2A1D		IGFBP2		SAMD9
RNF213		CXXC4		YKT6
GATA1		ZNF688		DLX1
2510009E07RIK		S100A12		NEAT1
GM12250		GALNT6		TRPS1
TGM2		TAPT1		FHDC1
GM5388		USH1C		ADAMTS2
LY6I		FSCN1		FRAS1
HTRA3		MICAL1		RAB31
ZCWPW1		SP110		NUSAP1
BCL2A1B				TAP2
TBC1D9				TPD52L1
MIR3061				KRT78
HSH2D				LINC01305
GPR174				SOCS2
TMEM50B				SUSD4
AIF1				HIST1H2BG
PHYHD1				MBD2
CCND1				WDR1
HS3ST3B1				RUNX1
KIF15				CTSB
AI464131				SLC5A6
BAK1				TOP2A
TAGAP1				SRD5A3
DOCK5				NDUFB9
CD9				LIMA1
IGTP				PVT1
PPP1R16B				CXCR4
TSPAN13				COL5A2
COL15A1				TRIB2
GM24871				ID2
MYOF				HSPA2
PSME1				LEF1
GBP5				TSC22D2
FCHO1				HOMER2
ENDOD1				CLEC1A
1810033B17RIK				CALML5
RAP1GAP2				HIST1H2AE
TMEM176A				AGPS
OLFR56				SLC2A1
				ATP1A1
				CAMTA1
				ENO1
				THBD
				DANCR
				SIK1
				FIBIN
				AKIRIN2
				ACSL3
				DPH3
				CDC20
				INHBA
				PDE7A
				KPNA2
				COL11A1
				TPM4
				GSPT1
				DSC1
				DVL3
				MAP7D2
				YWHAQ
				ISCA1
				COL3A1
				TGFBR1
				GABRP
				SRPX
				CSTA
				HIST1H3C
				SLIRP
				BICC1
				HSPA8
				GTF3C6
				SPRY4
				CCT5
				GGCT
				UCHL3
				CHN1
				LIPA
				LDHA
				KPNA1
				ARID5B
				TUBB2B
				NDUFB4
				C5orf22
				BOLA3
				MTUS1
				PRKDC
				CLEC2B
				KCNJ15
				PALLD
				AKIP1
				PDGFD
				TUBG1
				SUB1
				SLC25A37
				CNN3
				ANLN
				KLK5
				KIRREL
				PGM2
				PKM
				PRC1
				SOCS3
				SERPINB5
				PRELID1
				H2AFY
				UBE2L3
				TXNDC17
				HTR3A
				HDGFRP3
				GLRX3
				RAB22A
				SELT
				SUMO3
				SCD
				CDV3
				ETV6
				TUBA1C
				DYNLL1
				USP2
				GPX2
				ABCC5
				CYCS
				RND3
				LRRC59
				FAM49A
				MIS18A
				SHISA9
				MPHOSPH9
				GALNT5
				ABCC1
				CRISPLD2
				GPRC5A
				AKR1C2
				LYZ
				ATP6V1D
				TYRP1
				GSTP1
				UBE2C
				RNF19B
				ZMAT3
				TCF12
				SULF2
				SERTAD4
				SNRPD1
				UBE2J1
				RIMS3
				B4GALT1
				MRPL32
				EDNRA
				ODC1
				CENPF
				MYO1D
				CCDC86
				EIF4G2
				SSX2IP
				KIAA0922
				S100A16
				TMEM14A
				TNFRSF10B
				HIGD1A
				EIF2AK2
				MSANTD3
				HIST1H3A
				CD200
				SQLE
				EPAS1
				LAD1
				MTCH2
				NRBF2

## Sheet: TAM_geneSetSizes_GSEA
Original and Restricted gene set sizes (Fig 4D)
NAME	ORIGINAL SIZE	AFTER RESTRICTING TO DATASET
TAM UP - MAMMARY TU VS MAMMARY TISSUE MO - GSE56755	238	195
TAM DOWN - MAMMARY TU VS MAMMARY TISSUE MO - GSE56755	262	207
TAM UP - LATE STAGE MAMMARY TU VS SPLEEN MO - GSE18404	236	176
TAM DOWN - LATE STAGE MAMMARY TU VS SPLEEN MO - GSE18404	236	172
TAM UP - BONE MARROW TUMOR CELLS VS NORMAL - GSE57785	240	205
TAM DOWN - BONE MARROW TUMOR CELLS VS NORMAL - GSE57785	260	222

## Sheet: AK_mfSignature_GeneSetSize_GSEA
Original and Restricted gene set sizes (Fig 4G)		AFTER RESTRICTING TO DATASET
NAME	ORIGINAL SIZE	ACT(all) vs WT(all)	AK vs NS (GSE2503)	AK v NS (GSE63107)
ACT_MF_UP	264	156	123	153
ACT_MF_DOWN	212	133	100	128
AK UP - AK_V_NS GSE2503	234	177	200	202
AK DOWN - AK_V_NS GSE2503	174	132	150	154
AK UP - AK_V_NS GSE3107	394	321	291	335
AK DOWN - AK_V_NS GSE3108	61	46	42	49
IFNG MF	78	58	62	69
LPS MF	120	90	88	105
TNF MF	79	59	68	71
IL4 MF	36	23	27	33
MO_V_MF	95	73	79	88
DC_V_MF	210	158	145	171
TCELL_V_MF	163	124	119	133
MF_V_ALL	97	74	81	87

## Sheet: ActWt_wtwt_GSEA_RankedGenes
GENE_SYMBOL	GENE_TITLE	SCORE
MYO1H	myosin IH	4.71423
GJB2	gap junction protein, beta 2, 26kDa (connexin 26)	4.40469
MYO1A	myosin IA	3.23251
SLC7A2	solute carrier family 7 (cationic amino acid transporter, y+ system), member 2	3.02436
CX3CR1	chemokine (C-X3-C motif) receptor 1	3.0049
F11R	F11 receptor	2.91224
SEMA4D	sema domain, immunoglobulin domain (Ig), transmembrane domain (TM) and short cytoplasmic domain, (semaphorin) 4D	2.90618
GBP4	guanylate binding protein 4	2.85367
GDF3	growth differentiation factor 3	2.80344
FAM83D	family with sequence similarity 83, member D	2.78006
SPP1	secreted phosphoprotein 1 (osteopontin, bone sialoprotein I, early T-lymphocyte activation 1)	2.6249
REEP6	receptor accessory protein 6	2.62251
RAD51AP1	RAD51 associated protein 1	2.59797
ARMCX2	armadillo repeat containing, X-linked 2	2.53349
LDHC	lactate dehydrogenase C	2.52047
PROCA1	-	2.49128
LAIR1	leukocyte-associated immunoglobulin-like receptor 1	2.35453
MMP13	matrix metallopeptidase 13 (collagenase 3)	2.32098
SYNE1	spectrin repeat containing, nuclear envelope 1	2.26294
STAT1	signal transducer and activator of transcription 1, 91kDa	2.21187
KCNH3	potassium voltage-gated channel, subfamily H (eag-related), member 3	2.15164
CLEC12A	C-type lectin domain family 12, member A	2.13034
ITGB5	integrin, beta 5	2.03122
ZBP1	Z-DNA binding protein 1	2.02431
ITGAL	integrin, alpha L (antigen CD11A (p180), lymphocyte function-associated antigen 1; alpha polypeptide)	2.01923
AXL	AXL receptor tyrosine kinase	1.99669
SCARNA13	small Cajal body-specific RNA 13	1.99232
ARG1	arginase, liver	1.98326
PLAC8	placenta-specific 8	1.96495
APOC2	apolipoprotein C-II	1.96157
ARL16	ADP-ribosylation factor-like 16	1.9608
SLC7A4	solute carrier family 7 (cationic amino acid transporter, y+ system), member 4	1.95475
APITD1	apoptosis-inducing, TAF9-like domain 1	1.93524
TMEM147	transmembrane protein 147	1.90704
PKIA	protein kinase (cAMP-dependent, catalytic) inhibitor alpha	1.89527
TTC30B	tetratricopeptide repeat domain 30B	1.89147
GGTA1	glycoprotein, alpha-galactosyltransferase 1	1.88327
HCK	hemopoietic cell kinase	1.86775
ASS1	argininosuccinate synthetase 1	1.8544
FMNL3	formin-like 3	1.84748
FCHO1	FCH domain only 1	1.8271
MAD2L1	MAD2 mitotic arrest deficient-like 1 (yeast)	1.81165
NUSAP1	nucleolar and spindle associated protein 1	1.80458
AOX1	aldehyde oxidase 1	1.80422
NHS	Nance-Horan syndrome (congenital cataracts and dental anomalies)	1.79827
KIF11	kinesin family member 11	1.79433
CHPF	-	1.7717
SGIP1	SH3-domain GRB2-like (endophilin) interacting protein 1	1.75536
CCR5	chemokine (C-C motif) receptor 5	1.75479
KCNN4	potassium intermediate/small conductance calcium-activated channel, subfamily N, member 4	1.74764
RGS1	regulator of G-protein signalling 1	1.74253
OAS3	2'-5'-oligoadenylate synthetase 3, 100kDa	1.73045
ATG9B	ATG9 autophagy related 9 homolog B (S. cerevisiae)	1.70922
ITGB3	integrin, beta 3 (platelet glycoprotein IIIa, antigen CD61)	1.6899
DTX3	deltex 3 homolog (Drosophila)	1.68229
MMP14	matrix metallopeptidase 14 (membrane-inserted)	1.67633
GVIN1	GTPase, very large interferon inducible 1	1.65377
CCL17	chemokine (C-C motif) ligand 17	1.65334
DLG3	discs, large homolog 3 (neuroendocrine-dlg, Drosophila)	1.65108
HIST1H2BJ	histone cluster 1, H2bj	1.64636
TK1	thymidine kinase 1, soluble	1.64504
TAP1	transporter 1, ATP-binding cassette, sub-family B (MDR/TAP)	1.63467
GBP3	guanylate binding protein 3	1.62524
HVCN1	hydrogen voltage-gated channel 1	1.59838
GBP2	guanylate binding protein 2, interferon-inducible	1.584
SPINT1	serine peptidase inhibitor, Kunitz type 1	1.57113
FGL2	fibrinogen-like 2	1.55896
IL21R	interleukin 21 receptor	1.55102
ALDH1L1	aldehyde dehydrogenase 1 family, member L1	1.54908
TGFBR1	transforming growth factor, beta receptor I (activin A receptor type II-like kinase, 53kDa)	1.54627
GPR174	G protein-coupled receptor 174	1.53032
HIST1H1D	histone cluster 1, H1d	1.52729
KRT75	keratin 75	1.50881
CEP55	centrosomal protein 55kDa	1.49568
HAVCR2	hepatitis A virus cellular receptor 2	1.49337
ARHGAP27	Rho GTPase activating protein 27	1.49292
ALOX15	arachidonate 15-lipoxygenase	1.49104
CNTD1	cyclin N-terminal domain containing 1	1.47533
PSMB9	proteasome (prosome, macropain) subunit, beta type, 9 (large multifunctional peptidase 2)	1.47366
SORL1	sortilin-related receptor, L(DLR class) A repeats-containing	1.45867
TPST1	tyrosylprotein sulfotransferase 1	1.45705
LIN9	lin-9 homolog (C. elegans)	1.45385
HIST1H4J	histone cluster 1, H4j	1.45323
HEXB	hexosaminidase B (beta polypeptide)	1.44049
CEP70	centrosomal protein 70kDa	1.43712
HIST1H3F	histone cluster 1, H3f	1.43595
GATA1	GATA binding protein 1 (globin transcription factor 1)	1.4324
APRT	adenine phosphoribosyltransferase	1.43175
THEM4	thioesterase superfamily member 4	1.43143
VASH1	vasohibin 1	1.43005
SELM	-	1.42004
LYRM2	LYR motif containing 2	1.41607
PSMB8	proteasome (prosome, macropain) subunit, beta type, 8 (large multifunctional peptidase 7)	1.40098
HIST2H2AB	histone cluster 2, H2ab	1.38454
ARL11	ADP-ribosylation factor-like 11	1.3793
ASPM	asp (abnormal spindle) homolog, microcephaly associated (Drosophila)	1.3775
SOAT2	sterol O-acyltransferase 2	1.37128
HIST1H2AH	histone cluster 1, H2ah	1.37098
CD72	CD72 molecule	1.3662
HIST1H2AG	histone cluster 1, H2ag	1.36453
PI15	peptidase inhibitor 15	1.35608
HIST2H3B	histone cluster 2, H3b	1.35205
TJP3	tight junction protein 3 (zona occludens 3)	1.34257
GPR135	G protein-coupled receptor 135	1.34254
CYGB	cytoglobin	1.34106
GNG10	guanine nucleotide binding protein (G protein), gamma 10	1.3399
CASC5	cancer susceptibility candidate 5	1.33747
RNF122	ring finger protein 122	1.33568
CCRL2	chemokine (C-C motif) receptor-like 2	1.33387
CCNF	cyclin F	1.33127
FFAR2	free fatty acid receptor 2	1.32865
FLT1	fms-related tyrosine kinase 1 (vascular endothelial growth factor/vascular permeability factor receptor)	1.32848
HIST1H4B	histone cluster 1, H4b	1.32634
CASP12	caspase 12	1.32266
LY6E	lymphocyte antigen 6 complex, locus E	1.31542
HIST1H2AJ	histone cluster 1, H2aj	1.31385
PPAPDC3	phosphatidic acid phosphatase type 2 domain containing 3	1.31239
RAI14	retinoic acid induced 14	1.31225
HIST1H2AE	histone cluster 1, H2ae	1.31028
NAALADL1	N-acetylated alpha-linked acidic dipeptidase-like 1	1.29957
GLIPR1	GLI pathogenesis-related 1 (glioma)	1.29331
CENPF	centromere protein F, 350/400ka (mitosin)	1.2932
MRPL1	mitochondrial ribosomal protein L1	1.29218
TSPAN13	tetraspanin 13	1.28744
GBP6	guanylate binding protein family, member 6	1.28679
HIST1H2BN	histone cluster 1, H2bn	1.2863
RRAGB	Ras-related GTP binding B	1.28404
NDUFB6	NADH dehydrogenase (ubiquinone) 1 beta subcomplex, 6, 17kDa	1.27821
PBK	PDZ binding kinase	1.27613
LYNX1	Ly6/neurotoxin 1	1.27196
TRUB2	TruB pseudouridine (psi) synthase homolog 2 (E. coli)	1.2713
LRRC20	leucine rich repeat containing 20	1.26858
MRPL38	mitochondrial ribosomal protein L38	1.26654
SNORD22	small nucleolar RNA, C/D box 22	1.26494
SLC43A3	solute carrier family 43, member 3	1.26054
ANGPTL2	angiopoietin-like 2	1.26047
HIST1H4A	histone cluster 1, H4a	1.2584
CD300LF	CD300 molecule-like family member f	1.25586
RSPO1	R-spondin homolog (Xenopus laevis)	1.25454
ITGAV	integrin, alpha V (vitronectin receptor, alpha polypeptide, antigen CD51)	1.25285
SLCO3A1	solute carrier organic anion transporter family, member 3A1	1.25211
TIMM9	translocase of inner mitochondrial membrane 9 homolog (yeast)	1.25194
CCR1	chemokine (C-C motif) receptor 1	1.24724
CDH1	cadherin 1, type 1, E-cadherin (epithelial)	1.24668
GPC1	glypican 1	1.24434
MRPS14	mitochondrial ribosomal protein S14	1.2438
BARD1	BRCA1 associated RING domain 1	1.24061
TIGD5	tigger transposable element derived 5	1.2359
KDELR1	KDEL (Lys-Asp-Glu-Leu) endoplasmic reticulum protein retention receptor 1	1.22989
PVT1	Pvt1 oncogene homolog, MYC activator (mouse)	1.22748
CCNB2	cyclin B2	1.22705
LIPE	lipase, hormone-sensitive	1.22704
DNAJC18	DnaJ (Hsp40) homolog, subfamily C, member 18	1.22408
SRR	serine racemase	1.21971
TCF19	transcription factor 19 (SC1)	1.21954
CXCL13	chemokine (C-X-C motif) ligand 13 (B-cell chemoattractant)	1.21741
MYLK	myosin, light chain kinase	1.21408
RGL3	ral guanine nucleotide dissociation stimulator-like 3	1.21243
WBP1	WW domain binding protein 1	1.21082
EFHB	EF-hand domain family, member B	1.20656
B3GALNT2	beta-1,3-N-acetylgalactosaminyltransferase 2	1.20193
CREG2	cellular repressor of E1A-stimulated genes 2	1.20091
TAP2	transporter 2, ATP-binding cassette, sub-family B (MDR/TAP)	1.19991
THAP11	THAP domain containing 11	1.19828
HIST1H1B	histone cluster 1, H1b	1.198
STIL	SCL/TAL1 interrupting locus	1.19374
CRYZL1	crystallin, zeta (quinone reductase)-like 1	1.1901
ARHGAP22	Rho GTPase activating protein 22	1.18796
TGM2	transglutaminase 2 (C polypeptide, protein-glutamine-gamma-glutamyltransferase)	1.18757
CCR6	chemokine (C-C motif) receptor 6	1.18702
ATAD2	ATPase family, AAA domain containing 2	1.18151
DPH2	DPH2 homolog (S. cerevisiae)	1.18084
OGFOD1	2-oxoglutarate and iron-dependent oxygenase domain containing 1	1.17954
DPYS	dihydropyrimidinase	1.1794
DHRS13	dehydrogenase/reductase (SDR family) member 13	1.17506
PRC1	protein regulator of cytokinesis 1	1.1737
EVL	Enah/Vasp-like	1.17212
CALCB	calcitonin-related polypeptide, beta	1.16969
MEN1	multiple endocrine neoplasia I	1.16885
HIST1H2BH	histone cluster 1, H2bh	1.16505
CXCL9	chemokine (C-X-C motif) ligand 9	1.1618
MYEOV2	myeloma overexpressed 2	1.15939
LGALS9	lectin, galactoside-binding, soluble, 9 (galectin 9)	1.15885
ATP2B4	ATPase, Ca++ transporting, plasma membrane 4	1.15765
FRAT1	frequently rearranged in advanced T-cell lymphomas	1.15687
PAG1	phosphoprotein associated with glycosphingolipid microdomains 1	1.15352
HIST1H4D	histone cluster 1, H4d	1.15273
INHBA	inhibin, beta A (activin A, activin AB alpha polypeptide)	1.14927
TALDO1	transaldolase 1	1.14736
COL9A1	collagen, type IX, alpha 1	1.14674
LRP12	low density lipoprotein-related protein 12	1.1466
KYNU	kynureninase (L-kynurenine hydrolase)	1.14318
PRKAR1B	protein kinase, cAMP-dependent, regulatory, type I, beta	1.1366
RDM1	RAD52 motif 1	1.13639
TOP2A	topoisomerase (DNA) II alpha 170kDa	1.13451
AURKA	aurora kinase A	1.13344
IFI35	interferon-induced protein 35	1.12993
RETSAT	retinol saturase (all-trans-retinol 13,14-reductase)	1.12926
ASB5	ankyrin repeat and SOCS box-containing 5	1.1266
CLEC7A	C-type lectin domain family 7, member A	1.12551
HIST1H2BL	histone cluster 1, H2bl	1.12528
VKORC1L1	vitamin K epoxide reductase complex, subunit 1-like 1	1.12324
CDCA5	cell division cycle associated 5	1.12286
OPCML	opioid binding protein/cell adhesion molecule-like	1.12059
SUV39H2	suppressor of variegation 3-9 homolog 2 (Drosophila)	1.11912
IMPA2	inositol(myo)-1(or 4)-monophosphatase 2	1.11847
NMI	N-myc (and STAT) interactor	1.11709
HIST1H2AI	histone cluster 1, H2ai	1.11708
CIB2	calcium and integrin binding family member 2	1.11232
SLA	Src-like-adaptor	1.11074
HIST1H2AD	histone cluster 1, H2ad	1.10599
TSPO	translocator protein (18kDa)	1.10525
PRDX3	peroxiredoxin 3	1.10141
B3GNT7	UDP-GlcNAc:betaGal beta-1,3-N-acetylglucosaminyltransferase 7	1.10098
IL7	interleukin 7	1.0985
CENPE	centromere protein E, 312kDa	1.09821
GPR113	G protein-coupled receptor 113	1.09581
SNRPE	small nuclear ribonucleoprotein polypeptide E	1.08906
HIST2H2BB	histone cluster 2, H2bb	1.08858
NEFH	neurofilament, heavy polypeptide 200kDa	1.08633
PALM	paralemmin	1.08516
E2F2	E2F transcription factor 2	1.08492
ENO1	enolase 1, (alpha)	1.08344
RIC3	resistance to inhibitors of cholinesterase 3 homolog (C. elegans)	1.08343
TFR2	transferrin receptor 2	1.08024
AQP11	aquaporin 11	1.07992
ZDHHC13	zinc finger, DHHC-type containing 13	1.07979
CEND1	cell cycle exit and neuronal differentiation 1	1.07762
TRBJ1-4	T cell receptor beta joining 1-4	1.07514
MELK	maternal embryonic leucine zipper kinase	1.07245
MGAT5	mannosyl (alpha-1,6-)-glycoprotein beta-1,6-N-acetyl-glucosaminyltransferase	1.07057
EFEMP1	EGF-containing fibulin-like extracellular matrix protein 1	1.06952
GPR156	G protein-coupled receptor 156	1.0673
PPM1E	protein phosphatase 1E (PP2C domain containing)	1.06726
LIX1L	Lix1 homolog (mouse) like	1.06491
MYO1D	myosin ID	1.06396
MYB	v-myb myeloblastosis viral oncogene homolog (avian)	1.05872
CENPM	centromere protein M	1.05796
HIST1H4F	histone cluster 1, H4f	1.05794
DDX58	DEAD (Asp-Glu-Ala-Asp) box polypeptide 58	1.05712
FIGNL1	fidgetin-like 1	1.05388
STK16	serine/threonine kinase 16	1.05247
HSD11B1	hydroxysteroid (11-beta) dehydrogenase 1	1.04852
GPR157	G protein-coupled receptor 157	1.04828
SFRP2	secreted frizzled-related protein 2	1.04706
ODF3L1	outer dense fiber of sperm tails 3-like 1	1.04706
PTCH1	patched homolog 1 (Drosophila)	1.04636
KCNJ10	potassium inwardly-rectifying channel, subfamily J, member 10	1.04582
SLC35F2	solute carrier family 35, member F2	1.04334
P2RX1	purinergic receptor P2X, ligand-gated ion channel, 1	1.04066
RERG	RAS-like, estrogen-regulated, growth inhibitor	1.04032
ADAM32	ADAM metallopeptidase domain 32	1.03927
SNORD61	small nucleolar RNA, C/D box 61	1.03904
MMP12	matrix metallopeptidase 12 (macrophage elastase)	1.0383
SIGLEC5	sialic acid binding Ig-like lectin 5	1.03791
PARVG	parvin, gamma	1.03783
ATP8A2	ATPase, aminophospholipid transporter-like, Class I, type 8A, member 2	1.03745
EXTL3	exostoses (multiple)-like 3	1.03744
RFESD	Rieske (Fe-S) domain containing	1.03715
HIST1H4C	histone cluster 1, H4c	1.03625
EXOC6	exocyst complex component 6	1.0362
ITGAX	integrin, alpha X (complement component 3 receptor 4 subunit)	1.03094
STRA13	stimulated by retinoic acid 13 homolog (mouse)	1.03086
ASPA	aspartoacylase (Canavan disease)	1.03083
MTX2	metaxin 2	1.02963
PCDHB5	protocadherin beta 5	1.02884
VSIG8	V-set and immunoglobulin domain containing 8	1.02629
TMEM154	transmembrane protein 154	1.02415
CHST13	carbohydrate (chondroitin 4) sulfotransferase 13	1.02227
SLC44A5	solute carrier family 44, member 5	1.02161
CYFIP2	cytoplasmic FMR1 interacting protein 2	1.01843
MASP2	mannan-binding lectin serine peptidase 2	1.01722
ARHGEF19	Rho guanine nucleotide exchange factor (GEF) 19	1.01532
FBXO17	F-box protein 17	1.01499
SMAD7	SMAD, mothers against DPP homolog 7 (Drosophila)	1.01436
PFKL	phosphofructokinase, liver	1.01376
ALDOC	aldolase C, fructose-bisphosphate	1.01315
EMILIN1	elastin microfibril interfacer 1	1.01249
FAM101B	family with sequence similarity 101, member B	1.01192
IL17RB	interleukin 17 receptor B	1.01127
KCNAB3	potassium voltage-gated channel, shaker-related subfamily, beta member 3	1.01123
SLC45A2	solute carrier family 45, member 2	1.00637
OLR1	oxidised low density lipoprotein (lectin-like) receptor 1	1.00598
PLXDC2	plexin domain containing 2	1.00483
SLC25A2	solute carrier family 25 (mitochondrial carrier; ornithine transporter) member 2	1.00292
HIST1H2AB	histone cluster 1, H2ab	1.00264
RAD54L	RAD54-like (S. cerevisiae)	1.00251
SSNA1	Sjogren's syndrome nuclear autoantigen 1	1.00141
CACNA1F	calcium channel, voltage-dependent, alpha 1F subunit	1.00126
TNR	tenascin R (restrictin, janusin)	0.99889
PTX3	pentraxin-related gene, rapidly induced by IL-1 beta	0.99581
RGAG1	retrotransposon gag domain containing 1	0.99581
PAPPA	pregnancy-associated plasma protein A, pappalysin 1	0.994046
CDH23	cadherin-like 23	0.992587
WDR86	WD repeat domain 86	0.992555
TMEM86A	transmembrane protein 86A	0.992007
RASGRP1	RAS guanyl releasing protein 1 (calcium and DAG-regulated)	0.991929
HIST1H3G	histone cluster 1, H3g	0.989278
HIST1H3H	histone cluster 1, H3h	0.988224
FAM83F	family with sequence similarity 83, member F	0.983745
CST7	cystatin F (leukocystatin)	0.982382
TMEM160	transmembrane protein 160	0.981757
H1F0	H1 histone family, member 0	0.980967
NEGR1	neuronal growth regulator 1	0.980247
CENPL	centromere protein L	0.978759
NEK2	NIMA (never in mitosis gene a)-related kinase 2	0.977766
NCF4	neutrophil cytosolic factor 4, 40kDa	0.977477
ZCWPW1	zinc finger, CW type with PWWP domain 1	0.975568
SMTNL2	smoothelin-like 2	0.975292
MRPS12	mitochondrial ribosomal protein S12	0.971765
COMMD6	COMM domain containing 6	0.970692
CHRNA1	cholinergic receptor, nicotinic, alpha 1 (muscle)	0.970198
CUL2	cullin 2	0.970115
IRF7	interferon regulatory factor 7	0.969955
HINT3	histidine triad nucleotide binding protein 3	0.969901
WHSC1	Wolf-Hirschhorn syndrome candidate 1	0.969292
RGS2	regulator of G-protein signalling 2, 24kDa	0.968107
PLK1	polo-like kinase 1 (Drosophila)	0.966956
GPR149	G protein-coupled receptor 149	0.96551
TUBE1	tubulin, epsilon 1	0.963823
EYA4	eyes absent homolog 4 (Drosophila)	0.963711
PINX1	-	0.963589
DACH1	dachshund homolog 1 (Drosophila)	0.963395
COL6A3	collagen, type VI, alpha 3	0.963235
ADAMDEC1	ADAM-like, decysin 1	0.963195
CHAC1	ChaC, cation transport regulator homolog 1 (E. coli)	0.962909
PHF19	PHD finger protein 19	0.962781
VAMP3	vesicle-associated membrane protein 3 (cellubrevin)	0.96134
HOXA5	homeobox A5	0.961037
CNIH2	cornichon homolog 2 (Drosophila)	0.960565
SLC4A5	solute carrier family 4, sodium bicarbonate cotransporter, member 5	0.960565
STMN1	stathmin 1/oncoprotein 18	0.960082
XCR1	chemokine (C motif) receptor 1	0.960027
SOD3	superoxide dismutase 3, extracellular	0.95927
TUBA8	tubulin, alpha 8	0.958462
YWHAH	tyrosine 3-monooxygenase/tryptophan 5-monooxygenase activation protein, eta polypeptide	0.958228
GPR82	G protein-coupled receptor 82	0.957232
ZMYND15	zinc finger, MYND-type containing 15	0.955942
ARL6IP5	ADP-ribosylation-like factor 6 interacting protein 5	0.955464
TMEM167	transmembrane protein 167	0.953997
COX17	COX17 cytochrome c oxidase assembly homolog (S. cerevisiae)	0.953319
CPA5	carboxypeptidase A5	0.952634
CD9	CD9 molecule	0.950229
FRMD5	FERM domain containing 5	0.949245
DTX3L	deltex 3-like (Drosophila)	0.946524
MNS1	meiosis-specific nuclear structural 1	0.946342
NUP37	nucleoporin 37kDa	0.945455
CKB	creatine kinase, brain	0.94422
FAM57A	family with sequence similarity 57, member A	0.943692
GPR114	G protein-coupled receptor 114	0.943628
IKZF3	IKAROS family zinc finger 3 (Aiolos)	0.942657
HIST1H1A	histone cluster 1, H1a	0.941441
PAPOLB	poly(A) polymerase beta (testis specific)	0.935744
IFIT3	interferon-induced protein with tetratricopeptide repeats 3	0.933833
GPR150	G protein-coupled receptor 150	0.933353
ITLN1	intelectin 1 (galactofuranose binding)	0.932782
NUTF2	nuclear transport factor 2	0.931913
WDR78	WD repeat domain 78	0.931804
GNPTAB	N-acetylglucosamine-1-phosphate transferase, alpha and beta subunits	0.931446
KCNQ5	potassium voltage-gated channel, KQT-like subfamily, member 5	0.929861
KRT28	keratin 28	0.929104
HIST1H3C	histone cluster 1, H3c	0.928778
KIF20A	kinesin family member 20A	0.927833
SLAMF8	SLAM family member 8	0.926661
RNF126	ring finger protein 126	0.926081
SHOX2	short stature homeobox 2	0.926031
CHRM2	cholinergic receptor, muscarinic 2	0.926031
ZBTB42	zinc finger and BTB domain containing 42	0.925926
FMNL1	formin-like 1	0.925586
MRPL53	mitochondrial ribosomal protein L53	0.925081
RUNX3	runt-related transcription factor 3	0.925068
NBEAL2	neurobeachin-like 2	0.92192
SCN7A	sodium channel, voltage-gated, type VII, alpha	0.920902
WDR6	WD repeat domain 6	0.918009
MUC19	mucin 19, oligomeric	0.917908
CXCL16	chemokine (C-X-C motif) ligand 16	0.917709
TBC1D8	TBC1 domain family, member 8 (with GRAM domain)	0.917452
MED18	mediator of RNA polymerase II transcription, subunit 18 homolog (S. cerevisiae)	0.916319
FAT3	FAT tumor suppressor homolog 3 (Drosophila)	0.914801
FUZ	fuzzy homolog (Drosophila)	0.913431
TMEM41A	transmembrane protein 41A	0.913344
PKMYT1	protein kinase, membrane associated tyrosine/threonine 1	0.913216
PLCB2	phospholipase C, beta 2	0.91284
ENDOD1	endonuclease domain containing 1	0.910155
HTRA3	HtrA serine peptidase 3	0.910131
TMEM104	transmembrane protein 104	0.907196
TMEM126A	transmembrane protein 126A	0.906965
PPP1R16B	protein phosphatase 1, regulatory (inhibitor) subunit 16B	0.906321
TAGAP	T-cell activation GTPase activating protein	0.905795
SYT7	synaptotagmin VII	0.905696
EYA1	eyes absent homolog 1 (Drosophila)	0.905597
PIP5K1B	phosphatidylinositol-4-phosphate 5-kinase, type I, beta	0.903926
LMNB1	lamin B1	0.903574
B2M	beta-2-microglobulin	0.901795
PARP9	poly (ADP-ribose) polymerase family, member 9	0.901272
LGALS3BP	lectin, galactoside-binding, soluble, 3 binding protein	0.899885
BTNL9	butyrophilin-like 9	0.89942
RNF139	ring finger protein 139	0.898866
MATN3	matrilin 3	0.897204
HELLS	helicase, lymphoid-specific	0.895681
HEY1	hairy/enhancer-of-split related with YRPW motif 1	0.89384
CFB	complement factor B	0.89382
TBXAS1	thromboxane A synthase 1 (platelet, cytochrome P450, family 5, subfamily A)	0.892437
VIPR1	vasoactive intestinal peptide receptor 1	0.891775
HS3ST3B1	heparan sulfate (glucosamine) 3-O-sulfotransferase 3B1	0.891331
NLGN3	neuroligin 3	0.890903
EDN1	endothelin 1	0.890019
NEIL3	nei endonuclease VIII-like 3 (E. coli)	0.88983
FXYD5	FXYD domain containing ion transport regulator 5	0.889528
HP	haptoglobin	0.888949
LIMD2	LIM domain containing 2	0.888088
RNF180	ring finger protein 180	0.888072
TMEM71	transmembrane protein 71	0.888019
MPST	mercaptopyruvate sulfurtransferase	0.887469
RHOG	ras homolog gene family, member G (rho G)	0.886429
RTP4	receptor transporter protein 4	0.885516
KIF15	kinesin family member 15	0.884681
KCNQ3	potassium voltage-gated channel, KQT-like subfamily, member 3	0.884558
RAB7L1	RAB7, member RAS oncogene family-like 1	0.88389
MGST1	microsomal glutathione S-transferase 1	0.883714
CEPT1	choline/ethanolamine phosphotransferase 1	0.88241
NMT1	N-myristoyltransferase 1	0.881482
DBF4	DBF4 homolog (S. cerevisiae)	0.881162
FBLN1	fibulin 1	0.880233
WNT6	wingless-type MMTV integration site family, member 6	0.879857
NUP210	nucleoporin 210kDa	0.879757
CHAF1B	chromatin assembly factor 1, subunit B (p60)	0.878631
ZDHHC21	zinc finger, DHHC-type containing 21	0.878332
CCNA2	cyclin A2	0.87739
HAAO	3-hydroxyanthranilate 3,4-dioxygenase	0.877112
ERMAP	erythroblast membrane-associated protein (Scianna blood group)	0.875525
PTCD2	pentatricopeptide repeat domain 2	0.874658
GLYCTK	-	0.87452
DBNDD2	dysbindin (dystrobrevin binding protein 1) domain containing 2	0.874464
SNORA17	small nucleolar RNA, H/ACA box 17	0.873944
ATP9A	ATPase, Class II, type 9A	0.873346
PDE5A	phosphodiesterase 5A, cGMP-specific	0.870884
HIST1H2BC	histone cluster 1, H2bc	0.870706
PSRC1	proline/serine-rich coiled-coil 1	0.869428
TSEN54	tRNA splicing endonuclease 54 homolog (S. cerevisiae)	0.869052
RAB44	RAB44, member RAS oncogene family	0.868504
ALDH1B1	aldehyde dehydrogenase 1 family, member B1	0.866683
KLHL6	kelch-like 6 (Drosophila)	0.866062
NDUFB3	NADH dehydrogenase (ubiquinone) 1 beta subcomplex, 3, 12kDa	0.865898
RCN3	reticulocalbin 3, EF-hand calcium binding domain	0.865616
TMEM176A	transmembrane protein 176A	0.865366
PAFAH1B3	platelet-activating factor acetylhydrolase, isoform Ib, gamma subunit 29kDa	0.865292
PLA2G3	phospholipase A2, group III	0.864933
HIST3H2BA	histone cluster 3, H2ba	0.864044
MKX	mohawk homeobox	0.8637
MCRS1	microspherule protein 1	0.862286
KRT6B	keratin 6B	0.862252
NTNG1	netrin G1	0.860098
SNORA68	small nucleolar RNA, H/ACA box 68	0.859329
THBS2	thrombospondin 2	0.859075
SELL	selectin L (lymphocyte adhesion molecule 1)	0.858709
PRDX5	peroxiredoxin 5	0.85482
WNT5A	wingless-type MMTV integration site family, member 5A	0.854666
UBE2C	ubiquitin-conjugating enzyme E2C	0.852352
LMAN1	lectin, mannose-binding, 1	0.852285
RAB32	RAB32, member RAS oncogene family	0.851889
VASP	vasodilator-stimulated phosphoprotein	0.850379
PPARA	peroxisome proliferative activated receptor, alpha	0.850193
HIST1H3I	histone cluster 1, H3i	0.849737
CCDC8	coiled-coil domain containing 8	0.849422
HPS4	Hermansky-Pudlak syndrome 4	0.847986
PPP1R1A	protein phosphatase 1, regulatory (inhibitor) subunit 1A	0.844223
SLC17A7	solute carrier family 17 (sodium-dependent inorganic phosphate cotransporter), member 7	0.844223
CDKN3	cyclin-dependent kinase inhibitor 3 (CDK2-associated dual specificity phosphatase)	0.842325
METTL5	methyltransferase like 5	0.841732
BAK1	BCL2-antagonist/killer 1	0.840887
HIST1H1C	histone cluster 1, H1c	0.840753
GPR35	G protein-coupled receptor 35	0.84059
PCGF1	polycomb group ring finger 1	0.840298
LY6G6E	lymphocyte antigen 6 complex, locus G6E	0.840087
HSH2D	hematopoietic SH2 domain containing	0.840087
FCER1G	Fc fragment of IgE, high affinity I, receptor for; gamma polypeptide	0.839041
ANGPTL6	angiopoietin-like 6	0.838192
ADPRH	ADP-ribosylarginine hydrolase	0.837717
ZFAND2B	zinc finger, AN1-type domain 2B	0.837568
HIST1H4K	histone cluster 1, H4k	0.834885
RAB23	RAB23, member RAS oncogene family	0.834634
LRRC47	leucine rich repeat containing 47	0.834563
SORBS2	sorbin and SH3 domain containing 2	0.831265
NTRK3	neurotrophic tyrosine kinase, receptor, type 3	0.830174
BIN2	bridging integrator 2	0.829431
RAPGEF5	Rap guanine nucleotide exchange factor (GEF) 5	0.828233
ZC3HC1	zinc finger, C3HC-type containing 1	0.828025
SYNJ2	synaptojanin 2	0.826719
LMTK2	lemur tyrosine kinase 2	0.826262
ADAMTSL1	ADAMTS-like 1	0.82489
SPIB	Spi-B transcription factor (Spi-1/PU.1 related)	0.824658
RAB27A	RAB27A, member RAS oncogene family	0.823739
NDUFA12	NADH dehydrogenase (ubiquinone) 1 alpha subcomplex, 12	0.823439
SCAP	-	0.823314
NDUFS4	NADH dehydrogenase (ubiquinone) Fe-S protein 4, 18kDa (NADH-coenzyme Q reductase)	0.822447
TREML2	triggering receptor expressed on myeloid cells-like 2	0.822071
PGAM5	phosphoglycerate mutase family member 5	0.817793
PSIP1	PC4 and SFRS1 interacting protein 1	0.81738
L1CAM	L1 cell adhesion molecule	0.817263
GCSH	glycine cleavage system protein H (aminomethyl carrier)	0.816788
TPX2	TPX2, microtubule-associated, homolog (Xenopus laevis)	0.815622
CCNE2	cyclin E2	0.815164
CCDC86	coiled-coil domain containing 86	0.814863
SNORD13	small nucleolar RNA, C/D box 13	0.814145
TRAPPC4	trafficking protein particle complex 4	0.814041
LST1	leukocyte specific transcript 1	0.812291
SCTR	secretin receptor	0.811388
SPN	sialophorin (leukosialin, CD43)	0.809356
ZBTB20	zinc finger and BTB domain containing 20	0.809294
UNC13D	unc-13 homolog D (C. elegans)	0.809182
DOCK4	dedicator of cytokinesis 4	0.80846
HUS1	HUS1 checkpoint homolog (S. pombe)	0.808342
PDZD7	PDZ domain containing 7	0.808211
CCDC58	coiled-coil domain containing 58	0.808125
KIF9	kinesin family member 9	0.80639
NT5E	5'-nucleotidase, ecto (CD73)	0.805482
RIC8B	resistance to inhibitors of cholinesterase 8 homolog B (C. elegans)	0.805405
GSR	glutathione reductase	0.805115
DEF6	differentially expressed in FDCP 6 homolog (mouse)	0.804396
POLQ	polymerase (DNA directed), theta	0.80414
SV2B	synaptic vesicle glycoprotein 2B	0.803507
CHEK1	CHK1 checkpoint homolog (S. pombe)	0.80318
SAMHD1	SAM domain and HD domain 1	0.801867
MIA	melanoma inhibitory activity	0.8015
AGPS	alkylglycerone phosphate synthase	0.800418
GPR141	G protein-coupled receptor 141	0.800394
AIF1	allograft inflammatory factor 1	0.799787
SLC16A3	solute carrier family 16, member 3 (monocarboxylic acid transporter 4)	0.798955
SLC24A5	solute carrier family 24, member 5	0.798432
NIT2	nitrilase family, member 2	0.797037
CLDN6	claudin 6	0.796808
GMPR	guanosine monophosphate reductase	0.795039
PAXIP1	PAX interacting (with transcription-activation domain) protein 1	0.794844
HIST1H2AC	histone cluster 1, H2ac	0.79456
CD69	CD69 molecule	0.793994
METRN	meteorin, glial cell differentiation regulator	0.793857
NKIRAS1	NFKB inhibitor interacting Ras-like 1	0.793457
GIMAP1	GTPase, IMAP family member 1	0.793331
EIF2B4	eukaryotic translation initiation factor 2B, subunit 4 delta, 67kDa	0.792495
SYNPO	synaptopodin	0.792409
OLFML1	olfactomedin-like 1	0.792334
PADI4	peptidyl arginine deiminase, type IV	0.791905
AQP9	aquaporin 9	0.790876
ALKBH4	alkB, alkylation repair homolog 4 (E. coli)	0.790543
GPX1	glutathione peroxidase 1	0.790519
DOCK10	dedicator of cytokinesis 10	0.790403
KATNB1	katanin p80 (WD repeat containing) subunit B 1	0.790318
ENPP1	ectonucleotide pyrophosphatase/phosphodiesterase 1	0.790127
FBXL6	F-box and leucine-rich repeat protein 6	0.789765
CD84	CD84 molecule	0.789197
ENTHD1	ENTH domain containing 1	0.787651
TARSL2	threonyl-tRNA synthetase-like 2	0.787402
VEGFC	vascular endothelial growth factor C	0.787308
PECAM1	platelet/endothelial cell adhesion molecule (CD31 antigen)	0.786726
SMPDL3B	sphingomyelin phosphodiesterase, acid-like 3B	0.785582
ALKBH7	alkB, alkylation repair homolog 7 (E. coli)	0.784298
AS3MT	arsenic (+3 oxidation state) methyltransferase	0.782683
MME	membrane metallo-endopeptidase (neutral endopeptidase, enkephalinase)	0.782627
ATP1A3	ATPase, Na+/K+ transporting, alpha 3 polypeptide	0.782385
NOSTRIN	nitric oxide synthase trafficker	0.782294
ALG5	asparagine-linked glycosylation 5 homolog (S. cerevisiae, dolichyl-phosphate beta-glucosyltransferase)	0.781844
TRIM45	tripartite motif-containing 45	0.781707
ABR	active BCR-related gene	0.781447
WIPI1	WD repeat domain, phosphoinositide interacting 1	0.780314
OSM	oncostatin M	0.778069
PDXP	pyridoxal (pyridoxine, vitamin B6) phosphatase	0.774751
LRDD	leucine-rich repeats and death domain containing	0.77454
GTF3A	general transcription factor IIIA	0.774292
TPSAB1	tryptase alpha/beta 1	0.77383
POLR2J	polymerase (RNA) II (DNA directed) polypeptide J, 13.3kDa	0.773392
PAK1	p21/Cdc42/Rac1-activated kinase 1 (STE20 homolog, yeast)	0.772965
POLR3B	polymerase (RNA) III (DNA directed) polypeptide B	0.772359
MGAT4A	mannosyl (alpha-1,3-)-glycoprotein beta-1,4-N-acetylglucosaminyltransferase, isozyme A	0.772105
R3HDM1	R3H domain containing 1	0.771606
ATOX1	ATX1 antioxidant protein 1 homolog (yeast)	0.771095
ZCCHC3	zinc finger, CCHC domain containing 3	0.76993
CD97	CD97 molecule	0.769248
DNER	-	0.769111
GLRX	glutaredoxin (thioltransferase)	0.769045
CKAP2L	cytoskeleton associated protein 2-like	0.768604
HIST1H2BF	histone cluster 1, H2bf	0.766515
PSME1	proteasome (prosome, macropain) activator subunit 1 (PA28 alpha)	0.766253
FN3K	fructosamine 3 kinase	0.766233
KIF5C	kinesin family member 5C	0.765997
CENPQ	centromere protein Q	0.76584
SLC7A6	solute carrier family 7 (cationic amino acid transporter, y+ system), member 6	0.76437
ESPL1	extra spindle poles like 1 (S. cerevisiae)	0.764002
MT-TM	mitochondrially encoded tRNA methionine	0.76399
PTHLH	parathyroid hormone-like hormone	0.763342
KRT71	keratin 71	0.763342
PLSCR1	phospholipid scramblase 1	0.761941
SEMA3E	sema domain, immunoglobulin domain (Ig), short basic domain, secreted, (semaphorin) 3E	0.761704
SNRPG	small nuclear ribonucleoprotein polypeptide G	0.761516
ZSWIM3	zinc finger, SWIM-type containing 3	0.759635
HIST1H2BK	histone cluster 1, H2bk	0.759613
TRIP4	thyroid hormone receptor interactor 4	0.758621
PGM5	phosphoglucomutase 5	0.758334
TREX1	three prime repair exonuclease 1	0.757792
HCN3	hyperpolarization activated cyclic nucleotide-gated potassium channel 3	0.757636
HIST2H2AC	histone cluster 2, H2ac	0.757488
FLRT2	fibronectin leucine rich transmembrane protein 2	0.757315
CSRP1	cysteine and glycine-rich protein 1	0.757167
CHPT1	choline phosphotransferase 1	0.756436
GART	phosphoribosylglycinamide formyltransferase, phosphoribosylglycinamide synthetase, phosphoribosylaminoimidazole synthetase	0.755312
MYADM	myeloid-associated differentiation marker	0.75469
FYN	FYN oncogene related to SRC, FGR, YES	0.753511
IPP	intracisternal A particle-promoted polypeptide	0.752039
HOXB4	homeobox B4	0.751233
EML5	echinoderm microtubule associated protein like 5	0.751124
PSMD7	proteasome (prosome, macropain) 26S subunit, non-ATPase, 7 (Mov34 homolog)	0.750678
GALT	galactose-1-phosphate uridylyltransferase	0.750305
HIST1H4I	histone cluster 1, H4i	0.750123
DOHH	deoxyhypusine hydroxylase/monooxygenase	0.748943
PRKCQ	protein kinase C, theta	0.748394
CYP2R1	cytochrome P450, family 2, subfamily R, polypeptide 1	0.748316
CYP1B1	cytochrome P450, family 1, subfamily B, polypeptide 1	0.747825
ALX4	aristaless-like homeobox 4	0.747138
PROKR1	prokineticin receptor 1	0.746624
ESCO2	establishment of cohesion 1 homolog 2 (S. cerevisiae)	0.745722
TIRAP	toll-interleukin 1 receptor (TIR) domain containing adaptor protein	0.743511
TYMS	thymidylate synthetase	0.743203
DPYSL2	dihydropyrimidinase-like 2	0.742834
PPAT	phosphoribosyl pyrophosphate amidotransferase	0.740585
CD276	CD276 molecule	0.740034
ITGA1	integrin, alpha 1	0.739818
GUCY1A2	guanylate cyclase 1, soluble, alpha 2	0.738785
DLEC1	deleted in lung and esophageal cancer 1	0.738742
SHC2	SHC (Src homology 2 domain containing) transforming protein 2	0.738704
DOCK5	dedicator of cytokinesis 5	0.73808
TM7SF3	transmembrane 7 superfamily member 3	0.737746
BARHL2	BarH-like 2 (Drosophila)	0.737546
TMEM67	transmembrane protein 67	0.737117
UHRF1	ubiquitin-like, containing PHD and RING finger domains, 1	0.7371
CHST11	carbohydrate (chondroitin 4) sulfotransferase 11	0.736508
ADAMTS3	ADAM metallopeptidase with thrombospondin type 1 motif, 3	0.736314
ZMPSTE24	zinc metallopeptidase (STE24 homolog, yeast)	0.736103
CENPJ	centromere protein J	0.735579
LRRC29	leucine rich repeat containing 29	0.734876
STK36	serine/threonine kinase 36 (fused homolog, Drosophila)	0.734227
GPR55	G protein-coupled receptor 55	0.734147
FGD3	FYVE, RhoGEF and PH domain containing 3	0.733425
ASNS	asparagine synthetase	0.733232
RASSF7	Ras association (RalGDS/AF-6) domain family 7	0.732711
MCM5	MCM5 minichromosome maintenance deficient 5, cell division cycle 46 (S. cerevisiae)	0.731189
DHRS1	dehydrogenase/reductase (SDR family) member 1	0.730812
HIST1H3D	histone cluster 1, H3d	0.728448
PARP1	poly (ADP-ribose) polymerase family, member 1	0.728239
NCAPD2	non-SMC condensin I complex, subunit D2	0.728098
LHX9	LIM homeobox 9	0.727998
RFC4	replication factor C (activator 1) 4, 37kDa	0.727988
MRPL47	mitochondrial ribosomal protein L47	0.727601
KCTD11	potassium channel tetramerisation domain containing 11	0.727418
STMN2	stathmin-like 2	0.726117
CYB561	cytochrome b-561	0.726097
ISG15	ISG15 ubiquitin-like modifier	0.726039
CUEDC1	CUE domain containing 1	0.726004
SLFN5	schlafen family member 5	0.725836
CS	citrate synthase	0.725782
HEATR1	HEAT repeat containing 1	0.725372
CIDEC	cell death-inducing DFFA-like effector c	0.724921
MRPL14	mitochondrial ribosomal protein L14	0.723683
IRF8	interferon regulatory factor 8	0.723465
FAM49B	family with sequence similarity 49, member B	0.72345
OLFML3	olfactomedin-like 3	0.722533
ZNHIT3	zinc finger, HIT type 3	0.722004
MT-TV	mitochondrially encoded tRNA valine	0.721481
PSD4	pleckstrin and Sec7 domain containing 4	0.721177
CDCA2	cell division cycle associated 2	0.721123
COX4I2	cytochrome c oxidase subunit IV isoform 2 (lung)	0.720913
AHDC1	AT hook, DNA binding motif, containing 1	0.720908
IRX1	iroquois homeobox protein 1	0.720805
PLEKHA2	pleckstrin homology domain containing, family A (phosphoinositide binding specific) member 2	0.719633
B3GAT2	beta-1,3-glucuronyltransferase 2 (glucuronosyltransferase S)	0.717459
IFI30	interferon, gamma-inducible protein 30	0.71635
UBE2J1	ubiquitin-conjugating enzyme E2, J1 (UBC6 homolog, yeast)	0.714085
SP140	SP140 nuclear body protein	0.713015
MT-TQ	mitochondrially encoded tRNA glutamine	0.712998
MSRA	methionine sulfoxide reductase A	0.712801
UBQLN2	ubiquilin 2	0.712724
MYBL2	v-myb myeloblastosis viral oncogene homolog (avian)-like 2	0.712473
PRRT1	proline-rich transmembrane protein 1	0.712277
SELT	-	0.711906
SEC24D	SEC24 related gene family, member D (S. cerevisiae)	0.711138
CKS1B	CDC28 protein kinase regulatory subunit 1B	0.710422
CLEC14A	C-type lectin domain family 14, member A	0.710158
ITGAE	integrin, alpha E (antigen CD103, human mucosal lymphocyte antigen 1; alpha polypeptide)	0.709855
RNF125	ring finger protein 125	0.709478
SLC19A1	solute carrier family 19 (folate transporter), member 1	0.708443
FKRP	fukutin related protein	0.708049
TMEM170	transmembrane protein 170	0.707863
PTGFRN	prostaglandin F2 receptor negative regulator	0.707729
DGAT2	diacylglycerol O-acyltransferase homolog 2 (mouse)	0.707558
MRPS21	mitochondrial ribosomal protein S21	0.707416
MLX	MAX-like protein X	0.707406
P2RX5	purinergic receptor P2X, ligand-gated ion channel, 5	0.706659
LZIC	leucine zipper and CTNNBIP1 domain containing	0.70616
FAM58B	family with sequence similarity 58, member B	0.706145
TBR1	T-box, brain, 1	0.706132
SAG	S-antigen; retina and pineal gland (arrestin)	0.706094
ATG10	ATG10 autophagy related 10 homolog (S. cerevisiae)	0.705729
SSX2IP	synovial sarcoma, X breakpoint 2 interacting protein	0.705632
HIST1H3B	histone cluster 1, H3b	0.702704
USP25	ubiquitin specific peptidase 25	0.701892
RPIA	ribose 5-phosphate isomerase A (ribose 5-phosphate epimerase)	0.70189
HIST1H2BM	histone cluster 1, H2bm	0.701777
SPAG5	sperm associated antigen 5	0.701607
TBCA	tubulin-specific chaperone a	0.701178
H2AFX	H2A histone family, member X	0.699003
HMGB3	high-mobility group box 3	0.698916
TOMM7	translocase of outer mitochondrial membrane 7 homolog (yeast)	0.698356
ITGA6	integrin, alpha 6	0.697991
CCDC69	coiled-coil domain containing 69	0.69783
HGF	hepatocyte growth factor (hepapoietin A; scatter factor)	0.697229
PDE10A	phosphodiesterase 10A	0.696835
WISP2	WNT1 inducible signaling pathway protein 2	0.696835
UCK2	uridine-cytidine kinase 2	0.695607
CRELD1	cysteine-rich with EGF-like domains 1	0.695129
TAF12	TAF12 RNA polymerase II, TATA box binding protein (TBP)-associated factor, 20kDa	0.694927
IQGAP3	IQ motif containing GTPase activating protein 3	0.693968
FCHSD1	FCH and double SH3 domains 1	0.693679
GTF2E1	general transcription factor IIE, polypeptide 1, alpha 56kDa	0.693505
COX5B	cytochrome c oxidase subunit Vb	0.692982
WFIKKN2	WAP, follistatin/kazal, immunoglobulin, kunitz and netrin domain containing 2	0.6923
REM2	RAS (RAD and GEM) like GTP binding 2	0.6923
KCNK12	potassium channel, subfamily K, member 12	0.691697
SOX8	SRY (sex determining region Y)-box 8	0.691154
DEPDC1B	DEP domain containing 1B	0.691051
MAPKAP1	mitogen-activated protein kinase associated protein 1	0.689274
CDK5	cyclin-dependent kinase 5	0.689246
IFNGR2	interferon gamma receptor 2 (interferon gamma transducer 1)	0.688801
UTP11L	UTP11-like, U3 small nucleolar ribonucleoprotein, (yeast)	0.688337
BPNT1	3'(2'), 5'-bisphosphate nucleotidase 1	0.688237
ALKBH8	alkB, alkylation repair homolog 8 (E. coli)	0.687878
JOSD2	Josephin domain containing 2	0.68678
EXOSC1	exosome component 1	0.686522
AKAP5	A kinase (PRKA) anchor protein 5	0.686522
NGFR	nerve growth factor receptor (TNFR superfamily, member 16)	0.686406
SIPA1	signal-induced proliferation-associated gene 1	0.685509
AP1S2	adaptor-related protein complex 1, sigma 2 subunit	0.685199
COL4A2	collagen, type IV, alpha 2	0.684522
SPATA13	spermatogenesis associated 13	0.684079
BBS5	Bardet-Biedl syndrome 5	0.683321
CARD11	caspase recruitment domain family, member 11	0.683058
HERC6	hect domain and RLD 6	0.68299
SAP30	Sin3A-associated protein, 30kDa	0.682631
RAC2	ras-related C3 botulinum toxin substrate 2 (rho family, small GTP binding protein Rac2)	0.682139
NDUFA1	NADH dehydrogenase (ubiquinone) 1 alpha subcomplex, 1, 7.5kDa	0.681971
CPD	carboxypeptidase D	0.681476
PIK3CB	phosphoinositide-3-kinase, catalytic, beta polypeptide	0.681455
BUB1B	BUB1 budding uninhibited by benzimidazoles 1 homolog beta (yeast)	0.681356
PSMB5	proteasome (prosome, macropain) subunit, beta type, 5	0.680362
RPS6KA5	ribosomal protein S6 kinase, 90kDa, polypeptide 5	0.679682
PNKD	paroxysmal nonkinesiogenic dyskinesia	0.678742
KBTBD4	kelch repeat and BTB (POZ) domain containing 4	0.678371
TRAIP	TRAF interacting protein	0.677775
TMUB1	transmembrane and ubiquitin-like domain containing 1	0.67745
CD52	CD52 molecule	0.677407
BICD1	bicaudal D homolog 1 (Drosophila)	0.67709
CKS2	CDC28 protein kinase regulatory subunit 2	0.676955
ANP32A	acidic (leucine-rich) nuclear phosphoprotein 32 family, member A	0.676653
SNORD1B	small nucleolar RNA, C/D box 1B	0.675263
CUTC	cutC copper transporter homolog (E. coli)	0.675154
CKAP2	cytoskeleton associated protein 2	0.675119
NDRG4	NDRG family member 4	0.675047
MRPL54	mitochondrial ribosomal protein L54	0.673344
CCT3	chaperonin containing TCP1, subunit 3 (gamma)	0.673015
MYCBP	c-myc binding protein	0.672878
TNIK	TRAF2 and NCK interacting kinase	0.671639
STK32C	serine/threonine kinase 32C	0.671096
TG	thyroglobulin	0.670136
TGFB1I1	transforming growth factor beta 1 induced transcript 1	0.669883
CCDC124	coiled-coil domain containing 124	0.669759
SNRPA1	small nuclear ribonucleoprotein polypeptide A'	0.669068
CTSH	cathepsin H	0.669006
MT-TW	mitochondrially encoded tRNA tryptophan	0.668385
H2AFV	H2A histone family, member V	0.668376
RBL1	retinoblastoma-like 1 (p107)	0.668374
GSN	gelsolin (amyloidosis, Finnish type)	0.668335
TTLL13	tubulin tyrosine ligase-like family, member 13	0.667943
IL2RG	interleukin 2 receptor, gamma (severe combined immunodeficiency)	0.66793
HOXC4	homeobox C4	0.667852
CHD7	chromodomain helicase DNA binding protein 7	0.667728
APIP	APAF1 interacting protein	0.666862
SF3B5	splicing factor 3b, subunit 5, 10kDa	0.666183
COX6A2	cytochrome c oxidase subunit VIa polypeptide 2	0.666056
HPCAL1	hippocalcin-like 1	0.665861
FOXC1	forkhead box C1	0.665859
ILF2	interleukin enhancer binding factor 2, 45kDa	0.665792
ARID3C	AT rich interactive domain 3C (BRIGHT- like)	0.66577
LRRC15	leucine rich repeat containing 15	0.665011
NTRK1	neurotrophic tyrosine kinase, receptor, type 1	0.664802
LYAR	-	0.66446
YPEL1	yippee-like 1 (Drosophila)	0.664354
TAF2	TAF2 RNA polymerase II, TATA box binding protein (TBP)-associated factor, 150kDa	0.663924
WDR89	WD repeat domain 89	0.663551
TLE1	transducin-like enhancer of split 1 (E(sp1) homolog, Drosophila)	0.663165
CNOT2	CCR4-NOT transcription complex, subunit 2	0.663107
GPR171	G protein-coupled receptor 171	0.662967
MARK2	MAP/microtubule affinity-regulating kinase 2	0.662772
CBR3	carbonyl reductase 3	0.662688
RNMTL1	RNA methyltransferase like 1	0.662688
JAKMIP1	janus kinase and microtubule interacting protein 1	0.662414
TPRKB	TP53RK binding protein	0.662248
MCPH1	microcephaly, primary autosomal recessive 1	0.661144
SLC22A15	solute carrier family 22 (organic cation transporter), member 15	0.66079
KNTC1	kinetochore associated 1	0.660749
MRPS10	mitochondrial ribosomal protein S10	0.660705
PPIL3	peptidylprolyl isomerase (cyclophilin)-like 3	0.660642
STK38L	serine/threonine kinase 38 like	0.659753
ANKRD27	ankyrin repeat domain 27 (VPS9 domain)	0.659627
CLDN12	claudin 12	0.659097
KBTBD7	kelch repeat and BTB (POZ) domain containing 7	0.658531
GALNT7	UDP-N-acetyl-alpha-D-galactosamine:polypeptide N-acetylgalactosaminyltransferase 7 (GalNAc-T7)	0.658393
CYTL1	cytokine-like 1	0.658296
MCTS1	malignant T cell amplified sequence 1	0.657888
MCTP2	multiple C2 domains, transmembrane 2	0.6577
ZFAND6	zinc finger, AN1-type domain 6	0.656677
CYP39A1	cytochrome P450, family 39, subfamily A, polypeptide 1	0.655816
DTWD2	DTW domain containing 2	0.655547
ETFA	electron-transfer-flavoprotein, alpha polypeptide (glutaric aciduria II)	0.65545
SUCLG2	succinate-CoA ligase, GDP-forming, beta subunit	0.654757
B4GALT3	UDP-Gal:betaGlcNAc beta 1,4- galactosyltransferase, polypeptide 3	0.654328
TRPV2	transient receptor potential cation channel, subfamily V, member 2	0.654031
TM6SF1	transmembrane 6 superfamily member 1	0.654008
ARMC8	armadillo repeat containing 8	0.653461
EMID1	EMI domain containing 1	0.653324
SNORA16A	small nucleolar RNA, H/ACA box 16A	0.653161
CNGB1	cyclic nucleotide gated channel beta 1	0.652375
TXNL4A	thioredoxin-like 4A	0.652093
VILL	villin-like	0.651306
LRRC8C	leucine rich repeat containing 8 family, member C	0.651018
KIFC1	kinesin family member C1	0.651004
FOS	v-fos FBJ murine osteosarcoma viral oncogene homolog	0.650837
IL18RAP	interleukin 18 receptor accessory protein	0.650738
DPEP1	dipeptidase 1 (renal)	0.649743
ARL6	ADP-ribosylation factor-like 6	0.649404
NAGPA	N-acetylglucosamine-1-phosphodiester alpha-N-acetylglucosaminidase	0.649327
FAM120AOS	family with sequence similarity 120A opposite strand	0.649326
ABI3	ABI gene family, member 3	0.649111
S100A9	S100 calcium binding protein A9	0.648805
AK2	adenylate kinase 2	0.648414
HSF4	heat shock transcription factor 4	0.648257
IL7R	interleukin 7 receptor	0.647112
DCK	deoxycytidine kinase	0.646375
CCR2	chemokine (C-C motif) receptor 2	0.645768
CNOT10	CCR4-NOT transcription complex, subunit 10	0.644867
ELTD1	EGF, latrophilin and seven transmembrane domain containing 1	0.644777
RASSF5	Ras association (RalGDS/AF-6) domain family 5	0.644454
IL17F	interleukin 17F	0.644158
SPSB1	splA/ryanodine receptor domain and SOCS box containing 1	0.643959
TMEM156	transmembrane protein 156	0.643932
MEIS3	Meis1, myeloid ecotropic viral integration site 1 homolog 3 (mouse)	0.643676
ELMO1	engulfment and cell motility 1	0.643642
TMEM132A	transmembrane protein 132A	0.643323
ECE2	endothelin converting enzyme 2	0.642135
DDX28	DEAD (Asp-Glu-Ala-Asp) box polypeptide 28	0.642109
NPPC	natriuretic peptide precursor C	0.641979
S100A13	S100 calcium binding protein A13	0.641499
SLCO4C1	solute carrier organic anion transporter family, member 4C1	0.641433
ZNHIT2	zinc finger, HIT type 2	0.641426
PDPN	podoplanin	0.641258
UBE2L6	ubiquitin-conjugating enzyme E2L 6	0.641235
WDR54	WD repeat domain 54	0.640521
SLFNL1	schlafen-like 1	0.640407
PSME2	proteasome (prosome, macropain) activator subunit 2 (PA28 beta)	0.639833
ARL4C	ADP-ribosylation factor-like 4C	0.639744
DBN1	drebrin 1	0.639263
IGF2R	insulin-like growth factor 2 receptor	0.638848
CCDC102A	coiled-coil domain containing 102A	0.638086
PIGF	phosphatidylinositol glycan anchor biosynthesis, class F	0.637652
VPS37D	vacuolar protein sorting 37 homolog D (S. cerevisiae)	0.637519
MRPS28	mitochondrial ribosomal protein S28	0.637449
NSDHL	NAD(P) dependent steroid dehydrogenase-like	0.636862
HIST1H2BB	histone cluster 1, H2bb	0.636418
TREML1	triggering receptor expressed on myeloid cells-like 1	0.635514
GBP5	guanylate binding protein 5	0.635366
TSPAN15	tetraspanin 15	0.635017
UBE2J2	ubiquitin-conjugating enzyme E2, J2 (UBC6 homolog, yeast)	0.634803
IFT122	intraflagellar transport 122 homolog (Chlamydomonas)	0.633705
GPR65	G protein-coupled receptor 65	0.633656
RNPEP	arginyl aminopeptidase (aminopeptidase B)	0.633653
MMP9	matrix metallopeptidase 9 (gelatinase B, 92kDa gelatinase, 92kDa type IV collagenase)	0.633513
PDCL3	phosducin-like 3	0.633371
ACY3	aspartoacylase (aminocyclase) 3	0.633219
GYLTL1B	glycosyltransferase-like 1B	0.633141
MTHFD1	methylenetetrahydrofolate dehydrogenase (NADP+ dependent) 1, methenyltetrahydrofolate cyclohydrolase, formyltetrahydrofolate synthetase	0.633019
YME1L1	YME1-like 1 (S. cerevisiae)	0.630689
CCL19	chemokine (C-C motif) ligand 19	0.63049
CLDN19	claudin 19	0.630082
NUP188	nucleoporin 188kDa	0.629657
RPE	ribulose-5-phosphate-3-epimerase	0.629538
ACP5	acid phosphatase 5, tartrate resistant	0.629332
THAP7	THAP domain containing 7	0.629099
CCL22	chemokine (C-C motif) ligand 22	0.628824
C1S	complement component 1, s subcomponent	0.628135
SERGEF	secretion regulating guanine nucleotide exchange factor	0.628113
OGDH	oxoglutarate (alpha-ketoglutarate) dehydrogenase (lipoamide)	0.627997
ITGB7	integrin, beta 7	0.627426
ST3GAL2	ST3 beta-galactoside alpha-2,3-sialyltransferase 2	0.627342
RAP2A	RAP2A, member of RAS oncogene family	0.627109
PER1	period homolog 1 (Drosophila)	0.626977
ACOT7	acyl-CoA thioesterase 7	0.62684
MRPL37	mitochondrial ribosomal protein L37	0.625902
CDKN2B	cyclin-dependent kinase inhibitor 2B (p15, inhibits CDK4)	0.625523
PHYHD1	phytanoyl-CoA dioxygenase domain containing 1	0.62551
ADORA1	adenosine A1 receptor	0.624302
ADRB1	adrenergic, beta-1-, receptor	0.624092
CENPP	centromere protein P	0.624051
LEPRE1	leucine proline-enriched proteoglycan (leprecan) 1	0.623744
BST2	bone marrow stromal cell antigen 2	0.623665
XRN1	5'-3' exoribonuclease 1	0.623544
SNHG1	small nucleolar RNA host gene (non-protein coding) 1	0.623513
MBOAT1	membrane bound O-acyltransferase domain containing 1	0.623243
TBCE	tubulin-specific chaperone e	0.623212
HMGB2	high-mobility group box 2	0.622793
KRT25	keratin 25	0.622742
SMC2	structural maintenance of chromosomes 2	0.62187
RFK	riboflavin kinase	0.621648
NOC4L	nucleolar complex associated 4 homolog (S. cerevisiae)	0.621621
KLHL22	kelch-like 22 (Drosophila)	0.620898
MCM7	MCM7 minichromosome maintenance deficient 7 (S. cerevisiae)	0.619875
CIT	citron (rho-interacting, serine/threonine kinase 21)	0.619864
KCNJ2	potassium inwardly-rectifying channel, subfamily J, member 2	0.619532
GMNN	geminin, DNA replication inhibitor	0.619473
ADH5	alcohol dehydrogenase 5 (class III), chi polypeptide	0.618563
GNMT	glycine N-methyltransferase	0.61736
CALR	calreticulin	0.617348
F2R	coagulation factor II (thrombin) receptor	0.617272
NEDD1	neural precursor cell expressed, developmentally down-regulated 1	0.616398
RNF103	ring finger protein 103	0.615784
TAPBP	TAP binding protein (tapasin)	0.615753
ZPBP	zona pellucida binding protein	0.61529
CCHCR1	coiled-coil alpha-helical rod protein 1	0.615035
ZNHIT1	zinc finger, HIT type 1	0.615029
CSPG5	chondroitin sulfate proteoglycan 5 (neuroglycan C)	0.614955
RPL38	ribosomal protein L38	0.614794
MXD3	MAX dimerization protein 3	0.614739
SPG7	spastic paraplegia 7, paraplegin (pure and complicated autosomal recessive)	0.614459
LMAN2L	lectin, mannose-binding 2-like	0.614319
GDF11	growth differentiation factor 11	0.614293
CAV1	caveolin 1, caveolae protein, 22kDa	0.613811
MYO1E	myosin IE	0.613368
ADRM1	adhesion regulating molecule 1	0.613212
CENPN	centromere protein N	0.613193
PRR7	proline rich 7 (synaptic)	0.612396
DHCR7	7-dehydrocholesterol reductase	0.612377
GAPDH	glyceraldehyde-3-phosphate dehydrogenase	0.612224
SLAIN1	SLAIN motif family, member 1	0.611835
SLC2A1	solute carrier family 2 (facilitated glucose transporter), member 1	0.611577
ITPR1	inositol 1,4,5-triphosphate receptor, type 1	0.611514
DISC1	disrupted in schizophrenia 1	0.61123
FBXO47	-	0.610809
XKR5	XK, Kell blood group complex subunit-related family, member 5	0.610809
NUP210L	nucleoporin 210kDa-like	0.610761
HERC3	hect domain and RLD 3	0.610594
FADS2	fatty acid desaturase 2	0.610128
ZDHHC12	zinc finger, DHHC-type containing 12	0.610055
PILRA	paired immunoglobin-like type 2 receptor alpha	0.609739
C1QA	complement component 1, q subcomponent, A chain	0.609648
SAP130	Sin3A-associated protein, 130kDa	0.609639
DYNLRB1	dynein, light chain, roadblock-type 1	0.609607
SKP2	S-phase kinase-associated protein 2 (p45)	0.609603
TCEB2	transcription elongation factor B (SIII), polypeptide 2 (18kDa, elongin B)	0.609569
GRWD1	glutamate-rich WD repeat containing 1	0.609332
INPP5A	inositol polyphosphate-5-phosphatase, 40kDa	0.608938
MLPH	melanophilin	0.608758
NPTN	neuroplastin	0.608352
NDUFA11	NADH dehydrogenase (ubiquinone) 1 alpha subcomplex, 11, 14.7kDa	0.608327
DAXX	death-associated protein 6	0.607314
COL15A1	collagen, type XV, alpha 1	0.607271
SUSD4	sushi domain containing 4	0.607091
PEMT	phosphatidylethanolamine N-methyltransferase	0.606691
PLCL1	phospholipase C-like 1	0.606239
UBOX5	U-box domain containing 5	0.605575
PSMB3	proteasome (prosome, macropain) subunit, beta type, 3	0.605512
RFWD2	ring finger and WD repeat domain 2	0.605483
CDC5L	CDC5 cell division cycle 5-like (S. pombe)	0.605321
DNAJB11	DnaJ (Hsp40) homolog, subfamily B, member 11	0.604905
MTHFS	5,10-methenyltetrahydrofolate synthetase (5-formyltetrahydrofolate cyclo-ligase)	0.604828
PRSS22	protease, serine, 22	0.604699
NFE2	nuclear factor (erythroid-derived 2), 45kDa	0.604598
ANAPC13	anaphase promoting complex subunit 13	0.604348
PHACTR4	phosphatase and actin regulator 4	0.604134
TMSB10	thymosin, beta 10	0.6034
CLSPN	claspin homolog (Xenopus laevis)	0.602855
MFNG	manic fringe homolog (Drosophila)	0.602677
TMCO1	transmembrane and coiled-coil domains 1	0.602322
ACVR1B	activin A receptor, type IB	0.602274
GNGT2	guanine nucleotide binding protein (G protein), gamma transducing activity polypeptide 2	0.60175
MYH9	myosin, heavy chain 9, non-muscle	0.600957
PPP1R1B	protein phosphatase 1, regulatory (inhibitor) subunit 1B (dopamine and cAMP regulated phosphoprotein, DARPP-32)	0.600855
TSPAN10	tetraspanin 10	0.600278
CCDC23	coiled-coil domain containing 23	0.599938
COQ2	coenzyme Q2 homolog, prenyltransferase (yeast)	0.599904
TMEM37	transmembrane protein 37	0.599866
SNORD34	small nucleolar RNA, C/D box 34	0.599829
ANGPT2	angiopoietin 2	0.599209
PTK2B	PTK2B protein tyrosine kinase 2 beta	0.598519
CNP	2',3'-cyclic nucleotide 3' phosphodiesterase	0.5985
SLC1A2	solute carrier family 1 (glial high affinity glutamate transporter), member 2	0.597492
MYLPF	-	0.596949
TSPAN11	tetraspanin 11	0.596859
EAF2	ELL associated factor 2	0.596657
CYB5B	cytochrome b5 type B (outer mitochondrial membrane)	0.59643
ITGA2	integrin, alpha 2 (CD49B, alpha 2 subunit of VLA-2 receptor)	0.596407
RBM20	RNA binding motif protein 20	0.595739
CD5	CD5 molecule	0.594825
ZFAND3	zinc finger, AN1-type domain 3	0.594394
PRPS1	phosphoribosyl pyrophosphate synthetase 1	0.594069
OGN	osteoglycin (osteoinductive factor, mimecan)	0.59387
MCM3	MCM3 minichromosome maintenance deficient 3 (S. cerevisiae)	0.593775
CILP	cartilage intermediate layer protein, nucleotide pyrophosphohydrolase	0.593731
WDFY4	WDFY family member 4	0.593634
GTPBP1	GTP binding protein 1	0.593616
TBC1D9	TBC1 domain family, member 9 (with GRAM domain)	0.592605
SSBP3	single stranded DNA binding protein 3	0.592316
SLC36A2	solute carrier family 36 (proton/amino acid symporter), member 2	0.59131
TCP11	t-complex 11 (mouse)	0.590964
CMTM4	CKLF-like MARVEL transmembrane domain containing 4	0.590421
PAK4	p21(CDKN1A)-activated kinase 4	0.590363
RIN3	Ras and Rab interactor 3	0.590062
SHROOM1	shroom family member 1	0.589844
MYO1F	myosin IF	0.589479
GNA15	guanine nucleotide binding protein (G protein), alpha 15 (Gq class)	0.58946
CAPN1	calpain 1, (mu/I) large subunit	0.588235
CCDC34	coiled-coil domain containing 34	0.587636
EXOC7	exocyst complex component 7	0.586538
ZFP3	zinc finger protein 3 homolog (mouse)	0.586267
CDKN1B	cyclin-dependent kinase inhibitor 1B (p27, Kip1)	0.585971
LRCH1	leucine-rich repeats and calponin homology (CH) domain containing 1	0.585243
FABP5L2	fatty acid binding protein 5-like 2	0.585241
BMPR1A	bone morphogenetic protein receptor, type IA	0.58505
ISOC1	isochorismatase domain containing 1	0.584917
RGS19	regulator of G-protein signalling 19	0.584782
STT3B	STT3, subunit of the oligosaccharyltransferase complex, homolog B (S. cerevisiae)	0.584484
PLCG2	phospholipase C, gamma 2 (phosphatidylinositol-specific)	0.584378
FAM20C	family with sequence similarity 20, member C	0.584363
STEAP2	six transmembrane epithelial antigen of the prostate 2	0.584208
KIF2C	kinesin family member 2C	0.582623
RAVER1	ribonucleoprotein, PTB-binding 1	0.582529
CCND1	cyclin D1	0.582513
PPM1L	protein phosphatase 1 (formerly 2C)-like	0.58222
FAM103A1	family with sequence similarity 103, member A1	0.582062
TIAM2	T-cell lymphoma invasion and metastasis 2	0.581881
TES	testis derived transcript (3 LIM domains)	0.581357
NUP160	nucleoporin 160kDa	0.5807
BCL6	B-cell CLL/lymphoma 6 (zinc finger protein 51)	0.579454
FASTKD5	FAST kinase domains 5	0.579354
TXN2	thioredoxin 2	0.578222
SHQ1	SHQ1 homolog (S. cerevisiae)	0.57789
IL18BP	interleukin 18 binding protein	0.577529
P2RY10	purinergic receptor P2Y, G-protein coupled, 10	0.577483
CSF1	colony stimulating factor 1 (macrophage)	0.576929
SLC25A17	solute carrier family 25 (mitochondrial carrier; peroxisomal membrane protein, 34kDa), member 17	0.57638
ARL8B	ADP-ribosylation factor-like 8B	0.576361
TACC3	transforming, acidic coiled-coil containing protein 3	0.576165
FAM46B	family with sequence similarity 46, member B	0.575614
ATRN	attractin	0.574794
FRZB	frizzled-related protein	0.574617
GHDC	GH3 domain containing	0.574477
INPP5B	inositol polyphosphate-5-phosphatase, 75kDa	0.574423
CLDN15	claudin 15	0.574348
SNORA52	small nucleolar RNA, H/ACA box 52	0.573615
SLC25A39	solute carrier family 25, member 39	0.572816
SLC1A3	solute carrier family 1 (glial high affinity glutamate transporter), member 3	0.57275
SLC29A1	solute carrier family 29 (nucleoside transporters), member 1	0.572584
MYH10	myosin, heavy chain 10, non-muscle	0.572442
LGALS12	lectin, galactoside-binding, soluble, 12 (galectin 12)	0.572248
ADSSL1	adenylosuccinate synthase like 1	0.572203
EYA2	eyes absent homolog 2 (Drosophila)	0.572151
CXCL10	chemokine (C-X-C motif) ligand 10	0.572136
CXCL3	chemokine (C-X-C motif) ligand 3	0.571877
KCND3	potassium voltage-gated channel, Shal-related subfamily, member 3	0.571436
SLC2A6	solute carrier family 2 (facilitated glucose transporter), member 6	0.571375
CLEC5A	C-type lectin domain family 5, member A	0.571006
TMEM180	transmembrane protein 180	0.570478
WDR52	WD repeat domain 52	0.570356
SUMF1	sulfatase modifying factor 1	0.570229
PRKCH	protein kinase C, eta	0.569608
FGR	Gardner-Rasheed feline sarcoma viral (v-fgr) oncogene homolog	0.569455
KHDRBS3	KH domain containing, RNA binding, signal transduction associated 3	0.569407
SLAMF6	SLAM family member 6	0.56916
SNORA44	small nucleolar RNA, H/ACA box 44	0.56904
KLHL23	kelch-like 23 (Drosophila)	0.568988
IFI44	interferon-induced protein 44	0.568939
BRCA1	breast cancer 1, early onset	0.568905
MFSD4	major facilitator superfamily domain containing 4	0.567943
SMARCC1	SWI/SNF related, matrix associated, actin dependent regulator of chromatin, subfamily c, member 1	0.567869
OMG	oligodendrocyte myelin glycoprotein	0.567733
ZSWIM1	zinc finger, SWIM-type containing 1	0.567465
ZPBP2	zona pellucida binding protein 2	0.567283
TTC27	tetratricopeptide repeat domain 27	0.567088
MON1A	MON1 homolog A (yeast)	0.56704
PA2G4	proliferation-associated 2G4, 38kDa	0.566756
HIST1H2AK	histone cluster 1, H2ak	0.566351
DENND2D	DENN/MADD domain containing 2D	0.566344
BDNF	brain-derived neurotrophic factor	0.566243
MSX2	msh homeobox homolog 2 (Drosophila)	0.566243
PARD6G	par-6 partitioning defective 6 homolog gamma (C. elegans)	0.566037
COTL1	coactosin-like 1 (Dictyostelium)	0.56584
TULP1	tubby like protein 1	0.565827
ATP8B3	ATPase, Class I, type 8B, member 3	0.565706
AQP5	aquaporin 5	0.565638
KRT27	keratin 27	0.565638
MAP4K1	mitogen-activated protein kinase kinase kinase kinase 1	0.565563
BRDT	bromodomain, testis-specific	0.565487
OGDHL	oxoglutarate dehydrogenase-like	0.565357
PLA2G4A	phospholipase A2, group IVA (cytosolic, calcium-dependent)	0.565279
TIGD3	tigger transposable element derived 3	0.564406
RAB39B	RAB39B, member RAS oncogene family	0.564241
TRBJ1-1	T cell receptor beta joining 1-1	0.564207
CPZ	carboxypeptidase Z	0.563695
XKR9	XK, Kell blood group complex subunit-related family, member 9	0.563695
ARL9	ADP-ribosylation factor-like 9	0.563695
BMX	BMX non-receptor tyrosine kinase	0.563351
ACSM3	acyl-CoA synthetase medium-chain family member 3	0.563351
TRIM67	tripartite motif-containing 67	0.562807
SELPLG	selectin P ligand	0.56264
ENTPD5	ectonucleoside triphosphate diphosphohydrolase 5	0.561934
VGLL4	vestigial like 4 (Drosophila)	0.56177
NAPSA	napsin A aspartic peptidase	0.561439
IFNK	interferon, kappa	0.561268
CAPN13	calpain 13	0.561243
KRT73	keratin 73	0.561243
TRAF5	TNF receptor-associated factor 5	0.561117
SLPI	secretory leukocyte peptidase inhibitor	0.560884
EIF5A2	eukaryotic translation initiation factor 5A2	0.560567
EIF4EBP1	eukaryotic translation initiation factor 4E binding protein 1	0.560013
HTR2B	5-hydroxytryptamine (serotonin) receptor 2B	0.559969
DNTT	deoxynucleotidyltransferase, terminal	0.559969
TLR9	toll-like receptor 9	0.559789
FRMPD4	FERM and PDZ domain containing 4	0.559163
RSL1D1	ribosomal L1 domain containing 1	0.559127
ZCCHC12	zinc finger, CCHC domain containing 12	0.55844
FHL2	four and a half LIM domains 2	0.55844
COX5A	cytochrome c oxidase subunit Va	0.558344
PANX3	pannexin 3	0.558205
CLGN	calmegin	0.558205
CLEC1B	C-type lectin domain family 1, member B	0.557905
HSF1	heat shock transcription factor 1	0.557574
CDK5RAP1	CDK5 regulatory subunit associated protein 1	0.557538
HCCS	holocytochrome c synthase (cytochrome c heme-lyase)	0.557145
LANCL1	LanC lantibiotic synthetase component C-like 1 (bacterial)	0.557112
LAGE3	L antigen family, member 3	0.557028
GEMIN5	gem (nuclear organelle) associated protein 5	0.556773
SERTAD4	SERTA domain containing 4	0.556614
PLA2G4C	phospholipase A2, group IVC (cytosolic, calcium-independent)	0.556611
INSC	inscuteable homolog (Drosophila)	0.556611
FABP7	fatty acid binding protein 7, brain	0.556611
DPPA3	developmental pluripotency associated 3	0.556553
GALNT11	UDP-N-acetyl-alpha-D-galactosamine:polypeptide N-acetylgalactosaminyltransferase 11 (GalNAc-T11)	0.556359
HIST1H1E	histone cluster 1, H1e	0.556293
SH3BP1	SH3-domain binding protein 1	0.55606
LARP7	La ribonucleoprotein domain family, member 7	0.555835
TRPM2	transient receptor potential cation channel, subfamily M, member 2	0.555543
CYBB	cytochrome b-245, beta polypeptide (chronic granulomatous disease)	0.555446
SYCE1	synaptonemal complex central element protein 1	0.554791
EFCAB1	EF-hand calcium binding domain 1	0.554791
PYCR1	pyrroline-5-carboxylate reductase 1	0.554791
CEACAM18	carcinoembryonic antigen-related cell adhesion molecule 18	0.554791
KCNN3	potassium intermediate/small conductance calcium-activated channel, subfamily N, member 3	0.554518
RNF151	ring finger protein 151	0.554518
TM4SF5	transmembrane 4 L six family member 5	0.554518
PTGDR	prostaglandin D2 receptor (DP)	0.554518
SKAP1	src kinase associated phosphoprotein 1	0.554518
BTN2A2	butyrophilin, subfamily 2, member A2	0.554518
CAPN6	calpain 6	0.554518
STC2	stanniocalcin 2	0.554518
MUM1L1	melanoma associated antigen (mutated) 1-like 1	0.554397
MT-TT	mitochondrially encoded tRNA threonine	0.554397
PDE4DIP	phosphodiesterase 4D interacting protein (myomegalin)	0.554316
ANKRD40	ankyrin repeat domain 40	0.55395
MLF2	myeloid leukemia factor 2	0.553825
SUCLG1	succinate-CoA ligase, GDP-forming, alpha subunit	0.553642
TCIRG1	T-cell, immune regulator 1, ATPase, H+ transporting, lysosomal V0 subunit A3	0.553111
C8G	complement component 8, gamma polypeptide	0.552827
MT-TK	mitochondrially encoded tRNA lysine	0.552827
HRK	harakiri, BCL2 interacting protein (contains only BH3 domain)	0.552704
SLC36A3	solute carrier family 36 (proton/amino acid symporter), member 3	0.552093
IGHG1	immunoglobulin heavy constant gamma 1 (G1m marker)	0.552093
COL25A1	collagen, type XXV, alpha 1	0.552093
APLN	apelin, AGTRL1 ligand	0.552093
TRBJ2-1	T cell receptor beta joining 2-1	0.552043
MAP3K12	mitogen-activated protein kinase kinase kinase 12	0.552024
SEC61B	Sec61 beta subunit	0.552021
IL10RA	interleukin 10 receptor, alpha	0.551944
RAPGEF4	Rap guanine nucleotide exchange factor (GEF) 4	0.551655
EDAR	ectodysplasin A receptor	0.551655
INTS3	integrator complex subunit 3	0.551545
MTCH1	mitochondrial carrier homolog 1 (C. elegans)	0.551333
ATP5J2	ATP synthase, H+ transporting, mitochondrial F0 complex, subunit F2	0.551211
GALNT12	UDP-N-acetyl-alpha-D-galactosamine:polypeptide N-acetylgalactosaminyltransferase 12 (GalNAc-T12)	0.550862
CTRC	chymotrypsin C (caldecrin)	0.550488
UNC5CL	unc-5 homolog C (C. elegans)-like	0.550488
FAM111A	family with sequence similarity 111, member A	0.550417
MRPS7	mitochondrial ribosomal protein S7	0.55004
MOCS3	molybdenum cofactor synthesis 3	0.549713
SH3BGRL3	SH3 domain binding glutamic acid-rich protein like 3	0.549135
ENTPD2	ectonucleoside triphosphate diphosphohydrolase 2	0.549091
CHGA	chromogranin A (parathyroid secretory protein 1)	0.549091
GPM6A	glycoprotein M6A	0.549091
FOXR1	forkhead box R1	0.549091
SGCG	sarcoglycan, gamma (35kDa dystrophin-associated glycoprotein)	0.549091
TSPAN12	tetraspanin 12	0.549091
TFAP2E	transcription factor AP-2 epsilon (activating enhancer binding protein 2 epsilon)	0.549091
ABCG8	ATP-binding cassette, sub-family G (WHITE), member 8 (sterolin 2)	0.549091
ARSK	arylsulfatase family, member K	0.54907
PRDX2	peroxiredoxin 2	0.549037
CIITA	class II, major histocompatibility complex, transactivator	0.548933
GPR44	G protein-coupled receptor 44	0.548172
HAMP	hepcidin antimicrobial peptide	0.548172
CTF1	cardiotrophin 1	0.548172
SNORD23	small nucleolar RNA, C/D box 23	0.548172
HIBADH	3-hydroxyisobutyrate dehydrogenase	0.54804
UCP1	uncoupling protein 1 (mitochondrial, proton carrier)	0.547877
GPR128	G protein-coupled receptor 128	0.547656
RNF17	ring finger protein 17	0.547656
DEGS2	degenerative spermatocyte homolog 2, lipid desaturase (Drosophila)	0.547656
CYP27B1	cytochrome P450, family 27, subfamily B, polypeptide 1	0.547656
GHRH	growth hormone releasing hormone	0.547656
DPYSL3	dihydropyrimidinase-like 3	0.547463
TNS4	tensin 4	0.545907
NEK1	NIMA (never in mitosis gene a)-related kinase 1	0.545772
MRPL9	mitochondrial ribosomal protein L9	0.545541
ARNTL2	aryl hydrocarbon receptor nuclear translocator-like 2	0.545475
MAPK8IP2	mitogen-activated protein kinase 8 interacting protein 2	0.545275
ADAMTS19	ADAM metallopeptidase with thrombospondin type 1 motif, 19	0.545275
EMX2OS	empty spiracles homolog 2 (Drosophila) opposite strand	0.545275
TXK	TXK tyrosine kinase	0.545275
PDGFRL	platelet-derived growth factor receptor-like	0.545275
CACNA1H	calcium channel, voltage-dependent, alpha 1H subunit	0.545275
SYTL2	synaptotagmin-like 2	0.545275
SSPO	SCO-spondin homolog (Bos taurus)	0.545275
FDPS	farnesyl diphosphate synthase (farnesyl pyrophosphate synthetase, dimethylallyltranstransferase, geranyltranstransferase)	0.544766
MRPS30	mitochondrial ribosomal protein S30	0.544418
TMEM50B	transmembrane protein 50B	0.544369
CHN1	chimerin (chimaerin) 1	0.544157
RPH3AL	rabphilin 3A-like (without C2 domains)	0.544157
TSSK1	testis-specific serine kinase 1	0.544157
CUTA	cutA divalent cation tolerance homolog (E. coli)	0.544096
CRIPT	cysteine-rich PDZ-binding protein	0.544068
ACADVL	acyl-Coenzyme A dehydrogenase, very long chain	0.54369
IHH	Indian hedgehog homolog (Drosophila)	0.543592
MGST2	microsomal glutathione S-transferase 2	0.543592
UCP3	uncoupling protein 3 (mitochondrial, proton carrier)	0.543592
WFDC2	WAP four-disulfide core domain 2	0.543592
NEU3	sialidase 3 (membrane sialidase)	0.543086
ITGAD	integrin, alpha D	0.543031
HMMR	hyaluronan-mediated motility receptor (RHAMM)	0.542907
PLA2G5	phospholipase A2, group V	0.542481
KCNG2	potassium voltage-gated channel, subfamily G, member 2	0.5423
TBC1D1	TBC1 (tre-2/USP6, BUB2, cdc16) domain family, member 1	0.541884
SNRPD1	small nuclear ribonucleoprotein D1 polypeptide 16kDa	0.541594
PDIA3	protein disulfide isomerase family A, member 3	0.541462
TMSB4X	thymosin, beta 4, X-linked	0.541436
RDH16	retinol dehydrogenase 16 (all-trans)	0.540275
EPX	eosinophil peroxidase	0.540275
HAPLN2	hyaluronan and proteoglycan link protein 2	0.540275
ERAS	ES cell expressed Ras	0.540275
GYS2	glycogen synthase 2 (liver)	0.540275
LGI2	leucine-rich repeat LGI family, member 2	0.540275
NAP1L5	nucleosome assembly protein 1-like 5	0.540275
CPA2	carboxypeptidase A2 (pancreatic)	0.540275
NMS	neuromedin S	0.540275
PKD1L1	polycystic kidney disease 1 like 1	0.540275
CCDC37	coiled-coil domain containing 37	0.540275
HORMAD1	HORMA domain containing 1	0.540275
ROBO3	roundabout, axon guidance receptor, homolog 3 (Drosophila)	0.540275
CTLA4	cytotoxic T-lymphocyte-associated protein 4	0.540275
OIP5	Opa interacting protein 5	0.539821
FAM3B	family with sequence similarity 3, member B	0.539731
LIN7B	lin-7 homolog B (C. elegans)	0.539731
CAMKV	CaM kinase-like vesicle-associated	0.539731
MALL	mal, T-cell differentiation protein-like	0.539731
PLA2R1	phospholipase A2 receptor 1, 180kDa	0.539322
XPNPEP1	X-prolyl aminopeptidase (aminopeptidase P) 1, soluble	0.539067
TBC1D19	TBC1 domain family, member 19	0.538735
PRKD2	protein kinase D2	0.538686
SMAD6	SMAD, mothers against DPP homolog 6 (Drosophila)	0.538532
ARHGAP15	Rho GTPase activating protein 15	0.538511
LGI4	leucine-rich repeat LGI family, member 4	0.538369
TMEM173	transmembrane protein 173	0.538324
MDGA1	MAM domain containing glycosylphosphatidylinositol anchor 1	0.538311
SLC30A4	solute carrier family 30 (zinc transporter), member 4	0.537399
STK31	serine/threonine kinase 31	0.537305
MRPS17	mitochondrial ribosomal protein S17	0.536215
PI4K2B	phosphatidylinositol 4-kinase type 2 beta	0.535969
PCYOX1L	prenylcysteine oxidase 1 like	0.535944
NFATC3	nuclear factor of activated T-cells, cytoplasmic, calcineurin-dependent 3	0.535607
DNAL4	dynein, axonemal, light chain 4	0.535284
QDPR	quinoid dihydropteridine reductase	0.534403
KCNA7	potassium voltage-gated channel, shaker-related subfamily, member 7	0.533933
FAM46D	family with sequence similarity 46, member D	0.533933
ST6GALNAC3	ST6 (alpha-N-acetyl-neuraminyl-2,3-beta-galactosyl-1,3)-N-acetylgalactosaminide alpha-2,6-sialyltransferase 3	0.533933
ITPKA	inositol 1,4,5-trisphosphate 3-kinase A	0.533933
MT-TL2	mitochondrially encoded tRNA leucine 2 (CUN)	0.533933
WDR63	WD repeat domain 63	0.533933
BMP6	bone morphogenetic protein 6	0.533933
OTX1	orthodenticle homolog 1 (Drosophila)	0.533933
LEFTY2	left-right determination factor 2	0.533933
MMP21	matrix metallopeptidase 21	0.533933
GJA4	gap junction protein, alpha 4, 37kDa (connexin 37)	0.533933
CSDC2	cold shock domain containing C2, RNA binding	0.533933
KRT31	keratin 31	0.533933
GALE	UDP-galactose-4-epimerase	0.533719
CDK6	cyclin-dependent kinase 6	0.5336
HTR2A	5-hydroxytryptamine (serotonin) receptor 2A	0.533427
LGALS2	lectin, galactoside-binding, soluble, 2 (galectin 2)	0.533427
GRM8	glutamate receptor, metabotropic 8	0.533427
SLC35F3	solute carrier family 35, member F3	0.533427
PABPC4L	poly(A) binding protein, cytoplasmic 4-like	0.533427
KLK10	kallikrein 10	0.533427
FBXL16	F-box and leucine-rich repeat protein 16	0.533427
LHX6	LIM homeobox 6	0.533427
CXCL11	chemokine (C-X-C motif) ligand 11	0.533427
MYOCD	myocardin	0.533427
DNAH6	dynein, axonemal, heavy chain 6	0.533427
MSI1	musashi homolog 1 (Drosophila)	0.533427
FGF16	fibroblast growth factor 16	0.533427
MKRN3	makorin, ring finger protein, 3	0.533427
RPTN	repetin	0.533427
GARS	glycyl-tRNA synthetase	0.533284
NDUFB11	NADH dehydrogenase (ubiquinone) 1 beta subcomplex, 11, 17.3kDa	0.53325
RORB	RAR-related orphan receptor B	0.533115
ZBTB7B	zinc finger and BTB domain containing 7B	0.533108
P2RY6	pyrimidinergic receptor P2Y, G-protein coupled, 6	0.533085
MCM4	MCM4 minichromosome maintenance deficient 4 (S. cerevisiae)	0.532853
VPS36	vacuolar protein sorting 36 (yeast)	0.532555
ADAMTS6	ADAM metallopeptidase with thrombospondin type 1 motif, 6	0.532043
FTX	-	0.531851
RPS4L	ribosomal protein S4-like	0.531596
PI16	peptidase inhibitor 16	0.531496
ANKRD10	ankyrin repeat domain 10	0.530911
PRKG2	protein kinase, cGMP-dependent, type II	0.530307
DHRS9	dehydrogenase/reductase (SDR family) member 9	0.52977
TBC1D16	TBC1 domain family, member 16	0.529431
TBC1D22B	TBC1 domain family, member 22B	0.529393
IFT74	intraflagellar transport 74 homolog (Chlamydomonas)	0.529297
MCM6	MCM6 minichromosome maintenance deficient 6 (MIS5 homolog, S. pombe) (S. cerevisiae)	0.529174
UROS	uroporphyrinogen III synthase (congenital erythropoietic porphyria)	0.529157
NCAPG2	non-SMC condensin II complex, subunit G2	0.529113
BSN	bassoon (presynaptic cytomatrix protein)	0.529002
SF3B4	splicing factor 3b, subunit 4, 49kDa	0.528883
CREBL2	cAMP responsive element binding protein-like 2	0.528833
EIF2AK2	eukaryotic translation initiation factor 2-alpha kinase 2	0.528816
PYHIN1	pyrin and HIN domain family, member 1	0.528567
GTF3C3	general transcription factor IIIC, polypeptide 3, 102kDa	0.528435
CCR3	chemokine (C-C motif) receptor 3	0.528209
APBA3	amyloid beta (A4) precursor protein-binding, family A, member 3 (X11-like 2)	0.5282
MTMR2	myotubularin related protein 2	0.528189
DNAH11	dynein, axonemal, heavy chain 11	0.528155
GTF2H4	general transcription factor IIH, polypeptide 4, 52kDa	0.5278
RPL31	ribosomal protein L31	0.527782
ACVRL1	activin A receptor type II-like 1	0.527772
KIF22	kinesin family member 22	0.527663
AMOT	angiomotin	0.526968
CNIH4	cornichon homolog 4 (Drosophila)	0.526262
DDO	D-aspartate oxidase	0.526021
ANKK1	ankyrin repeat and kinase domain containing 1	0.526021
OFCC1	orofacial cleft 1 candidate 1	0.526021
SPAG17	sperm associated antigen 17	0.526021
PRAMEF17	PRAME family member 17	0.526021
NPPA	natriuretic peptide precursor A	0.526021
NGB	neuroglobin	0.526021
ADAMTS18	ADAM metallopeptidase with thrombospondin type 1 motif, 18	0.526021
UROC1	urocanase domain containing 1	0.526021
TTR	transthyretin (prealbumin, amyloidosis type I)	0.526021
UBASH3A	ubiquitin associated and SH3 domain containing, A	0.526021
SNTG2	syntrophin, gamma 2	0.526021
SNTG1	syntrophin, gamma 1	0.526021
IL22RA2	interleukin 22 receptor, alpha 2	0.526021
FAM71B	family with sequence similarity 71, member B	0.526021
USP18	ubiquitin specific peptidase 18	0.52512
PLEKHF2	pleckstrin homology domain containing, family F (with FYVE domain) member 2	0.525059
UPB1	ureidopropionase, beta	0.524831
LEFTY1	left-right determination factor 1	0.524703
TMEM55A	transmembrane protein 55A	0.524572
HIST1H4H	histone cluster 1, H4h	0.524017
EEF1E1	eukaryotic translation elongation factor 1 epsilon 1	0.523989
LRRC17	leucine rich repeat containing 17	0.523973
PITPNM1	phosphatidylinositol transfer protein, membrane-associated 1	0.523833
LAP3	leucine aminopeptidase 3	0.523768
DNASE1	deoxyribonuclease I	0.523462
IGHJ2	immunoglobulin heavy joining 2	0.523462
DOK6	docking protein 6	0.523462
SLC6A13	solute carrier family 6 (neurotransmitter transporter, GABA), member 13	0.523462
AP3B2	adaptor-related protein complex 3, beta 2 subunit	0.523462
LIPC	lipase, hepatic	0.523462
HABP2	hyaluronan binding protein 2	0.523462
OTOA	otoancorin	0.523462
CHRNA4	cholinergic receptor, nicotinic, alpha 4	0.523462
FGFR4	fibroblast growth factor receptor 4	0.523462
TMEM136	transmembrane protein 136	0.523462
HOXC13	homeobox C13	0.523462
ZSWIM5	zinc finger, SWIM-type containing 5	0.523462
LUZP2	leucine zipper protein 2	0.523462
UBIAD1	UbiA prenyltransferase domain containing 1	0.523324
S100A10	S100 calcium binding protein A10	0.523196
RMRP	RNA component of mitochondrial RNA processing endoribonuclease	0.523144
FBXO40	F-box protein 40	0.522877
PCOLCE2	procollagen C-endopeptidase enhancer 2	0.522062
RAB2B	RAB2B, member RAS oncogene family	0.521611
BAG4	BCL2-associated athanogene 4	0.521511
PPFIA4	protein tyrosine phosphatase, receptor type, f polypeptide (PTPRF), interacting protein (liprin), alpha 4	0.521246
IRF2BP2	interferon regulatory factor 2 binding protein 2	0.520546
C1D	-	0.520428
MEGF9	multiple EGF-like-domains 9	0.520039
STON2	stonin 2	0.519764
IL2	interleukin 2	0.518955
EXOC2	exocyst complex component 2	0.518777
RPL23A	ribosomal protein L23a	0.518738
MTTP	microsomal triglyceride transfer protein	0.518666
TYW3	tRNA-yW synthesizing protein 3 homolog (S. cerevisiae)	0.518171
RWDD1	RWD domain containing 1	0.517912
TNFAIP8L3	tumor necrosis factor, alpha-induced protein 8-like 3	0.51759
ATP5E	ATP synthase, H+ transporting, mitochondrial F1 complex, epsilon subunit	0.517156
PGAM1	phosphoglycerate mutase 1 (brain)	0.516325
TNNT2	troponin T type 2 (cardiac)	0.515856
TMEM11	transmembrane protein 11	0.515803
UNG	uracil-DNA glycosylase	0.515788
CSE1L	CSE1 chromosome segregation 1-like (yeast)	0.515431
ANKRD13C	ankyrin repeat domain 13C	0.515384
RNF26	ring finger protein 26	0.515095
RXRA	retinoid X receptor, alpha	0.51465
IL2RB	interleukin 2 receptor, beta	0.514584
ABAT	4-aminobutyrate aminotransferase	0.514584
GPR98	G protein-coupled receptor 98	0.514584
KCTD4	potassium channel tetramerisation domain containing 4	0.514584
LYPD6	LY6/PLAUR domain containing 6	0.514584
NEK11	NIMA (never in mitosis gene a)- related kinase 11	0.514584
NKX2-2	NK2 transcription factor related, locus 2 (Drosophila)	0.514584
GUCA1B	guanylate cyclase activator 1B (retina)	0.514584
TMEM54	transmembrane protein 54	0.514584
TCF15	transcription factor 15 (basic helix-loop-helix)	0.514584
MYOZ1	myozenin 1	0.514584
MSX1	msh homeobox homolog 1 (Drosophila)	0.514584
HEY2	hairy/enhancer-of-split related with YRPW motif 2	0.514584
LEAP2	liver expressed antimicrobial peptide 2	0.514584
BTBD16	BTB (POZ) domain containing 16	0.514584
TEX12	testis expressed sequence 12	0.514584
FAM57B	family with sequence similarity 57, member B	0.514584
CDH9	cadherin 9, type 2 (T1-cadherin)	0.514584
KRT18	keratin 18	0.514529
ETFDH	electron-transferring-flavoprotein dehydrogenase	0.514433
ASCL4	achaete-scute complex-like 4 (Drosophila)	0.513563
SLA2	Src-like-adaptor 2	0.513563
CDKN2C	cyclin-dependent kinase inhibitor 2C (p18, inhibits CDK4)	0.513259
PEX11G	peroxisomal biogenesis factor 11 gamma	0.513136
CAMKK1	calcium/calmodulin-dependent protein kinase kinase 1, alpha	0.513044
KY	kyphoscoliosis peptidase	0.512819
MYH6	myosin, heavy chain 6, cardiac muscle, alpha (cardiomyopathy, hypertrophic 1)	0.512777
CAPZA1	capping protein (actin filament) muscle Z-line, alpha 1	0.512721
TRADD	TNFRSF1A-associated via death domain	0.512422
SLC44A2	solute carrier family 44, member 2	0.512296
HRH2	histamine receptor H2	0.511602
GNB2	guanine nucleotide binding protein (G protein), beta polypeptide 2	0.511357
ULBP1	UL16 binding protein 1	0.510597
ILVBL	ilvB (bacterial acetolactate synthase)-like	0.51027
IMMT	inner membrane protein, mitochondrial (mitofilin)	0.509941
COPS6	COP9 constitutive photomorphogenic homolog subunit 6 (Arabidopsis)	0.509434
SETD4	SET domain containing 4	0.509399
LOXL2	lysyl oxidase-like 2	0.508991
WIF1	WNT inhibitory factor 1	0.508606
TTC18	tetratricopeptide repeat domain 18	0.508192
TEX14	testis expressed sequence 14	0.508
TREML4	triggering receptor expressed on myeloid cells-like 4	0.507824
ATF7	activating transcription factor 7	0.507813
RAB39	RAB39, member RAS oncogene family	0.507746
FAM19A5	family with sequence similarity 19 (chemokine (C-C motif)-like), member A5	0.507674
CBS	cystathionine-beta-synthase	0.507674
GRIN3B	glutamate receptor, ionotropic, N-methyl-D-aspartate 3B	0.507674
SLC27A5	solute carrier family 27 (fatty acid transporter), member 5	0.507674
SLC38A4	solute carrier family 38, member 4	0.507674
SERPIND1	serpin peptidase inhibitor, clade D (heparin cofactor), member 1	0.507674
TUSC5	tumor suppressor candidate 5	0.507674
GLIPR1L1	GLI pathogenesis-related 1 like 1	0.507674
PKNOX2	PBX/knotted 1 homeobox 2	0.507674
ASB16	ankyrin repeat and SOCS box-containing 16	0.507674
NR1I3	nuclear receptor subfamily 1, group I, member 3	0.507674
SNAP91	synaptosomal-associated protein, 91kDa homolog (mouse)	0.507674
TERT	telomerase reverse transcriptase	0.507674
IGSF5	immunoglobulin superfamily, member 5	0.507674
TNFSF11	tumor necrosis factor (ligand) superfamily, member 11	0.507674
IGKC	immunoglobulin kappa constant	0.507674
RNASE11	ribonuclease, RNase A family, 11 (non-active)	0.507674
GREM1	gremlin 1, cysteine knot superfamily, homolog (Xenopus laevis)	0.507674
KRT8	keratin 8	0.507674
HOXD9	homeobox D9	0.507674
SOX2	SRY (sex determining region Y)-box 2	0.507674
SPRN	shadow of prion protein homolog (zebrafish)	0.507674
SPATS1	spermatogenesis associated, serine-rich 1	0.507674
ST8SIA2	ST8 alpha-N-acetyl-neuraminide alpha-2,8-sialyltransferase 2	0.507674
AKNA	AT-hook transcription factor	0.506203
CD79B	CD79b molecule, immunoglobulin-associated beta	0.505322
DGAT1	diacylglycerol O-acyltransferase homolog 1 (mouse)	0.504978
HDAC1	histone deacetylase 1	0.504525
ADAMTS17	ADAM metallopeptidase with thrombospondin type 1 motif, 17	0.504492
MAPK9	mitogen-activated protein kinase 9	0.504004
CPSF2	cleavage and polyadenylation specific factor 2, 100kDa	0.503885
LILRA6	leukocyte immunoglobulin-like receptor, subfamily A (with TM domain), member 6	0.503646
DUSP14	dual specificity phosphatase 14	0.503288
SLC12A8	solute carrier family 12 (potassium/chloride transporters), member 8	0.503279
SLC25A14	solute carrier family 25 (mitochondrial carrier, brain), member 14	0.502717
ARF5	ADP-ribosylation factor 5	0.502339
NIPA2	non imprinted in Prader-Willi/Angelman syndrome 2	0.502048
SNN	stannin	0.502043
PIK3CD	phosphoinositide-3-kinase, catalytic, delta polypeptide	0.501482
COX7B	cytochrome c oxidase subunit VIIb	0.501221
STK24	serine/threonine kinase 24 (STE20 homolog, yeast)	0.500832
ADC	arginine decarboxylase	0.500401
CSNK1G3	casein kinase 1, gamma 3	0.499952
MTERFD3	MTERF domain containing 3	0.499839
MRRF	mitochondrial ribosome recycling factor	0.499504
CSPG4	chondroitin sulfate proteoglycan 4 (melanoma-associated)	0.499402
GNG5	guanine nucleotide binding protein (G protein), gamma 5	0.499256
SERPINA9	serpin peptidase inhibitor, clade A (alpha-1 antiproteinase, antitrypsin), member 9	0.498499
ESD	esterase D/formylglutathione hydrolase	0.498475
MRPL18	mitochondrial ribosomal protein L18	0.498445
POP1	processing of precursor 1, ribonuclease P/MRP subunit (S. cerevisiae)	0.498106
LRRC36	leucine rich repeat containing 36	0.49784
DYM	dymeclin	0.497791
RBP7	retinol binding protein 7, cellular	0.497714
YWHAE	tyrosine 3-monooxygenase/tryptophan 5-monooxygenase activation protein, epsilon polypeptide	0.497518
MAP2K1	mitogen-activated protein kinase kinase 1	0.497059
SKIL	SKI-like	0.497034
ME3	malic enzyme 3, NADP(+)-dependent, mitochondrial	0.496667
NDUFA2	NADH dehydrogenase (ubiquinone) 1 alpha subcomplex, 2, 8kDa	0.496657
ONECUT3	one cut domain, family member 3	0.496588
MFRP	membrane frizzled-related protein	0.496588
SPOCD1	SPOC domain containing 1	0.496588
SYT1	synaptotagmin I	0.496588
TWIST2	twist homolog 2 (Drosophila)	0.496588
FOXB2	forkhead box B2	0.496588
IFI44L	interferon-induced protein 44-like	0.496588
MYO3B	myosin IIIB	0.496588
CHRNA2	cholinergic receptor, nicotinic, alpha 2 (neuronal)	0.496588
TMEM91	transmembrane protein 91	0.496588
SUCNR1	succinate receptor 1	0.496588
USP51	ubiquitin specific peptidase 51	0.496588
LRP3	low density lipoprotein receptor-related protein 3	0.496588
LRFN3	leucine rich repeat and fibronectin type III domain containing 3	0.496588
FRMD7	FERM domain containing 7	0.496588
RHCG	Rh family, C glycoprotein	0.496588
DUOXA1	dual oxidase maturation factor 1	0.496588
DIRAS1	DIRAS family, GTP-binding RAS-like 1	0.496588
MGAT5B	mannosyl (alpha-1,6-)-glycoprotein beta-1,6-N-acetyl-glucosaminyltransferase, isozyme B	0.496588
SPAG6	sperm associated antigen 6	0.496588
ACTB	actin, beta	0.496539
KTI12	KTI12 homolog, chromatin associated (S. cerevisiae)	0.49611
PDE3B	phosphodiesterase 3B, cGMP-inhibited	0.495886
SRGAP3	SLIT-ROBO Rho GTPase activating protein 3	0.495593
TMEM123	transmembrane protein 123	0.495495
CPXM1	carboxypeptidase X (M14 family), member 1	0.495349
CLYBL	citrate lyase beta like	0.495013
TMEM38B	transmembrane protein 38B	0.49444
FYB	FYN binding protein (FYB-120/130)	0.494376
MASTL	microtubule associated serine/threonine kinase-like	0.49408
C1GALT1	core 1 synthase, glycoprotein-N-acetylgalactosamine 3-beta-galactosyltransferase, 1	0.494004
WDR5B	WD repeat domain 5B	0.493241
C1QC	complement component 1, q subcomponent, C chain	0.493031
NIPSNAP1	nipsnap homolog 1 (C. elegans)	0.492785
CALR3	calreticulin 3	0.492767
KIF23	kinesin family member 23	0.492634
INTS5	integrator complex subunit 5	0.492503
BASP1	brain abundant, membrane attached signal protein 1	0.492488
CDCA8	cell division cycle associated 8	0.492377
ATP8B4	ATPase, Class I, type 8B, member 4	0.492205
FZD10	frizzled homolog 10 (Drosophila)	0.492042
LCP1	lymphocyte cytosolic protein 1 (L-plastin)	0.491948
SLC19A2	solute carrier family 19 (thiamine transporter), member 2	0.491465
ARHGAP24	Rho GTPase activating protein 24	0.491409
RGS12	regulator of G-protein signalling 12	0.490951
KLHL7	kelch-like 7 (Drosophila)	0.490922
REPIN1	replication initiator 1	0.490822
RPS16	ribosomal protein S16	0.490616
GSG1	germ cell associated 1	0.490077
GFOD1	glucose-fructose oxidoreductase domain containing 1	0.489749
SFXN2	sideroflexin 2	0.489474
TRAF3IP1	TNF receptor-associated factor 3 interacting protein 1	0.489388
CHMP6	chromatin modifying protein 6	0.489202
SNAPC2	small nuclear RNA activating complex, polypeptide 2, 45kDa	0.488992
CETN3	centrin, EF-hand protein, 3 (CDC31 homolog, yeast)	0.488394
RNF34	ring finger protein 34	0.488274
GPD1L	glycerol-3-phosphate dehydrogenase 1-like	0.488088
YARS2	tyrosyl-tRNA synthetase 2 (mitochondrial)	0.487758
BIRC5	baculoviral IAP repeat-containing 5 (survivin)	0.487528
DUT	dUTP pyrophosphatase	0.487382
RPL39	ribosomal protein L39	0.487187
SVEP1	sushi, von Willebrand factor type A, EGF and pentraxin domain containing 1	0.487093
GPR15	G protein-coupled receptor 15	0.486664
CYP17A1	cytochrome P450, family 17, subfamily A, polypeptide 1	0.486664
TNNI1	troponin I type 1 (skeletal, slow)	0.486664
SLC16A4	solute carrier family 16, member 4 (monocarboxylic acid transporter 5)	0.486664
C1QB	complement component 1, q subcomponent, B chain	0.485923
DCUN1D5	DCN1, defective in cullin neddylation 1, domain containing 5 (S. cerevisiae)	0.485338
SNORD100	small nucleolar RNA, C/D box 100	0.485235
FBXL21	F-box and leucine-rich repeat protein 21	0.483894
EGFLAM	EGF-like, fibronectin type III and laminin G domains	0.483884
ZBTB8OS	zinc finger and BTB domain containing 8 opposite strand	0.483674
STYX	serine/threonine/tyrosine interacting protein	0.483628
PLEKHG1	pleckstrin homology domain containing, family G (with RhoGef domain) member 1	0.483271
AVEN	apoptosis, caspase activation inhibitor	0.483129
PFKFB1	6-phosphofructo-2-kinase/fructose-2,6-biphosphatase 1	0.482944
SLC1A4	solute carrier family 1 (glutamate/neutral amino acid transporter), member 4	0.482291
POLE	polymerase (DNA directed), epsilon	0.482187
HIST1H2BE	histone cluster 1, H2be	0.482017
ENTPD3	ectonucleoside triphosphate diphosphohydrolase 3	0.481806
ACAD11	acyl-Coenzyme A dehydrogenase family, member 11	0.481726
CSPP1	centrosome and spindle pole associated protein 1	0.481514
FLG	filaggrin	0.481491
PIM1	pim-1 oncogene	0.481226
RBM8A	RNA binding motif protein 8A	0.481181
SFXN5	sideroflexin 5	0.480872
TOE1	target of EGR1, member 1 (nuclear)	0.480601
GPR3	G protein-coupled receptor 3	0.480389
UMPS	uridine monophosphate synthetase (orotate phosphoribosyl transferase and orotidine-5'-decarboxylase)	0.480337
FAM96A	family with sequence similarity 96, member A	0.480266
FANCA	Fanconi anemia, complementation group A	0.480237
IER3IP1	immediate early response 3 interacting protein 1	0.47981
TBC1D8B	TBC1 domain family, member 8B (with GRAM domain)	0.479618
CCDC66	coiled-coil domain containing 66	0.479542
CD300E	CD300e molecule	0.479536
HECA	headcase homolog (Drosophila)	0.479512
MT-TS1	mitochondrially encoded tRNA serine 1 (UCN)	0.479338
CCDC85B	coiled-coil domain containing 85B	0.479283
COPS5	COP9 constitutive photomorphogenic homolog subunit 5 (Arabidopsis)	0.479203
MBNL3	muscleblind-like 3 (Drosophila)	0.479097
SH3BP5	SH3-domain binding protein 5 (BTK-associated)	0.478927
EMCN	endomucin	0.478799
CIB3	calcium and integrin binding family member 3	0.478799
DFNB59	deafness, autosomal recessive 59	0.478799
GPR45	G protein-coupled receptor 45	0.478799
SYCP3	synaptonemal complex protein 3	0.478799
ATF7IP2	activating transcription factor 7 interacting protein 2	0.478799
CPB1	carboxypeptidase B1 (tissue)	0.478799
OSR2	odd-skipped related 2 (Drosophila)	0.478799
DTX1	deltex homolog 1 (Drosophila)	0.478799
NYX	nyctalopin	0.478799
DLGAP1	discs, large (Drosophila) homolog-associated protein 1	0.478799
TRPC4	transient receptor potential cation channel, subfamily C, member 4	0.478799
WNT3A	wingless-type MMTV integration site family, member 3A	0.478799
CTSW	cathepsin W (lymphopain)	0.478799
PRKD1	protein kinase D1	0.478799
ADAMTSL2	ADAMTS-like 2	0.478799
CCR10	chemokine (C-C motif) receptor 10	0.478799
RGS6	regulator of G-protein signalling 6	0.478799
DAB1	disabled homolog 1 (Drosophila)	0.478799
CASR	calcium-sensing receptor (hypocalciuric hypercalcemia 1, severe neonatal hyperparathyroidism)	0.478799
DKKL1	dickkopf-like 1 (soggy)	0.478799
TRBV1	T cell receptor beta variable 1	0.478799
ABCG5	ATP-binding cassette, sub-family G (WHITE), member 5 (sterolin 1)	0.478799
CDK2AP1	CDK2-associated protein 1	0.478524
TUBG2	tubulin, gamma 2	0.478455
XRCC6BP1	XRCC6 binding protein 1	0.478367
RPS6KA2	ribosomal protein S6 kinase, 90kDa, polypeptide 2	0.478226
SNRPD2	small nuclear ribonucleoprotein D2 polypeptide 16.5kDa	0.477906
SLC25A44	solute carrier family 25, member 44	0.4779
HCN1	hyperpolarization activated cyclic nucleotide-gated potassium channel 1	0.477576
EXOC3	exocyst complex component 3	0.477524
FADS6	fatty acid desaturase domain family, member 6	0.476963
WDR27	WD repeat domain 27	0.476638
TCN2	transcobalamin II; macrocytic anemia	0.476563
RAB37	RAB37, member RAS oncogene family	0.476404
PLAA	phospholipase A2-activating protein	0.475776
BCMO1	beta-carotene 15,15'-monooxygenase 1	0.475406
SEC31A	SEC31 homolog A (S. cerevisiae)	0.475376
NUDT14	nudix (nucleoside diphosphate linked moiety X)-type motif 14	0.47517
BEX2	brain expressed X-linked 2	0.474853
ATF3	activating transcription factor 3	0.474543
E2F3	E2F transcription factor 3	0.473924
CCL5	chemokine (C-C motif) ligand 5	0.473603
ETS1	v-ets erythroblastosis virus E26 oncogene homolog 1 (avian)	0.473581
MGMT	O-6-methylguanine-DNA methyltransferase	0.473259
ARHGAP28	Rho GTPase activating protein 28	0.472867
PBXIP1	pre-B-cell leukemia transcription factor interacting protein 1	0.472824
TREM2	triggering receptor expressed on myeloid cells 2	0.472453
LSM4	LSM4 homolog, U6 small nuclear RNA associated (S. cerevisiae)	0.47157
NOC3L	nucleolar complex associated 3 homolog (S. cerevisiae)	0.470896
BRAP	BRCA1 associated protein	0.470658
PSMA8	proteasome (prosome, macropain) subunit, alpha type, 8	0.470627
TYROBP	TYRO protein tyrosine kinase binding protein	0.47054
XK	X-linked Kx blood group (McLeod syndrome)	0.470491
RNF128	ring finger protein 128	0.470417
PFN1	profilin 1	0.470287
HDHD2	haloacid dehalogenase-like hydrolase domain containing 2	0.470152
DMTF1	cyclin D binding myb-like transcription factor 1	0.470065
RDH12	retinol dehydrogenase 12 (all-trans/9-cis/11-cis)	0.469184
PIM3	pim-3 oncogene	0.468513
LIPT1	lipoyltransferase 1	0.468305
ELAVL4	ELAV (embryonic lethal, abnormal vision, Drosophila)-like 4 (Hu antigen D)	0.467788
EHHADH	enoyl-Coenzyme A, hydratase/3-hydroxyacyl Coenzyme A dehydrogenase	0.467657
TYSND1	trypsin domain containing 1	0.467452
WRN	Werner syndrome	0.467452
ERCC6	excision repair cross-complementing rodent repair deficiency, complementation group 6	0.467439
KIF1A	kinesin family member 1A	0.467364
SLC7A11	solute carrier family 7, (cationic amino acid transporter, y+ system) member 11	0.467339
PAPSS1	3'-phosphoadenosine 5'-phosphosulfate synthase 1	0.467089
RHOD	ras homolog gene family, member D	0.467062
APBB3	amyloid beta (A4) precursor protein-binding, family B, member 3	0.466821
DDHD1	DDHD domain containing 1	0.466683
RNF141	ring finger protein 141	0.466394
POLL	polymerase (DNA directed), lambda	0.466108
DERA	2-deoxyribose-5-phosphate aldolase homolog (C. elegans)	0.466084
FEN1	flap structure-specific endonuclease 1	0.465846
SARS	seryl-tRNA synthetase	0.465824
ACTN4	actinin, alpha 4	0.465376
PDHX	pyruvate dehydrogenase complex, component X	0.465241
LCOR	ligand dependent nuclear receptor corepressor	0.464633
PDE6H	phosphodiesterase 6H, cGMP-specific, cone, gamma	0.464508
COG1	component of oligomeric golgi complex 1	0.464393
KLHL10	kelch-like 10 (Drosophila)	0.464233
FCRL1	Fc receptor-like 1	0.464139
SP110	SP110 nuclear body protein	0.464136
ADRA1B	adrenergic, alpha-1B-, receptor	0.464126
PTCH2	patched homolog 2 (Drosophila)	0.464126
IGFBPL1	insulin-like growth factor binding protein-like 1	0.464126
TSPAN1	tetraspanin 1	0.464126
NPHS1	nephrosis 1, congenital, Finnish type (nephrin)	0.464126
MEOX1	mesenchyme homeobox 1	0.464126
KCNIP4	Kv channel interacting protein 4	0.464126
CCDC79	coiled-coil domain containing 79	0.464126
OXT	oxytocin, prepro- (neurophysin I)	0.464126
EMILIN3	elastin microfibril interfacer 3	0.464126
USP44	ubiquitin specific peptidase 44	0.464126
HCN4	hyperpolarization activated cyclic nucleotide-gated potassium channel 4	0.464126
PKD2L2	polycystic kidney disease 2-like 2	0.464126
OLFM4	olfactomedin 4	0.464126
AURKC	aurora kinase C	0.464126
HOXA7	homeobox A7	0.464126
KRT83	keratin 83	0.464126
BLMH	bleomycin hydrolase	0.463988
VRK1	vaccinia related kinase 1	0.463935
DHCR24	24-dehydrocholesterol reductase	0.463335
GRPEL1	GrpE-like 1, mitochondrial (E. coli)	0.463135
RBMXL1	RNA binding motif protein, X-linked-like 1	0.462958
PHKG2	phosphorylase kinase, gamma 2 (testis)	0.462919
RPS6KA4	ribosomal protein S6 kinase, 90kDa, polypeptide 4	0.462843
SORBS1	sorbin and SH3 domain containing 1	0.462464
CCDC12	coiled-coil domain containing 12	0.461912
SPACA1	sperm acrosome associated 1	0.461712
MPI	mannose phosphate isomerase	0.461499
LY86	lymphocyte antigen 86	0.461456
PDCD5	programmed cell death 5	0.461398
MAPT	microtubule-associated protein tau	0.4613
EGF	epidermal growth factor (beta-urogastrone)	0.461299
STK10	serine/threonine kinase 10	0.461104
RPGRIP1	retinitis pigmentosa GTPase regulator interacting protein 1	0.460563
RNY3	RNA, Y3 small cytoplasmic (associated with Ro protein)	0.460469
PDCD1LG2	programmed cell death 1 ligand 2	0.460157
DCLRE1A	DNA cross-link repair 1A (PSO2 homolog, S. cerevisiae)	0.460131
PDK1	pyruvate dehydrogenase kinase, isozyme 1	0.459975
IMPA1	inositol(myo)-1(or 4)-monophosphatase 1	0.459975
SNORD19	small nucleolar RNA, C/D box 19	0.459964
GAB2	GRB2-associated binding protein 2	0.459759
MSL3L2	male-specific lethal 3-like 2 (Drosophila)	0.459627
NETO2	neuropilin (NRP) and tolloid (TLL)-like 2	0.459553
GORASP2	golgi reassembly stacking protein 2, 55kDa	0.459427
SIPA1L3	signal-induced proliferation-associated 1 like 3	0.459409
HOXA3	homeobox A3	0.459365
SLC39A4	solute carrier family 39 (zinc transporter), member 4	0.458998
MTFMT	mitochondrial methionyl-tRNA formyltransferase	0.458915
CYB561D2	cytochrome b-561 domain containing 2	0.458328
ERO1L	ERO1-like (S. cerevisiae)	0.458288
RNF4	ring finger protein 4	0.458223
HS6ST2	heparan sulfate 6-O-sulfotransferase 2	0.458002
SET	SET translocation (myeloid leukemia-associated)	0.457659
PLCB4	phospholipase C, beta 4	0.457557
TNNI3	troponin I type 3 (cardiac)	0.457386
MET	met proto-oncogene (hepatocyte growth factor receptor)	0.457161
RIPK2	receptor-interacting serine-threonine kinase 2	0.456732
MRPL52	mitochondrial ribosomal protein L52	0.456562
PFKFB2	6-phosphofructo-2-kinase/fructose-2,6-biphosphatase 2	0.456285
PRKCD	protein kinase C, delta	0.456103
SLC24A4	solute carrier family 24 (sodium/potassium/calcium exchanger), member 4	0.456099
ASCC2	activating signal cointegrator 1 complex subunit 2	0.455909
HN1	hematological and neurological expressed 1	0.455631
IGF2BP2	insulin-like growth factor 2 mRNA binding protein 2	0.4556
NEDD9	neural precursor cell expressed, developmentally down-regulated 9	0.455326
CNR2	cannabinoid receptor 2 (macrophage)	0.45529
TPI1	triosephosphate isomerase 1	0.455272
DDX47	DEAD (Asp-Glu-Ala-Asp) box polypeptide 47	0.454973
HYOU1	hypoxia up-regulated 1	0.454916
CDC25A	cell division cycle 25A	0.454623
POLH	polymerase (DNA directed), eta	0.45456
MSN	moesin	0.454125
HSPA4	heat shock 70kDa protein 4	0.453962
IDH3A	isocitrate dehydrogenase 3 (NAD+) alpha	0.453757
SLC6A4	solute carrier family 6 (neurotransmitter transporter, serotonin), member 4	0.453611
ITGAM	integrin, alpha M (complement component 3 receptor 3 subunit)	0.453557
HIST1H3A	histone cluster 1, H3a	0.45352
RAD9B	RAD9 homolog B (S. cerevisiae)	0.45318
AURKAIP1	aurora kinase A interacting protein 1	0.453157
SYT2	synaptotagmin II	0.453004
KPNA2	karyopherin alpha 2 (RAG cohort 1, importin alpha 1)	0.452993
PDPR	-	0.452729
ANXA1	annexin A1	0.452118
IL1RL2	interleukin 1 receptor-like 2	0.451814
HIST1H2AL	histone cluster 1, H2al	0.451252
MRPL28	mitochondrial ribosomal protein L28	0.451229
MLLT10	myeloid/lymphoid or mixed-lineage leukemia (trithorax homolog, Drosophila); translocated to, 10	0.450912
TMOD3	tropomodulin 3 (ubiquitous)	0.450806
RACGAP1	Rac GTPase activating protein 1	0.450568
SVOP	SV2 related protein homolog (rat)	0.45056
LRRC59	leucine rich repeat containing 59	0.4504
NOL6	nucleolar protein family 6 (RNA-associated)	0.449533
SNCAIP	synuclein, alpha interacting protein (synphilin)	0.449214
GPX3	glutathione peroxidase 3 (plasma)	0.449084
PDIA5	protein disulfide isomerase family A, member 5	0.44868
MEG3	maternally expressed 3	0.44847
TMEM43	transmembrane protein 43	0.448362
FADS1	fatty acid desaturase 1	0.448315
INTS4	integrator complex subunit 4	0.447711
AHRR	aryl-hydrocarbon receptor repressor	0.44767
CHST3	carbohydrate (chondroitin 6) sulfotransferase 3	0.447093
YIF1B	Yip1 interacting factor homolog B (S. cerevisiae)	0.446776
MNT	MAX binding protein	0.446557
INSL6	insulin-like 6	0.44638
LRRC39	leucine rich repeat containing 39	0.445834
HIST1H2BG	histone cluster 1, H2bg	0.445556
FAM63B	family with sequence similarity 63, member B	0.445532
COL11A1	collagen, type XI, alpha 1	0.445416
LMNB2	lamin B2	0.443562
CUBN	cubilin (intrinsic factor-cobalamin receptor)	0.443392
H3F3B	H3 histone, family 3B (H3.3B)	0.443346
ERCC1	excision repair cross-complementing rodent repair deficiency, complementation group 1 (includes overlapping antisense sequence)	0.443021
TMEM68	transmembrane protein 68	0.442686
WIPF1	WAS/WASL interacting protein family, member 1	0.442395
BID	BH3 interacting domain death agonist	0.442292
SOX7	SRY (sex determining region Y)-box 7	0.442063
UBE2E1	ubiquitin-conjugating enzyme E2E 1 (UBC4/5 homolog, yeast)	0.441716
TIMM23	translocase of inner mitochondrial membrane 23 homolog (yeast)	0.441585
PUS1	pseudouridylate synthase 1	0.441505
HIST1H2BA	histone cluster 1, H2ba	0.441231
IMMP2L	IMP2 inner mitochondrial membrane peptidase-like (S. cerevisiae)	0.441194
PTPN6	protein tyrosine phosphatase, non-receptor type 6	0.44108
CPNE3	copine III	0.440926
GATM	glycine amidinotransferase (L-arginine:glycine amidinotransferase)	0.440383
PTRH2	peptidyl-tRNA hydrolase 2	0.440377
RABGGTB	Rab geranylgeranyltransferase, beta subunit	0.440124
OTUD5	OTU domain containing 5	0.43975
HIF1A	hypoxia-inducible factor 1, alpha subunit (basic helix-loop-helix transcription factor)	0.439476
USP4	ubiquitin specific peptidase 4 (proto-oncogene)	0.439421
PAQR3	progestin and adipoQ receptor family member III	0.439206
AQR	aquarius homolog (mouse)	0.439023
HDAC2	histone deacetylase 2	0.438964
PRDM11	PR domain containing 11	0.438887
FAM20B	family with sequence similarity 20, member B	0.438775
CCL8	chemokine (C-C motif) ligand 8	0.43864
PRG2	proteoglycan 2, bone marrow (natural killer cell activator, eosinophil granule major basic protein)	0.438056
LAMC3	laminin, gamma 3	0.437733
PSMD13	proteasome (prosome, macropain) 26S subunit, non-ATPase, 13	0.437288
CCDC130	coiled-coil domain containing 130	0.437127
STARD4	START domain containing 4, sterol regulated	0.437004
AMZ1	-	0.436753
CAV2	caveolin 2	0.436383
NHP2L1	NHP2 non-histone chromosome protein 2-like 1 (S. cerevisiae)	0.435826
LAMP3	lysosomal-associated membrane protein 3	0.435648
KNG1	kininogen 1	0.435648
FST	follistatin	0.435458
CCL25	chemokine (C-C motif) ligand 25	0.435189
NPR2	natriuretic peptide receptor B/guanylate cyclase B (atrionatriuretic peptide receptor B)	0.435168
SULF2	sulfatase 2	0.43497
ARSB	arylsulfatase B	0.434727
UBE2M	ubiquitin-conjugating enzyme E2M (UBC12 homolog, yeast)	0.434585
OSGIN2	oxidative stress induced growth inhibitor family member 2	0.434506
TNS3	tensin 3	0.43448
UQCRFS1	ubiquinol-cytochrome c reductase, Rieske iron-sulfur polypeptide 1	0.434289
NDUFS8	NADH dehydrogenase (ubiquinone) Fe-S protein 8, 23kDa (NADH-coenzyme Q reductase)	0.433454
RPL35A	ribosomal protein L35a	0.433221
RPUSD1	RNA pseudouridylate synthase domain containing 1	0.43316
TSSC1	tumor suppressing subtransferable candidate 1	0.432394
SCFD2	sec1 family domain containing 2	0.431851
ENG	endoglin (Osler-Rendu-Weber syndrome 1)	0.431831
ADARB2	adenosine deaminase, RNA-specific, B2 (RED2 homolog rat)	0.431438
GLTSCR2	glioma tumor suppressor candidate region gene 2	0.431283
MCM2	MCM2 minichromosome maintenance deficient 2, mitotin (S. cerevisiae)	0.431027
PIGS	phosphatidylinositol glycan anchor biosynthesis, class S	0.430973
GRSF1	G-rich RNA sequence binding factor 1	0.430832
VDAC2	voltage-dependent anion channel 2	0.430581
TCF20	transcription factor 20 (AR1)	0.430203
ASF1A	ASF1 anti-silencing function 1 homolog A (S. cerevisiae)	0.430096
HINT2	histidine triad nucleotide binding protein 2	0.429961
LANCL2	LanC lantibiotic synthetase component C-like 2 (bacterial)	0.429911
LLGL2	lethal giant larvae homolog 2 (Drosophila)	0.429825
OIT3	oncoprotein induced transcript 3	0.429809
SLC35D2	solute carrier family 35, member D2	0.429531
SLC35A3	solute carrier family 35 (UDP-N-acetylglucosamine (UDP-GlcNAc) transporter), member A3	0.429494
PLP2	proteolipid protein 2 (colonic epithelium-enriched)	0.429461
CDH15	cadherin 15, M-cadherin (myotubule)	0.42938
BMP2	bone morphogenetic protein 2	0.429184
NDUFA3	NADH dehydrogenase (ubiquinone) 1 alpha subcomplex, 3, 9kDa	0.429167
DCTD	dCMP deaminase	0.429096
SERPINE1	serpin peptidase inhibitor, clade E (nexin, plasminogen activator inhibitor type 1), member 1	0.429019
MIF	macrophage migration inhibitory factor (glycosylation-inhibiting factor)	0.428546
SEMA4G	sema domain, immunoglobulin domain (Ig), transmembrane domain (TM) and short cytoplasmic domain, (semaphorin) 4G	0.428545
VDAC1	voltage-dependent anion channel 1	0.428212
NUCKS1	nuclear casein kinase and cyclin-dependent kinase substrate 1	0.427944
DECR2	2,4-dienoyl CoA reductase 2, peroxisomal	0.42772
TELO2	TEL2, telomere maintenance 2, homolog (S. cerevisiae)	0.427096
PEO1	progressive external ophthalmoplegia 1	0.427007
ATP11B	ATPase, Class VI, type 11B	0.426753
CORO1A	coronin, actin binding protein, 1A	0.426314
ARPC3	actin related protein 2/3 complex, subunit 3, 21kDa	0.42625
CASP7	caspase 7, apoptosis-related cysteine peptidase	0.425793
POLR1E	polymerase (RNA) I polypeptide E, 53kDa	0.425745
PSMA5	proteasome (prosome, macropain) subunit, alpha type, 5	0.425373
ENY2	enhancer of yellow 2 homolog (Drosophila)	0.425312
ARFIP2	ADP-ribosylation factor interacting protein 2 (arfaptin 2)	0.425204
HYPK	-	0.425073
THOC5	THO complex 5	0.42501
ADORA2A	adenosine A2a receptor	0.424446
TOMM70A	translocase of outer mitochondrial membrane 70 homolog A (S. cerevisiae)	0.424271
BLOC1S3	biogenesis of lysosome-related organelles complex-1, subunit 3	0.424169
GSTK1	glutathione S-transferase kappa 1	0.42359
RASGEF1A	RasGEF domain family, member 1A	0.423128
TMC6	transmembrane channel-like 6	0.423015
WDR90	WD repeat domain 90	0.422895
TLR4	toll-like receptor 4	0.422637
IGSF9	immunoglobulin superfamily, member 9	0.422528
TMEM176B	transmembrane protein 176B	0.4223
GPRASP2	G protein-coupled receptor associated sorting protein 2	0.42228
DNAJB7	DnaJ (Hsp40) homolog, subfamily B, member 7	0.422207
SLC35C1	solute carrier family 35, member C1	0.422193
GRAP2	GRB2-related adaptor protein 2	0.42186
MOSPD3	motile sperm domain containing 3	0.421633
TBL1XR1	transducin (beta)-like 1X-linked receptor 1	0.421345
AFF2	AF4/FMR2 family, member 2	0.421149
LSM6	LSM6 homolog, U6 small nuclear RNA associated (S. cerevisiae)	0.420964
TAGLN2	transgelin 2	0.420869
TSG101	tumor susceptibility gene 101	0.420707
HCLS1	hematopoietic cell-specific Lyn substrate 1	0.420637
MDFI	MyoD family inhibitor	0.420624
BAIAP3	BAI1-associated protein 3	0.420624
WNT9B	wingless-type MMTV integration site family, member 9B	0.420624
NRGN	neurogranin (protein kinase C substrate, RC3)	0.420624
DYNLRB2	dynein, light chain, roadblock-type 2	0.420624
GZF1	GDNF-inducible zinc finger protein 1	0.419076
HEBP1	heme binding protein 1	0.418794
MYBL1	v-myb myeloblastosis viral oncogene homolog (avian)-like 1	0.418688
KRIT1	KRIT1, ankyrin repeat containing	0.418366
IQCD	IQ motif containing D	0.418228
WFS1	Wolfram syndrome 1 (wolframin)	0.418043
SHCBP1	SHC SH2-domain binding protein 1	0.417905
FN3KRP	-	0.417492
FASTKD3	FAST kinase domains 3	0.417452
ATP5H	ATP synthase, H+ transporting, mitochondrial F0 complex, subunit d	0.417312
CTNNBIP1	catenin, beta interacting protein 1	0.417311
PARP8	poly (ADP-ribose) polymerase family, member 8	0.417203
KBTBD11	kelch repeat and BTB (POZ) domain containing 11	0.417054
ABCA13	ATP-binding cassette, sub-family A (ABC1), member 13	0.41704
LRRCC1	leucine rich repeat and coiled-coil domain containing 1	0.416864
CCNC	cyclin C	0.41665
XPO1	exportin 1 (CRM1 homolog, yeast)	0.416499
FBXL15	F-box and leucine-rich repeat protein 15	0.41629
SNX10	sorting nexin 10	0.415916
CCDC80	coiled-coil domain containing 80	0.415885
PTS	6-pyruvoyltetrahydropterin synthase	0.415587
SNORA81	small nucleolar RNA, H/ACA box 81	0.415239
GOT2	glutamic-oxaloacetic transaminase 2, mitochondrial (aspartate aminotransferase 2)	0.415131
IRAK2	interleukin-1 receptor-associated kinase 2	0.415047
UCP2	uncoupling protein 2 (mitochondrial, proton carrier)	0.414765
OCIAD2	OCIA domain containing 2	0.414351
IDI1	isopentenyl-diphosphate delta isomerase 1	0.414319
IL1RAP	interleukin 1 receptor accessory protein	0.414293
HDDC3	HD domain containing 3	0.414135
PPP1R3D	protein phosphatase 1, regulatory subunit 3D	0.41411
CCDC36	coiled-coil domain containing 36	0.413704
HOXA1	homeobox A1	0.413483
TREM1	triggering receptor expressed on myeloid cells 1	0.412559
BCAS3	breast carcinoma amplified sequence 3	0.412383
SNORA34	small nucleolar RNA, H/ACA box 34	0.412011
CEP76	centrosomal protein 76kDa	0.411926
THOC6	THO complex 6 homolog (Drosophila)	0.411701
TRAFD1	TRAF-type zinc finger domain containing 1	0.41159
NCBP2	nuclear cap binding protein subunit 2, 20kDa	0.411475
FUNDC2	FUN14 domain containing 2	0.411398
ADRA2A	adrenergic, alpha-2A-, receptor	0.411212
TFB2M	transcription factor B2, mitochondrial	0.41092
LACTB	lactamase, beta	0.410677
TGFBI	transforming growth factor, beta-induced, 68kDa	0.410091
HSDL2	hydroxysteroid dehydrogenase like 2	0.409846
CACYBP	calcyclin binding protein	0.409819
TIMM17A	translocase of inner mitochondrial membrane 17 homolog A (yeast)	0.409499
ASPSCR1	alveolar soft part sarcoma chromosome region, candidate 1	0.409199
TMEM69	transmembrane protein 69	0.409123
PACSIN1	protein kinase C and casein kinase substrate in neurons 1	0.408992
FCER1A	Fc fragment of IgE, high affinity I, receptor for; alpha polypeptide	0.408959
KCNS1	potassium voltage-gated channel, delayed-rectifier, subfamily S, member 1	0.408959
GRK1	G protein-coupled receptor kinase 1	0.408959
GAPDHS	glyceraldehyde-3-phosphate dehydrogenase, spermatogenic	0.408959
BEX1	brain expressed, X-linked 1	0.408959
POMC	proopiomelanocortin (adrenocorticotropin/ beta-lipotropin/ alpha-melanocyte stimulating hormone/ beta-melanocyte stimulating hormone/ beta-endorphin)	0.408959
SYT4	synaptotagmin IV	0.408959
AP1M2	adaptor-related protein complex 1, mu 2 subunit	0.408959
HRASLS5	HRAS-like suppressor family, member 5	0.408959
NME5	non-metastatic cells 5, protein expressed in (nucleoside-diphosphate kinase)	0.408959
CNN1	calponin 1, basic, smooth muscle	0.408959
CDH17	cadherin 17, LI cadherin (liver-intestine)	0.408959
[truncated: 11,375 more rows]

## Sheet: ActHPV_wtHPV_GSEA_RankedGenes
GENE_SYMBOL	GENE_TITLE	SCORE
VNN3	vanin 3	3.71399
SNORD92	small nucleolar RNA, C/D box 92	3.54009
CX3CR1	chemokine (C-X3-C motif) receptor 1	3.46534
ABI3	ABI gene family, member 3	3.45727
ARHGAP22	Rho GTPase activating protein 22	2.91481
ITGB5	integrin, beta 5	2.78826
TEAD2	TEA domain family member 2	2.75209
BST2	bone marrow stromal cell antigen 2	2.67521
COL14A1	collagen, type XIV, alpha 1 (undulin)	2.52729
GPR18	G protein-coupled receptor 18	2.38901
AXL	AXL receptor tyrosine kinase	2.34554
COL4A5	collagen, type IV, alpha 5 (Alport syndrome)	2.33995
ITGA6	integrin, alpha 6	2.22136
SLAMF8	SLAM family member 8	2.22116
STAT1	signal transducer and activator of transcription 1, 91kDa	2.1482
SNORD70	small nucleolar RNA, C/D box 70	2.0944
METTL4	methyltransferase like 4	1.94891
JAZF1	JAZF zinc finger 1	1.93668
CENPP	centromere protein P	1.90912
CD72	CD72 molecule	1.90732
DPP4	dipeptidyl-peptidase 4 (CD26, adenosine deaminase complexing protein 2)	1.9053
PDE5A	phosphodiesterase 5A, cGMP-specific	1.90178
GGTA1	glycoprotein, alpha-galactosyltransferase 1	1.8768
PHYHD1	phytanoyl-CoA dioxygenase domain containing 1	1.86516
SMTN	smoothelin	1.83439
F11R	F11 receptor	1.83199
HEXB	hexosaminidase B (beta polypeptide)	1.83101
CCDC126	coiled-coil domain containing 126	1.81783
SPP1	secreted phosphoprotein 1 (osteopontin, bone sialoprotein I, early T-lymphocyte activation 1)	1.81623
LAIR1	leukocyte-associated immunoglobulin-like receptor 1	1.79361
NES	nestin	1.78171
LILRA5	leukocyte immunoglobulin-like receptor, subfamily A (with TM domain), member 5	1.77687
RALGPS2	Ral GEF with PH domain and SH3 binding motif 2	1.76033
SPATA13	spermatogenesis associated 13	1.74891
PHF21B	PHD finger protein 21B	1.72738
TGFBR1	transforming growth factor, beta receptor I (activin A receptor type II-like kinase, 53kDa)	1.71686
KYNU	kynureninase (L-kynurenine hydrolase)	1.70889
CYGB	cytoglobin	1.68298
CCDC86	coiled-coil domain containing 86	1.67006
HVCN1	hydrogen voltage-gated channel 1	1.65982
ADAM23	ADAM metallopeptidase domain 23	1.65929
IL27	interleukin 27	1.64945
LAMC3	laminin, gamma 3	1.64872
COL1A1	collagen, type I, alpha 1	1.64142
CLEC12A	C-type lectin domain family 12, member A	1.6279
IGHJ1	immunoglobulin heavy joining 1	1.60618
ARHGAP27	Rho GTPase activating protein 27	1.58782
ATHL1	ATH1, acid trehalase-like 1 (yeast)	1.58412
CCND1	cyclin D1	1.58341
ARHGAP24	Rho GTPase activating protein 24	1.57948
BASP1	brain abundant, membrane attached signal protein 1	1.57933
AMOT	angiomotin	1.56528
STK38L	serine/threonine kinase 38 like	1.56084
SDC1	syndecan 1	1.56083
HCK	hemopoietic cell kinase	1.55803
MON1A	MON1 homolog A (yeast)	1.5563
QTRT1	queuine tRNA-ribosyltransferase 1 (tRNA-guanine transglycosylase)	1.5514
INPP4B	inositol polyphosphate-4-phosphatase, type II, 105kDa	1.53891
ITGAL	integrin, alpha L (antigen CD11A (p180), lymphocyte function-associated antigen 1; alpha polypeptide)	1.53765
TCN2	transcobalamin II; macrocytic anemia	1.53032
NUP210	nucleoporin 210kDa	1.5234
GPR65	G protein-coupled receptor 65	1.51211
HAVCR2	hepatitis A virus cellular receptor 2	1.50859
EXTL3	exostoses (multiple)-like 3	1.50736
ADAMTS3	ADAM metallopeptidase with thrombospondin type 1 motif, 3	1.49204
THAP1	THAP domain containing, apoptosis associated protein 1	1.48864
KCNN4	potassium intermediate/small conductance calcium-activated channel, subfamily N, member 4	1.48338
TCEAL1	transcription elongation factor A (SII)-like 1	1.47113
ZCCHC3	zinc finger, CCHC domain containing 3	1.46993
COL15A1	collagen, type XV, alpha 1	1.46938
LY6E	lymphocyte antigen 6 complex, locus E	1.46485
TAGAP	T-cell activation GTPase activating protein	1.4613
PLXNA3	plexin A3	1.4569
ARMCX6	armadillo repeat containing, X-linked 6	1.45446
ZMYND15	zinc finger, MYND-type containing 15	1.45219
GLIPR1	GLI pathogenesis-related 1 (glioma)	1.44713
APBB1	amyloid beta (A4) precursor protein-binding, family B, member 1 (Fe65)	1.4428
LRRC8C	leucine rich repeat containing 8 family, member C	1.44207
POLL	polymerase (DNA directed), lambda	1.4406
FMNL3	formin-like 3	1.44043
CD276	CD276 molecule	1.43963
CENPQ	centromere protein Q	1.43756
RGMB	RGM domain family, member B	1.43509
GMPR	guanosine monophosphate reductase	1.42926
ASB13	ankyrin repeat and SOCS box-containing 13	1.42888
TMEFF1	transmembrane protein with EGF-like and two follistatin-like domains 1	1.42493
MYLK	myosin, light chain kinase	1.4174
RNF125	ring finger protein 125	1.41633
NXT1	NTF2-like export factor 1	1.41627
PKIB	protein kinase (cAMP-dependent, catalytic) inhibitor beta	1.41158
DOCK4	dedicator of cytokinesis 4	1.41028
PLSCR1	phospholipid scramblase 1	1.39959
RSPO1	R-spondin homolog (Xenopus laevis)	1.39897
NDUFB3	NADH dehydrogenase (ubiquinone) 1 beta subcomplex, 3, 12kDa	1.39813
GSTM2	glutathione S-transferase M2 (muscle)	1.3898
SUSD5	sushi domain containing 5	1.38763
FBLN2	fibulin 2	1.38659
ABLIM1	actin binding LIM protein 1	1.37974
USP18	ubiquitin specific peptidase 18	1.37466
GVIN1	GTPase, very large interferon inducible 1	1.36534
MAP4K1	mitogen-activated protein kinase kinase kinase kinase 1	1.36431
GNGT2	guanine nucleotide binding protein (G protein), gamma transducing activity polypeptide 2	1.36363
RCN1	reticulocalbin 1, EF-hand calcium binding domain	1.36195
PEX11B	peroxisomal biogenesis factor 11B	1.35808
SMAD7	SMAD, mothers against DPP homolog 7 (Drosophila)	1.35796
CACNB2	calcium channel, voltage-dependent, beta 2 subunit	1.34625
INVS	inversin	1.34005
NKD2	naked cuticle homolog 2 (Drosophila)	1.33979
TBC1D8	TBC1 domain family, member 8 (with GRAM domain)	1.33884
LPIN2	lipin 2	1.338
SLC29A1	solute carrier family 29 (nucleoside transporters), member 1	1.336
VSIG4	V-set and immunoglobulin domain containing 4	1.32252
ACP5	acid phosphatase 5, tartrate resistant	1.31779
TMEM50B	transmembrane protein 50B	1.31725
FAT3	FAT tumor suppressor homolog 3 (Drosophila)	1.31171
CENPN	centromere protein N	1.30885
TBC1D8B	TBC1 domain family, member 8B (with GRAM domain)	1.30493
RAI14	retinoic acid induced 14	1.30136
IFIT2	interferon-induced protein with tetratricopeptide repeats 2	1.29121
TCF7L2	transcription factor 7-like 2 (T-cell specific, HMG-box)	1.28427
MMP14	matrix metallopeptidase 14 (membrane-inserted)	1.28224
TLE1	transducin-like enhancer of split 1 (E(sp1) homolog, Drosophila)	1.28204
INTS3	integrator complex subunit 3	1.28154
LTBP3	latent transforming growth factor beta binding protein 3	1.28025
LGALS3BP	lectin, galactoside-binding, soluble, 3 binding protein	1.27261
PDE4DIP	phosphodiesterase 4D interacting protein (myomegalin)	1.26465
CCND2	cyclin D2	1.25952
CENPI	centromere protein I	1.2531
SNORD19	small nucleolar RNA, C/D box 19	1.25069
CCNA2	cyclin A2	1.24819
POU2F2	POU domain, class 2, transcription factor 2	1.24739
RTP4	receptor transporter protein 4	1.24572
RGS12	regulator of G-protein signalling 12	1.24345
GPT2	glutamic pyruvate transaminase (alanine aminotransferase) 2	1.24272
MASTL	microtubule associated serine/threonine kinase-like	1.23616
MTUS1	mitochondrial tumor suppressor 1	1.23537
IGHM	immunoglobulin heavy constant mu	1.23429
SNORD104	small nucleolar RNA, C/D box 104	1.23293
P4HA1	procollagen-proline, 2-oxoglutarate 4-dioxygenase (proline 4-hydroxylase), alpha polypeptide I	1.23232
LST1	leukocyte specific transcript 1	1.22697
CHST7	carbohydrate (N-acetylglucosamine 6-O) sulfotransferase 7	1.22606
SLC8A1	solute carrier family 8 (sodium/calcium exchanger), member 1	1.22234
PLA2G4B	phospholipase A2, group IVB (cytosolic)	1.20836
CENPE	centromere protein E, 312kDa	1.20326
TWIST1	twist homolog 1 (acrocephalosyndactyly 3; Saethre-Chotzen syndrome) (Drosophila)	1.20232
SLC13A3	solute carrier family 13 (sodium-dependent dicarboxylate transporter), member 3	1.19583
EVL	Enah/Vasp-like	1.19385
COPZ2	coatomer protein complex, subunit zeta 2	1.19366
KCNJ10	potassium inwardly-rectifying channel, subfamily J, member 10	1.19339
NCF4	neutrophil cytosolic factor 4, 40kDa	1.19214
ITPR1	inositol 1,4,5-triphosphate receptor, type 1	1.19034
SEMA4D	sema domain, immunoglobulin domain (Ig), transmembrane domain (TM) and short cytoplasmic domain, (semaphorin) 4D	1.18939
BST1	bone marrow stromal cell antigen 1	1.18902
IL21R	interleukin 21 receptor	1.18894
PSMB8	proteasome (prosome, macropain) subunit, beta type, 8 (large multifunctional peptidase 7)	1.18586
PSD4	pleckstrin and Sec7 domain containing 4	1.18166
ETS1	v-ets erythroblastosis virus E26 oncogene homolog 1 (avian)	1.18092
ZBP1	Z-DNA binding protein 1	1.17951
SMARCD3	SWI/SNF related, matrix associated, actin dependent regulator of chromatin, subfamily d, member 3	1.17859
VGLL3	vestigial like 3 (Drosophila)	1.17452
ADAMTS9	ADAM metallopeptidase with thrombospondin type 1 motif, 9	1.16851
LAPTM4B	lysosomal associated protein transmembrane 4 beta	1.16454
DST	dystonin	1.16224
MAP4	microtubule-associated protein 4	1.16126
TBC1D9	TBC1 domain family, member 9 (with GRAM domain)	1.15612
APBB2	amyloid beta (A4) precursor protein-binding, family B, member 2 (Fe65-like)	1.15301
ITGBL1	integrin, beta-like 1 (with EGF-like repeat domains)	1.15204
BGN	biglycan	1.15
RTN4RL1	reticulon 4 receptor-like 1	1.14934
RGS9	regulator of G-protein signalling 9	1.14598
LEPR	leptin receptor	1.14525
GCOM1	-	1.141
FBN2	fibrillin 2 (congenital contractural arachnodactyly)	1.13953
PLXDC1	plexin domain containing 1	1.13805
CFDP1	craniofacial development protein 1	1.13726
EBI3	Epstein-Barr virus induced gene 3	1.13586
B4GALT4	UDP-Gal:betaGlcNAc beta 1,4- galactosyltransferase, polypeptide 4	1.13575
MORC4	MORC family CW-type zinc finger 4	1.1345
B2M	beta-2-microglobulin	1.13433
CDH11	cadherin 11, type 2, OB-cadherin (osteoblast)	1.13424
ADAMTS17	ADAM metallopeptidase with thrombospondin type 1 motif, 17	1.13411
KRT17	keratin 17	1.13226
CCDC91	coiled-coil domain containing 91	1.12926
CARD11	caspase recruitment domain family, member 11	1.12818
F2R	coagulation factor II (thrombin) receptor	1.12668
CKB	creatine kinase, brain	1.12617
BNC1	basonuclin 1	1.12551
PPM1K	protein phosphatase 1K (PP2C domain containing)	1.11911
CDCA5	cell division cycle associated 5	1.11876
GBP5	guanylate binding protein 5	1.11673
CRYGN	crystallin, gamma N	1.11589
KIF14	kinesin family member 14	1.11486
GYS1	glycogen synthase 1 (muscle)	1.11306
PALB2	-	1.1101
ITGAD	integrin, alpha D	1.10941
ASS1	argininosuccinate synthetase 1	1.1082
PLCL1	phospholipase C-like 1	1.10779
IFI35	interferon-induced protein 35	1.10196
NEDD4L	neural precursor cell expressed, developmentally down-regulated 4-like	1.1018
LY9	lymphocyte antigen 9	1.1003
HDAC11	histone deacetylase 11	1.09953
PCK1	phosphoenolpyruvate carboxykinase 1 (soluble)	1.09804
HEXA	hexosaminidase A (alpha polypeptide)	1.09745
HIST1H4B	histone cluster 1, H4b	1.09353
CD3EAP	CD3e molecule, epsilon associated protein	1.09288
MED11	mediator of RNA polymerase II transcription, subunit 11 homolog (S. cerevisiae)	1.09254
CENPJ	centromere protein J	1.09231
SEMA3G	sema domain, immunoglobulin domain (Ig), short basic domain, secreted, (semaphorin) 3G	1.09119
DOCK8	dedicator of cytokinesis 8	1.09049
DKKL1	dickkopf-like 1 (soggy)	1.08999
AP4M1	adaptor-related protein complex 4, mu 1 subunit	1.08956
TAP1	transporter 1, ATP-binding cassette, sub-family B (MDR/TAP)	1.08705
SLAMF7	SLAM family member 7	1.08684
B3GALT6	UDP-Gal:betaGal beta 1,3-galactosyltransferase polypeptide 6	1.08488
ARMCX1	armadillo repeat containing, X-linked 1	1.08436
SLC25A37	solute carrier family 25, member 37	1.08219
TMEM176B	transmembrane protein 176B	1.08202
ZSCAN2	zinc finger and SCAN domain containing 2	1.08121
SLAMF9	SLAM family member 9	1.07908
HOXC13	homeobox C13	1.07778
PCYOX1L	prenylcysteine oxidase 1 like	1.07776
SCARNA2	small Cajal body-specific RNA 2	1.07625
TFR2	transferrin receptor 2	1.07522
HSPH1	heat shock 105kDa/110kDa protein 1	1.07421
REPS2	RALBP1 associated Eps domain containing 2	1.0728
GSTM3	glutathione S-transferase M3 (brain)	1.07258
CALR	calreticulin	1.07246
RPIA	ribose 5-phosphate isomerase A (ribose 5-phosphate epimerase)	1.07205
PEX10	peroxisome biogenesis factor 10	1.07174
GRIN2C	glutamate receptor, ionotropic, N-methyl D-aspartate 2C	1.07032
PHKB	phosphorylase kinase, beta	1.06915
KPTN	kaptin (actin binding protein)	1.06872
PAQR9	progestin and adipoQ receptor family member IX	1.06665
SMOC1	SPARC related modular calcium binding 1	1.06665
KCNH4	potassium voltage-gated channel, subfamily H (eag-related), member 4	1.06554
LAMB1	laminin, beta 1	1.0653
COL1A2	collagen, type I, alpha 2	1.06374
UST	uronyl-2-sulfotransferase	1.06131
KRT75	keratin 75	1.05981
WBSCR17	Williams-Beuren syndrome chromosome region 17	1.05937
INADL	InaD-like (Drosophila)	1.05872
EIF2A	eukaryotic translation initiation factor 2A, 65kDa	1.05519
EMCN	endomucin	1.05388
LGR6	leucine-rich repeat-containing G protein-coupled receptor 6	1.05388
SNORA3	small nucleolar RNA, H/ACA box 3	1.05306
DOCK5	dedicator of cytokinesis 5	1.05276
ENPP5	ectonucleotide pyrophosphatase/phosphodiesterase 5 (putative function)	1.05165
KRT8	keratin 8	1.05107
ELMO1	engulfment and cell motility 1	1.04975
LMTK2	lemur tyrosine kinase 2	1.0497
UXT	ubiquitously-expressed transcript	1.04824
ZFP57	zinc finger protein 57 homolog (mouse)	1.04684
TSSC4	tumor suppressing subtransferable candidate 4	1.04679
CH25H	cholesterol 25-hydroxylase	1.04672
PSME1	proteasome (prosome, macropain) activator subunit 1 (PA28 alpha)	1.0462
YWHAH	tyrosine 3-monooxygenase/tryptophan 5-monooxygenase activation protein, eta polypeptide	1.04488
VSIG8	V-set and immunoglobulin domain containing 8	1.0441
SLC24A5	solute carrier family 24, member 5	1.04393
SRBD1	S1 RNA binding domain 1	1.04338
ILDR1	immunoglobulin-like domain containing receptor 1	1.04336
ACSL5	acyl-CoA synthetase long-chain family member 5	1.04084
IFIH1	interferon induced with helicase C domain 1	1.03995
GRIN3A	glutamate receptor, ionotropic, N-methyl-D-aspartate 3A	1.03949
PCBP4	poly(rC) binding protein 4	1.03893
JAM3	junctional adhesion molecule 3	1.03772
CLDN5	claudin 5 (transmembrane protein deleted in velocardiofacial syndrome)	1.03772
FANCG	Fanconi anemia, complementation group G	1.03598
DKK2	dickkopf homolog 2 (Xenopus laevis)	1.03529
FUT7	fucosyltransferase 7 (alpha (1,3) fucosyltransferase)	1.03496
TMEM54	transmembrane protein 54	1.03435
MYO18A	myosin XVIIIA	1.03224
HOXA2	homeobox A2	1.03097
SERPINF2	serpin peptidase inhibitor, clade F (alpha-2 antiplasmin, pigment epithelium derived factor), member 2	1.03079
THRB	thyroid hormone receptor, beta (erythroblastic leukemia viral (v-erb-a) oncogene homolog 2, avian)	1.02822
ISG15	ISG15 ubiquitin-like modifier	1.02726
PEX6	peroxisomal biogenesis factor 6	1.02598
CXCL14	chemokine (C-X-C motif) ligand 14	1.02524
SPN	sialophorin (leukosialin, CD43)	1.02451
TCF4	transcription factor 4	1.02398
GATM	glycine amidinotransferase (L-arginine:glycine amidinotransferase)	1.02313
FADS1	fatty acid desaturase 1	1.01987
GAMT	guanidinoacetate N-methyltransferase	1.01962
KRTCAP2	keratinocyte associated protein 2	1.0146
MCM3	MCM3 minichromosome maintenance deficient 3 (S. cerevisiae)	1.01376
ITGAX	integrin, alpha X (complement component 3 receptor 4 subunit)	1.01255
ARNTL2	aryl hydrocarbon receptor nuclear translocator-like 2	1.01174
SOCS2	suppressor of cytokine signaling 2	1.01109
MFAP3L	microfibrillar-associated protein 3-like	1.0096
DDX58	DEAD (Asp-Glu-Ala-Asp) box polypeptide 58	1.0095
POLE2	polymerase (DNA directed), epsilon 2 (p59 subunit)	1.00902
HYOU1	hypoxia up-regulated 1	1.00807
USP2	ubiquitin specific peptidase 2	1.0078
PICK1	protein interacting with PRKCA 1	1.00696
PCDH20	protocadherin 20	1.00582
LCP1	lymphocyte cytosolic protein 1 (L-plastin)	1.00519
ENPP4	ectonucleotide pyrophosphatase/phosphodiesterase 4 (putative function)	1.0043
MICAL2	microtubule associated monoxygenase, calponin and LIM domain containing 2	1.00206
SRGAP3	SLIT-ROBO Rho GTPase activating protein 3	1.00165
CCL19	chemokine (C-C motif) ligand 19	1.00144
SLC24A3	solute carrier family 24 (sodium/potassium/calcium exchanger), member 3	1.00065
ESM1	endothelial cell-specific molecule 1	1.00063
HS3ST3B1	heparan sulfate (glucosamine) 3-O-sulfotransferase 3B1	1.00057
BRI3BP	BRI3 binding protein	1.00028
PAK1	p21/Cdc42/Rac1-activated kinase 1 (STE20 homolog, yeast)	0.9986
SAT2	spermidine/spermine N1-acetyltransferase 2	0.997871
ASB2	ankyrin repeat and SOCS box-containing 2	0.997583
TAP2	transporter 2, ATP-binding cassette, sub-family B (MDR/TAP)	0.996548
NBEAL2	neurobeachin-like 2	0.995809
TSPAN11	tetraspanin 11	0.995548
SLC15A2	solute carrier family 15 (H+/peptide transporter), member 2	0.994843
HIST1H2BM	histone cluster 1, H2bm	0.993608
SLC2A1	solute carrier family 2 (facilitated glucose transporter), member 1	0.992763
LRRK2	leucine-rich repeat kinase 2	0.992703
PREP	prolyl endopeptidase	0.992345
COL6A1	collagen, type VI, alpha 1	0.989495
PIWIL4	piwi-like 4 (Drosophila)	0.988847
GEMIN6	gem (nuclear organelle) associated protein 6	0.988108
MMP13	matrix metallopeptidase 13 (collagenase 3)	0.985534
SLC16A13	solute carrier family 16, member 13 (monocarboxylic acid transporter 13)	0.981937
ATP2B4	ATPase, Ca++ transporting, plasma membrane 4	0.980798
PFKL	phosphofructokinase, liver	0.979361
MAMDC4	MAM domain containing 4	0.977454
GALNT12	UDP-N-acetyl-alpha-D-galactosamine:polypeptide N-acetylgalactosaminyltransferase 12 (GalNAc-T12)	0.975102
FANCB	Fanconi anemia, complementation group B	0.975003
KIF5C	kinesin family member 5C	0.974634
DNAH5	dynein, axonemal, heavy chain 5	0.974446
TOE1	target of EGR1, member 1 (nuclear)	0.973674
RNF145	ring finger protein 145	0.972902
TMEM68	transmembrane protein 68	0.972875
IGSF8	immunoglobulin superfamily, member 8	0.972456
ARSB	arylsulfatase B	0.971654
LRRC15	leucine rich repeat containing 15	0.970425
NEDD9	neural precursor cell expressed, developmentally down-regulated 9	0.969893
ALG8	asparagine-linked glycosylation 8 homolog (S. cerevisiae, alpha-1,3-glucosyltransferase)	0.967962
PTN	pleiotrophin (heparin binding growth factor 8, neurite growth-promoting factor 1)	0.967237
ARHGEF16	Rho guanine exchange factor (GEF) 16	0.9649
MYCT1	myc target 1	0.96312
AIF1	allograft inflammatory factor 1	0.962189
ADAMTS8	ADAM metallopeptidase with thrombospondin type 1 motif, 8	0.961804
IL12B	interleukin 12B (natural killer cell stimulatory factor 2, cytotoxic lymphocyte maturation factor 2, p40)	0.96052
THBS2	thrombospondin 2	0.95916
AASS	aminoadipate-semialdehyde synthase	0.958087
CSRP2	cysteine and glycine-rich protein 2	0.957721
PLCB2	phospholipase C, beta 2	0.957695
FGL2	fibrinogen-like 2	0.957231
KPNA3	karyopherin alpha 3 (importin alpha 4)	0.956488
MYL9	myosin, light chain 9, regulatory	0.955769
ERC1	ELKS/RAB6-interacting/CAST family member 1	0.955009
DTNB	dystrobrevin, beta	0.954983
NR2F1	nuclear receptor subfamily 2, group F, member 1	0.954629
TPK1	thiamin pyrophosphokinase 1	0.954157
LGALS12	lectin, galactoside-binding, soluble, 12 (galectin 12)	0.953429
RGL2	ral guanine nucleotide dissociation stimulator-like 2	0.952992
EMR1	egf-like module containing, mucin-like, hormone receptor-like 1	0.952696
ALDH18A1	aldehyde dehydrogenase 18 family, member A1	0.952451
FLNB	filamin B, beta (actin binding protein 278)	0.950672
TPST1	tyrosylprotein sulfotransferase 1	0.950065
TMPRSS4	transmembrane protease, serine 4	0.949604
PHPT1	phosphohistidine phosphatase 1	0.949119
SLC11A1	solute carrier family 11 (proton-coupled divalent metal ion transporters), member 1	0.948819
GJA5	gap junction protein, alpha 5, 40kDa (connexin 40)	0.948247
SNHG1	small nucleolar RNA host gene (non-protein coding) 1	0.947725
LIPE	lipase, hormone-sensitive	0.947249
BLCAP	bladder cancer associated protein	0.946816
ATP5J2	ATP synthase, H+ transporting, mitochondrial F0 complex, subunit F2	0.945841
KIF15	kinesin family member 15	0.945674
MTHFS	5,10-methenyltetrahydrofolate synthetase (5-formyltetrahydrofolate cyclo-ligase)	0.945136
GBP3	guanylate binding protein 3	0.943826
TMEM135	transmembrane protein 135	0.942332
CLDN12	claudin 12	0.942052
SPG7	spastic paraplegia 7, paraplegin (pure and complicated autosomal recessive)	0.940188
TAPBP	TAP binding protein (tapasin)	0.936769
SH3PXD2A	SH3 and PX domains 2A	0.936273
CYP2R1	cytochrome P450, family 2, subfamily R, polypeptide 1	0.935279
ABCA3	ATP-binding cassette, sub-family A (ABC1), member 3	0.934616
TMEM176A	transmembrane protein 176A	0.933937
TBC1D22B	TBC1 domain family, member 22B	0.932288
EPHB4	EPH receptor B4	0.932245
C1S	complement component 1, s subcomponent	0.93125
ZMPSTE24	zinc metallopeptidase (STE24 homolog, yeast)	0.928937
CCR5	chemokine (C-C motif) receptor 5	0.928489
SLC25A32	solute carrier family 25, member 32	0.928004
HSH2D	hematopoietic SH2 domain containing	0.927232
KLHL23	kelch-like 23 (Drosophila)	0.926944
SORBS1	sorbin and SH3 domain containing 1	0.926813
STARD13	START domain containing 13	0.926432
MCAM	melanoma cell adhesion molecule	0.925423
C1QA	complement component 1, q subcomponent, A chain	0.924617
NICN1	nicolin 1	0.924285
DLG4	discs, large homolog 4 (Drosophila)	0.92332
ZNRD1	zinc ribbon domain containing 1	0.922048
GBP2	guanylate binding protein 2, interferon-inducible	0.921034
STON2	stonin 2	0.919815
RPP38	ribonuclease P/MRP 38kDa subunit	0.919738
PARVA	parvin, alpha	0.919119
FHOD1	formin homology 2 domain containing 1	0.919083
LIG1	ligase I, DNA, ATP-dependent	0.918791
OLFML3	olfactomedin-like 3	0.918265
PPP1R16B	protein phosphatase 1, regulatory (inhibitor) subunit 16B	0.917092
KCTD21	potassium channel tetramerisation domain containing 21	0.916468
IRAK4	interleukin-1 receptor-associated kinase 4	0.91603
PFKFB4	6-phosphofructo-2-kinase/fructose-2,6-biphosphatase 4	0.915486
ROGDI	rogdi homolog (Drosophila)	0.91528
PEMT	phosphatidylethanolamine N-methyltransferase	0.914846
GABRE	gamma-aminobutyric acid (GABA) A receptor, epsilon	0.914167
TOP2A	topoisomerase (DNA) II alpha 170kDa	0.913721
CIT	citron (rho-interacting, serine/threonine kinase 21)	0.913305
PAPPA	pregnancy-associated plasma protein A, pappalysin 1	0.911326
KLC2	kinesin light chain 2	0.911039
IFIT1	interferon-induced protein with tetratricopeptide repeats 1	0.910973
LEMD3	LEM domain containing 3	0.910818
IL2RG	interleukin 2 receptor, gamma (severe combined immunodeficiency)	0.91078
DDX56	DEAD (Asp-Glu-Ala-Asp) box polypeptide 56	0.910495
CXCL16	chemokine (C-X-C motif) ligand 16	0.908366
MRPL34	mitochondrial ribosomal protein L34	0.908236
ITGAV	integrin, alpha V (vitronectin receptor, alpha polypeptide, antigen CD51)	0.906947
APOD	apolipoprotein D	0.906511
SS18L1	synovial sarcoma translocation gene on chromosome 18-like 1	0.905957
IRF7	interferon regulatory factor 7	0.904617
KLHL12	kelch-like 12 (Drosophila)	0.903732
SH3YL1	SH3 domain containing, Ysc84-like 1 (S. cerevisiae)	0.899328
PRSS12	protease, serine, 12 (neurotrypsin, motopsin)	0.899077
CNP	2',3'-cyclic nucleotide 3' phosphodiesterase	0.898798
ANLN	anillin, actin binding protein	0.897261
SORL1	sortilin-related receptor, L(DLR class) A repeats-containing	0.89609
SLC16A14	solute carrier family 16, member 14 (monocarboxylic acid transporter 14)	0.895852
ASPN	asporin (LRR class 1)	0.89523
CHID1	chitinase domain containing 1	0.893115
SH3BGRL2	SH3 domain binding glutamic acid-rich protein like 2	0.892619
RNPEP	arginyl aminopeptidase (aminopeptidase B)	0.891645
ECE1	endothelin converting enzyme 1	0.890653
FBN1	fibrillin 1	0.890513
FUT4	fucosyltransferase 4 (alpha (1,3) fucosyltransferase, myeloid-specific)	0.890496
SNORD100	small nucleolar RNA, C/D box 100	0.889404
CD248	CD248 molecule, endosialin	0.889056
AEBP1	AE binding protein 1	0.887072
HAP1	huntingtin-associated protein 1 (neuroan 1)	0.885875
CHST2	carbohydrate (N-acetylglucosamine-6-O) sulfotransferase 2	0.885391
PROCR	protein C receptor, endothelial (EPCR)	0.88487
KCNK13	potassium channel, subfamily K, member 13	0.884835
PDZD2	PDZ domain containing 2	0.884394
CD81	CD81 molecule	0.884359
MITF	microphthalmia-associated transcription factor	0.883931
BAK1	BCL2-antagonist/killer 1	0.883525
DOCK10	dedicator of cytokinesis 10	0.88179
NEK6	NIMA (never in mitosis gene a)-related kinase 6	0.881454
CHCHD5	coiled-coil-helix-coiled-coil-helix domain containing 5	0.881234
ABR	active BCR-related gene	0.880332
ARHGEF15	Rho guanine nucleotide exchange factor (GEF) 15	0.880055
FAM3C	family with sequence similarity 3, member C	0.878041
CDKL5	cyclin-dependent kinase-like 5	0.877983
SIRT6	sirtuin (silent mating type information regulation 2 homolog) 6 (S. cerevisiae)	0.877814
SCARF1	scavenger receptor class F, member 1	0.877104
PLEKHH2	pleckstrin homology domain containing, family H (with MyTH4 domain) member 2	0.877005
ST8SIA6	ST8 alpha-N-acetyl-neuraminide alpha-2,8-sialyltransferase 6	0.874455
TNFSF13B	tumor necrosis factor (ligand) superfamily, member 13b	0.87404
SYTL2	synaptotagmin-like 2	0.873536
BRIP1	BRCA1 interacting protein C-terminal helicase 1	0.871869
DZIP1	DAZ interacting protein 1	0.871479
KNTC1	kinetochore associated 1	0.871145
MYH11	myosin, heavy chain 11, smooth muscle	0.870127
LEO1	Leo1, Paf1/RNA polymerase II complex component, homolog (S. cerevisiae)	0.869969
CAMK2D	calcium/calmodulin-dependent protein kinase (CaM kinase) II delta	0.869936
HIST1H2BH	histone cluster 1, H2bh	0.869213
RTN1	reticulon 1	0.868418
TMSB10	thymosin, beta 10	0.868089
GATA1	GATA binding protein 1 (globin transcription factor 1)	0.86799
PLXNB1	plexin B1	0.86572
CD300E	CD300e molecule	0.865339
ARF4	ADP-ribosylation factor 4	0.864769
COL3A1	collagen, type III, alpha 1 (Ehlers-Danlos syndrome type IV, autosomal dominant)	0.86475
BIN2	bridging integrator 2	0.864373
GBP6	guanylate binding protein family, member 6	0.863671
TNN	tenascin N	0.863258
LRCH2	leucine-rich repeats and calponin homology (CH) domain containing 2	0.862819
MMRN2	multimerin 2	0.861553
FYB	FYN binding protein (FYB-120/130)	0.86155
ACADVL	acyl-Coenzyme A dehydrogenase, very long chain	0.860935
TJP3	tight junction protein 3 (zona occludens 3)	0.860375
CHD9	chromodomain helicase DNA binding protein 9	0.858884
RIN1	Ras and Rab interactor 1	0.858778
MAOA	monoamine oxidase A	0.858484
SF3B4	splicing factor 3b, subunit 4, 49kDa	0.858356
GATAD2B	GATA zinc finger domain containing 2B	0.858131
TOP1	topoisomerase (DNA) I	0.85698
FMNL2	formin-like 2	0.856801
HSPA5	heat shock 70kDa protein 5 (glucose-regulated protein, 78kDa)	0.855994
KLHL2	kelch-like 2, Mayven (Drosophila)	0.855556
TMEM171	transmembrane protein 171	0.855297
BCR	breakpoint cluster region	0.854427
SGOL2	shugoshin-like 2 (S. pombe)	0.852334
MMP12	matrix metallopeptidase 12 (macrophage elastase)	0.852106
SLC35E3	solute carrier family 35, member E3	0.851942
ARG1	arginase, liver	0.85185
FRMD5	FERM domain containing 5	0.850361
ORMDL3	ORM1-like 3 (S. cerevisiae)	0.850353
GLDN	gliomedin	0.850082
GREM1	gremlin 1, cysteine knot superfamily, homolog (Xenopus laevis)	0.849545
KRBA1	KRAB-A domain containing 1	0.848563
CHD7	chromodomain helicase DNA binding protein 7	0.847487
CIAPIN1	cytokine induced apoptosis inhibitor 1	0.846985
ZFAND1	zinc finger, AN1-type domain 1	0.846746
NGFRAP1	nerve growth factor receptor (TNFRSF16) associated protein 1	0.846721
LRIG3	leucine-rich repeats and immunoglobulin-like domains 3	0.84554
MBNL3	muscleblind-like 3 (Drosophila)	0.844989
DLG3	discs, large homolog 3 (neuroendocrine-dlg, Drosophila)	0.844436
DHRS3	dehydrogenase/reductase (SDR family) member 3	0.843899
KCNA3	potassium voltage-gated channel, shaker-related subfamily, member 3	0.842682
PTPN6	protein tyrosine phosphatase, non-receptor type 6	0.841671
PCDHGC3	protocadherin gamma subfamily C, 3	0.840846
AKAP5	A kinase (PRKA) anchor protein 5	0.840365
GPR97	G protein-coupled receptor 97	0.839922
HINT2	histidine triad nucleotide binding protein 2	0.839239
VGLL4	vestigial like 4 (Drosophila)	0.837163
ENDOD1	endonuclease domain containing 1	0.836682
CDC5L	CDC5 cell division cycle 5-like (S. pombe)	0.836418
PHOSPHO1	phosphatase, orphan 1	0.835686
ACTR3B	ARP3 actin-related protein 3 homolog B (yeast)	0.835163
CYB561	cytochrome b-561	0.83463
TRPM5	transient receptor potential cation channel, subfamily M, member 5	0.834183
LGALS9	lectin, galactoside-binding, soluble, 9 (galectin 9)	0.833211
CBX6	chromobox homolog 6	0.8327
TRPS1	trichorhinophalangeal syndrome I	0.832676
BCL2L13	BCL2-like 13 (apoptosis facilitator)	0.832439
NNT	nicotinamide nucleotide transhydrogenase	0.830366
MRPS14	mitochondrial ribosomal protein S14	0.82981
TMC4	transmembrane channel-like 4	0.829286
HIST1H2BC	histone cluster 1, H2bc	0.829261
HERC6	hect domain and RLD 6	0.82872
NMB	neuromedin B	0.826931
CAMK2N1	calcium/calmodulin-dependent protein kinase II inhibitor 1	0.825779
DGAT2	diacylglycerol O-acyltransferase homolog 2 (mouse)	0.823875
MACF1	microtubule-actin crosslinking factor 1	0.823598
LDHC	lactate dehydrogenase C	0.822103
MPV17	MpV17 mitochondrial inner membrane protein	0.821934
FDPS	farnesyl diphosphate synthase (farnesyl pyrophosphate synthetase, dimethylallyltranstransferase, geranyltranstransferase)	0.81924
HTRA3	HtrA serine peptidase 3	0.81767
ZHX2	zinc fingers and homeoboxes 2	0.816711
ATP8A1	ATPase, aminophospholipid transporter (APLT), Class I, type 8A, member 1	0.816512
PSRC1	proline/serine-rich coiled-coil 1	0.813901
DCT	dopachrome tautomerase (dopachrome delta-isomerase, tyrosine-related protein 2)	0.813411
LPP	LIM domain containing preferred translocation partner in lipoma	0.811807
SOX5	SRY (sex determining region Y)-box 5	0.811702
ZDHHC13	zinc finger, DHHC-type containing 13	0.811638
SLA	Src-like-adaptor	0.811343
MEOX1	mesenchyme homeobox 1	0.808616
ATP1B2	ATPase, Na+/K+ transporting, beta 2 polypeptide	0.806413
TSGA10	testis specific, 10	0.806273
EMG1	EMG1 nucleolar protein homolog (S. cerevisiae)	0.804392
HMMR	hyaluronan-mediated motility receptor (RHAMM)	0.804318
SNORA16A	small nucleolar RNA, H/ACA box 16A	0.804014
DEPDC1B	DEP domain containing 1B	0.803653
KLHL6	kelch-like 6 (Drosophila)	0.802733
RBM15	RNA binding motif protein 15	0.802202
RAN	RAN, member RAS oncogene family	0.800056
NEIL1	nei endonuclease VIII-like 1 (E. coli)	0.799691
HAS3	hyaluronan synthase 3	0.798242
PDIA4	protein disulfide isomerase family A, member 4	0.798112
HEBP1	heme binding protein 1	0.797991
CNR2	cannabinoid receptor 2 (macrophage)	0.797603
TSEN2	tRNA splicing endonuclease 2 homolog (S. cerevisiae)	0.797439
NPB	neuropeptide B	0.797426
ACYP2	acylphosphatase 2, muscle type	0.796975
GPR114	G protein-coupled receptor 114	0.794942
NAALADL1	N-acetylated alpha-linked acidic dipeptidase-like 1	0.793571
GBP4	guanylate binding protein 4	0.793308
CFB	complement factor B	0.790856
COL4A2	collagen, type IV, alpha 2	0.790683
ENTPD2	ectonucleoside triphosphate diphosphohydrolase 2	0.790155
RGS22	regulator of G-protein signalling 22	0.790155
CYSLTR2	cysteinyl leukotriene receptor 2	0.789813
WDR36	WD repeat domain 36	0.789468
PPA1	pyrophosphatase (inorganic) 1	0.788948
PPP2R1B	protein phosphatase 2 (formerly 2A), regulatory subunit A (PR 65), beta isoform	0.787204
KMO	kynurenine 3-monooxygenase (kynurenine 3-hydroxylase)	0.786538
PSMB9	proteasome (prosome, macropain) subunit, beta type, 9 (large multifunctional peptidase 2)	0.785644
NAGPA	N-acetylglucosamine-1-phosphodiester alpha-N-acetylglucosaminidase	0.784001
CHD3	chromodomain helicase DNA binding protein 3	0.78333
IER5	immediate early response 5	0.783181
RNGTT	RNA guanylyltransferase and 5'-phosphatase	0.783086
TMED8	transmembrane emp24 protein transport domain containing 8	0.782496
CST3	cystatin C (amyloid angiopathy and cerebral hemorrhage)	0.782011
LARS2	leucyl-tRNA synthetase 2, mitochondrial	0.781395
PLEKHA5	pleckstrin homology domain containing, family A member 5	0.780834
WDR75	WD repeat domain 75	0.78032
SLC7A8	solute carrier family 7 (cationic amino acid transporter, y+ system), member 8	0.779966
KIF3C	kinesin family member 3C	0.779409
SPTBN4	spectrin, beta, non-erythrocytic 4	0.778954
LNPEP	leucyl/cystinyl aminopeptidase	0.777051
SULF1	sulfatase 1	0.776569
PTPLB	protein tyrosine phosphatase-like (proline instead of catalytic arginine), member b	0.776381
SYNGR3	synaptogyrin 3	0.77598
TEAD1	TEA domain family member 1 (SV40 transcriptional enhancer factor)	0.775814
AP1G1	adaptor-related protein complex 1, gamma 1 subunit	0.774905
IFI27	interferon, alpha-inducible protein 27	0.774739
MT-TR	mitochondrially encoded tRNA arginine	0.774417
CARD6	caspase recruitment domain family, member 6	0.773785
PLEKHA7	pleckstrin homology domain containing, family A member 7	0.773213
TNFRSF18	tumor necrosis factor receptor superfamily, member 18	0.772567
DDX28	DEAD (Asp-Glu-Ala-Asp) box polypeptide 28	0.770492
BCL2L2	BCL2-like 2	0.770407
PLEKHA6	pleckstrin homology domain containing, family A member 6	0.769118
SLC30A5	solute carrier family 30 (zinc transporter), member 5	0.768621
MPPE1	metallophosphoesterase 1	0.767326
RAD54L	RAD54-like (S. cerevisiae)	0.766393
PHLDB3	pleckstrin homology-like domain, family B, member 3	0.764862
MX2	myxovirus (influenza virus) resistance 2 (mouse)	0.764651
RHOBTB3	Rho-related BTB domain containing 3	0.764381
WDR74	WD repeat domain 74	0.764141
MEN1	multiple endocrine neoplasia I	0.763062
DPY19L3	dpy-19-like 3 (C. elegans)	0.762803
LYSMD4	LysM, putative peptidoglycan-binding, domain containing 4	0.762422
FAM46B	family with sequence similarity 46, member B	0.762352
FHL3	four and a half LIM domains 3	0.761969
ZCWPW1	zinc finger, CW type with PWWP domain 1	0.761616
TAF1C	TATA box binding protein (TBP)-associated factor, RNA polymerase I, C, 110kDa	0.761484
COL22A1	collagen, type XXII, alpha 1	0.761025
ANAPC4	anaphase promoting complex subunit 4	0.759907
OAS3	2'-5'-oligoadenylate synthetase 3, 100kDa	0.759814
GPR171	G protein-coupled receptor 171	0.758248
SKIL	SKI-like	0.758111
GOT2	glutamic-oxaloacetic transaminase 2, mitochondrial (aspartate aminotransferase 2)	0.758045
MRPS21	mitochondrial ribosomal protein S21	0.758039
BUB1B	BUB1 budding uninhibited by benzimidazoles 1 homolog beta (yeast)	0.757879
TRPT1	tRNA phosphotransferase 1	0.757793
VASP	vasodilator-stimulated phosphoprotein	0.757366
SLC39A6	solute carrier family 39 (zinc transporter), member 6	0.757333
LRRC20	leucine rich repeat containing 20	0.756959
INHBA	inhibin, beta A (activin A, activin AB alpha polypeptide)	0.756755
OGDH	oxoglutarate (alpha-ketoglutarate) dehydrogenase (lipoamide)	0.756631
FMNL1	formin-like 1	0.756505
LRCH1	leucine-rich repeats and calponin homology (CH) domain containing 1	0.756492
DCLRE1B	DNA cross-link repair 1B (PSO2 homolog, S. cerevisiae)	0.755937
GFPT1	glutamine-fructose-6-phosphate transaminase 1	0.755077
LGI3	leucine-rich repeat LGI family, member 3	0.754108
PLA2G4C	phospholipase A2, group IVC (cytosolic, calcium-independent)	0.753895
CPT1A	carnitine palmitoyltransferase 1A (liver)	0.753888
SOX4	SRY (sex determining region Y)-box 4	0.753232
CSRP1	cysteine and glycine-rich protein 1	0.75256
COL6A2	collagen, type VI, alpha 2	0.750016
HSP90AA1	heat shock protein 90kDa alpha (cytosolic), class A member 1	0.750005
PDLIM7	PDZ and LIM domain 7 (enigma)	0.749471
NMNAT1	nicotinamide nucleotide adenylyltransferase 1	0.748898
DENND1A	DENN/MADD domain containing 1A	0.747766
DONSON	downstream neighbor of SON	0.74731
IFIT3	interferon-induced protein with tetratricopeptide repeats 3	0.746572
ATP10A	ATPase, Class V, type 10A	0.745851
UHRF1	ubiquitin-like, containing PHD and RING finger domains, 1	0.74541
COL4A1	collagen, type IV, alpha 1	0.745155
LRRC32	leucine rich repeat containing 32	0.744113
ADAMTS18	ADAM metallopeptidase with thrombospondin type 1 motif, 18	0.743956
IL5RA	interleukin 5 receptor, alpha	0.742393
TBC1D1	TBC1 (tre-2/USP6, BUB2, cdc16) domain family, member 1	0.742322
BATF	basic leucine zipper transcription factor, ATF-like	0.742302
ADAMTS15	ADAM metallopeptidase with thrombospondin type 1 motif, 15	0.741943
SLC25A39	solute carrier family 25, member 39	0.74194
ABCB4	ATP-binding cassette, sub-family B (MDR/TAP), member 4	0.741731
STK10	serine/threonine kinase 10	0.741644
FOXK1	forkhead box K1	0.741192
MYOM1	myomesin 1 (skelemin) 185kDa	0.740242
SYNE2	spectrin repeat containing, nuclear envelope 2	0.73965
MRPS36	mitochondrial ribosomal protein S36	0.738888
BOK	BCL2-related ovarian killer	0.738085
PRSS35	protease, serine, 35	0.738085
EBF1	early B-cell factor 1	0.738085
BLNK	B-cell linker	0.737403
PIK3CB	phosphoinositide-3-kinase, catalytic, beta polypeptide	0.736391
KCNK1	potassium channel, subfamily K, member 1	0.736191
PIGB	phosphatidylinositol glycan anchor biosynthesis, class B	0.735549
SP110	SP110 nuclear body protein	0.735528
LRRC40	leucine rich repeat containing 40	0.73497
PDCL3	phosducin-like 3	0.734282
FRZB	frizzled-related protein	0.732596
WNK2	WNK lysine deficient protein kinase 2	0.731969
HIST1H3E	histone cluster 1, H3e	0.731378
ADORA3	adenosine A3 receptor	0.731308
FGF2	fibroblast growth factor 2 (basic)	0.731082
CTTNBP2NL	CTTNBP2 N-terminal like	0.730555
MSRB2	methionine sulfoxide reductase B2	0.730224
HSP90AB1	heat shock protein 90kDa alpha (cytosolic), class B member 1	0.730169
STOML2	stomatin (EPB72)-like 2	0.72942
STK35	serine/threonine kinase 35	0.729089
FKBP4	FK506 binding protein 4, 59kDa	0.728836
WDFY4	WDFY family member 4	0.728231
SPRY4	sprouty homolog 4 (Drosophila)	0.7278
MARCO	macrophage receptor with collagenous structure	0.727763
MED12L	mediator of RNA polymerase II transcription, subunit 12 homolog (S. cerevisiae)-like	0.727509
BAZ1B	bromodomain adjacent to zinc finger domain, 1B	0.727358
IFNAR2	interferon (alpha, beta and omega) receptor 2	0.727212
MYH9	myosin, heavy chain 9, non-muscle	0.726762
PBK	PDZ binding kinase	0.726734
LENG9	leukocyte receptor cluster (LRC) member 9	0.726373
PSMA8	proteasome (prosome, macropain) subunit, alpha type, 8	0.72637
FAM83H	family with sequence similarity 83, member H	0.726351
MSX2	msh homeobox homolog 2 (Drosophila)	0.725408
GLI2	GLI-Kruppel family member GLI2	0.725187
NFATC1	nuclear factor of activated T-cells, cytoplasmic, calcineurin-dependent 1	0.725068
RRAD	Ras-related associated with diabetes	0.725068
CASD1	CAS1 domain containing 1	0.72492
RANBP1	RAN binding protein 1	0.722671
ADAMTS5	ADAM metallopeptidase with thrombospondin type 1 motif, 5 (aggrecanase-2)	0.72237
MYADM	myeloid-associated differentiation marker	0.722295
TCF15	transcription factor 15 (basic helix-loop-helix)	0.722196
TAF5	TAF5 RNA polymerase II, TATA box binding protein (TBP)-associated factor, 100kDa	0.721074
IER3IP1	immediate early response 3 interacting protein 1	0.720774
SPRY1	sprouty homolog 1, antagonist of FGF signaling (Drosophila)	0.719757
AIP	aryl hydrocarbon receptor interacting protein	0.719414
ATP6V1B1	ATPase, H+ transporting, lysosomal 56/58kDa, V1 subunit B1 (Renal tubular acidosis with deafness)	0.718977
IL27RA	interleukin 27 receptor, alpha	0.718249
DPP9	dipeptidyl-peptidase 9	0.718103
RBM38	RNA binding motif protein 38	0.717395
LRRC23	leucine rich repeat containing 23	0.717386
PLA2G2D	phospholipase A2, group IID	0.716017
NKAP	-	0.716016
GLRX	glutaredoxin (thioltransferase)	0.715939
LTB	lymphotoxin beta (TNF superfamily, member 3)	0.715054
TTC9	tetratricopeptide repeat domain 9	0.714894
TLR9	toll-like receptor 9	0.714648
KLHL22	kelch-like 22 (Drosophila)	0.714572
CYFIP1	cytoplasmic FMR1 interacting protein 1	0.714565
KCTD14	potassium channel tetramerisation domain containing 14	0.714496
ST3GAL2	ST3 beta-galactoside alpha-2,3-sialyltransferase 2	0.714455
SCAP	-	0.714189
TNC	tenascin C (hexabrachion)	0.713392
TIGD3	tigger transposable element derived 3	0.712984
LENG1	leukocyte receptor cluster (LRC) member 1	0.712615
HSP90B1	heat shock protein 90kDa beta (Grp94), member 1	0.712464
PIGO	phosphatidylinositol glycan anchor biosynthesis, class O	0.712414
RGL3	ral guanine nucleotide dissociation stimulator-like 3	0.712324
GLB1L	galactosidase, beta 1-like	0.712194
KLF11	Kruppel-like factor 11	0.71086
STAU1	staufen, RNA binding protein, homolog 1 (Drosophila)	0.710482
RHBDL3	rhomboid, veinlet-like 3 (Drosophila)	0.710271
CDH1	cadherin 1, type 1, E-cadherin (epithelial)	0.710171
SARS2	seryl-tRNA synthetase 2	0.709673
STIP1	stress-induced-phosphoprotein 1 (Hsp70/Hsp90-organizing protein)	0.709575
GCH1	GTP cyclohydrolase 1 (dopa-responsive dystonia)	0.709553
ENTPD1	ectonucleoside triphosphate diphosphohydrolase 1	0.709302
PECR	peroxisomal trans-2-enoyl-CoA reductase	0.709161
KRT71	keratin 71	0.709003
RUNX1	runt-related transcription factor 1 (acute myeloid leukemia 1; aml1 oncogene)	0.708615
PDE10A	phosphodiesterase 10A	0.708291
ETV6	ets variant gene 6 (TEL oncogene)	0.708056
PTK2B	PTK2B protein tyrosine kinase 2 beta	0.70726
KNG1	kininogen 1	0.707213
B4GALT7	xylosylprotein beta 1,4-galactosyltransferase, polypeptide 7 (galactosyltransferase I)	0.706974
FAM46C	family with sequence similarity 46, member C	0.706931
VPS37C	vacuolar protein sorting 37 homolog C (S. cerevisiae)	0.705905
ZBTB11	zinc finger and BTB domain containing 11	0.705506
DYNLRB1	dynein, light chain, roadblock-type 1	0.705414
DYSF	dysferlin, limb girdle muscular dystrophy 2B (autosomal recessive)	0.704272
MPI	mannose phosphate isomerase	0.704055
SEC31A	SEC31 homolog A (S. cerevisiae)	0.703951
DNTT	deoxynucleotidyltransferase, terminal	0.703787
KIF22	kinesin family member 22	0.70341
SERPINI1	serpin peptidase inhibitor, clade I (neuroserpin), member 1	0.70316
SHANK3	SH3 and multiple ankyrin repeat domains 3	0.703092
CXCL13	chemokine (C-X-C motif) ligand 13 (B-cell chemoattractant)	0.702755
CXCL9	chemokine (C-X-C motif) ligand 9	0.702342
PXMP2	peroxisomal membrane protein 2, 22kDa	0.702305
KRT19	keratin 19	0.702117
NRP1	neuropilin 1	0.701873
PTPRS	protein tyrosine phosphatase, receptor type, S	0.701795
ASL	argininosuccinate lyase	0.701564
HMGB2	high-mobility group box 2	0.700104
C1QB	complement component 1, q subcomponent, B chain	0.698806
RAB4A	RAB4A, member RAS oncogene family	0.697603
AIG1	androgen-induced 1	0.69665
SETD7	SET domain containing (lysine methyltransferase) 7	0.69637
EDEM1	ER degradation enhancer, mannosidase alpha-like 1	0.695978
ATP6V0D2	ATPase, H+ transporting, lysosomal 38kDa, V0 subunit d2	0.695787
TLE4	transducin-like enhancer of split 4 (E(sp1) homolog, Drosophila)	0.69575
CDH3	cadherin 3, type 1, P-cadherin (placental)	0.695407
CDKAL1	CDK5 regulatory subunit associated protein 1-like 1	0.694788
ARID1A	AT rich interactive domain 1A (SWI- like)	0.69463
JUN	jun oncogene	0.694261
NRIP1	nuclear receptor interacting protein 1	0.693726
GMCL1	germ cell-less homolog 1 (Drosophila)	0.693231
SSH2	slingshot homolog 2 (Drosophila)	0.692485
CAD	carbamoyl-phosphate synthetase 2, aspartate transcarbamylase, and dihydroorotase	0.691817
RPS19BP1	ribosomal protein S19 binding protein 1	0.691331
B4GALT3	UDP-Gal:betaGlcNAc beta 1,4- galactosyltransferase, polypeptide 3	0.691057
CD244	CD244 molecule, natural killer cell receptor 2B4	0.690467
PDPN	podoplanin	0.690432
GSTT1	glutathione S-transferase theta 1	0.689208
RAB15	RAB15, member RAS onocogene family	0.688935
PLSCR3	phospholipid scramblase 3	0.688243
RGS1	regulator of G-protein signalling 1	0.687915
HSPG2	heparan sulfate proteoglycan 2 (perlecan)	0.68718
SIRT3	sirtuin (silent mating type information regulation 2 homolog) 3 (S. cerevisiae)	0.68698
MS4A7	membrane-spanning 4-domains, subfamily A, member 7	0.68662
LHX2	LIM homeobox 2	0.686044
MOXD1	monooxygenase, DBH-like 1	0.685856
CEPT1	choline/ethanolamine phosphotransferase 1	0.685762
TCAM1	testicular cell adhesion molecule 1 homolog (mouse)	0.684759
RFXANK	regulatory factor X-associated ankyrin-containing protein	0.684324
NCOR2	nuclear receptor co-repressor 2	0.684314
GDF3	growth differentiation factor 3	0.68409
ATPAF2	ATP synthase mitochondrial F1 complex assembly factor 2	0.683996
ABHD1	abhydrolase domain containing 1	0.683852
DIXDC1	DIX domain containing 1	0.683515
EPHA5	EPH receptor A5	0.682543
NAP1L1	nucleosome assembly protein 1-like 1	0.682084
RASSF6	Ras association (RalGDS/AF-6) domain family 6	0.681933
ZDHHC6	zinc finger, DHHC-type containing 6	0.681582
NHP2L1	NHP2 non-histone chromosome protein 2-like 1 (S. cerevisiae)	0.681484
LMNB1	lamin B1	0.681118
COL5A3	collagen, type V, alpha 3	0.680957
CPXM1	carboxypeptidase X (M14 family), member 1	0.67988
PGAP1	-	0.679602
PTP4A3	protein tyrosine phosphatase type IVA, member 3	0.679118
PDIA3	protein disulfide isomerase family A, member 3	0.678644
ALDH7A1	aldehyde dehydrogenase 7 family, member A1	0.678002
LRRC8D	leucine rich repeat containing 8 family, member D	0.677698
SLC12A2	solute carrier family 12 (sodium/potassium/chloride transporters), member 2	0.67643
RGS10	regulator of G-protein signalling 10	0.676311
SRGAP1	SLIT-ROBO Rho GTPase activating protein 1	0.675898
NCBP1	nuclear cap binding protein subunit 1, 80kDa	0.675738
ITGA4	integrin, alpha 4 (antigen CD49D, alpha 4 subunit of VLA-4 receptor)	0.675346
RGS2	regulator of G-protein signalling 2, 24kDa	0.675198
SLC28A3	solute carrier family 28 (sodium-coupled nucleoside transporter), member 3	0.674792
FMN1	formin 1	0.674547
EPRS	glutamyl-prolyl-tRNA synthetase	0.674084
SLC7A13	solute carrier family 7, (cationic amino acid transporter, y+ system) member 13	0.67408
RAD51C	RAD51 homolog C (S. cerevisiae)	0.673852
SNORD45B	small nucleolar RNA, C/D box 45B	0.673826
CD82	CD82 molecule	0.673812
DTX3L	deltex 3-like (Drosophila)	0.673769
SLC7A2	solute carrier family 7 (cationic amino acid transporter, y+ system), member 2	0.673721
FNBP1L	formin binding protein 1-like	0.673549
CD9	CD9 molecule	0.673223
SYCE2	synaptonemal complex central element protein 2	0.672872
CIITA	class II, major histocompatibility complex, transactivator	0.672821
DHX34	DEAH (Asp-Glu-Ala-His) box polypeptide 34	0.672245
UPP1	uridine phosphorylase 1	0.672101
PCTP	phosphatidylcholine transfer protein	0.671953
SLC37A1	solute carrier family 37 (glycerol-3-phosphate transporter), member 1	0.671828
RAB6B	RAB6B, member RAS oncogene family	0.671776
TRAP1	TNF receptor-associated protein 1	0.671361
UHRF2	ubiquitin-like, containing PHD and RING finger domains, 2	0.671157
P2RY14	purinergic receptor P2Y, G-protein coupled, 14	0.670903
RAB11FIP3	RAB11 family interacting protein 3 (class II)	0.670882
SOX8	SRY (sex determining region Y)-box 8	0.670865
IL12RB2	interleukin 12 receptor, beta 2	0.670625
B3GNT5	UDP-GlcNAc:betaGal beta-1,3-N-acetylglucosaminyltransferase 5	0.670464
C1QC	complement component 1, q subcomponent, C chain	0.67038
ADAMTS12	ADAM metallopeptidase with thrombospondin type 1 motif, 12	0.67018
SLC27A6	solute carrier family 27 (fatty acid transporter), member 6	0.669881
FDFT1	farnesyl-diphosphate farnesyltransferase 1	0.669852
MATN2	matrilin 2	0.669729
FNDC4	fibronectin type III domain containing 4	0.668945
LCMT2	leucine carboxyl methyltransferase 2	0.668247
TLR1	toll-like receptor 1	0.667941
HCLS1	hematopoietic cell-specific Lyn substrate 1	0.667825
DHPS	deoxyhypusine synthase	0.667783
IDI1	isopentenyl-diphosphate delta isomerase 1	0.666275
MRPL14	mitochondrial ribosomal protein L14	0.66539
NEDD8	neural precursor cell expressed, developmentally down-regulated 8	0.665317
IFI30	interferon, gamma-inducible protein 30	0.665179
ADAM10	ADAM metallopeptidase domain 10	0.663408
MCM6	MCM6 minichromosome maintenance deficient 6 (MIS5 homolog, S. pombe) (S. cerevisiae)	0.662883
PLK4	polo-like kinase 4 (Drosophila)	0.662856
GTF2A2	general transcription factor IIA, 2, 12kDa	0.662266
MAP2	microtubule-associated protein 2	0.661441
CACNA1D	calcium channel, voltage-dependent, L type, alpha 1D subunit	0.661296
YOD1	YOD1 OTU deubiquinating enzyme 1 homolog (S. cerevisiae)	0.660038
PLEKHA2	pleckstrin homology domain containing, family A (phosphoinositide binding specific) member 2	0.659942
VASH1	vasohibin 1	0.659907
NOX1	NADPH oxidase 1	0.659609
TMCC3	transmembrane and coiled-coil domain family 3	0.659098
SH3BP2	SH3-domain binding protein 2	0.658416
TAF10	TAF10 RNA polymerase II, TATA box binding protein (TBP)-associated factor, 30kDa	0.657877
FAM49A	family with sequence similarity 49, member A	0.657643
TIMM9	translocase of inner mitochondrial membrane 9 homolog (yeast)	0.657455
ELOVL5	ELOVL family member 5, elongation of long chain fatty acids (FEN1/Elo2, SUR4/Elo3-like, yeast)	0.657254
SNORD4A	small nucleolar RNA, C/D box 4A	0.656804
SPARC	secreted protein, acidic, cysteine-rich (osteonectin)	0.656247
DBNDD2	dysbindin (dystrobrevin binding protein 1) domain containing 2	0.655377
FIZ1	FLT3-interacting zinc finger 1	0.655005
AKNA	AT-hook transcription factor	0.654886
FGF13	fibroblast growth factor 13	0.654528
CPXM2	carboxypeptidase X (M14 family), member 2	0.654115
CENPK	centromere protein K	0.652942
SCRN1	secernin 1	0.652871
HMGCL	3-hydroxymethyl-3-methylglutaryl-Coenzyme A lyase (hydroxymethylglutaricaciduria)	0.65286
ZW10	ZW10, kinetochore associated, homolog (Drosophila)	0.652143
MYO1B	myosin IB	0.649776
TRIM2	tripartite motif-containing 2	0.649489
ERH	enhancer of rudimentary homolog (Drosophila)	0.649333
GLO1	glyoxalase I	0.649007
LTBP1	latent transforming growth factor beta binding protein 1	0.647975
U2AF1L4	U2 small nuclear RNA auxiliary factor 1-like 4	0.647621
CUEDC1	CUE domain containing 1	0.646659
MYO1F	myosin IF	0.646596
MTMR11	myotubularin related protein 11	0.64623
RRAS2	related RAS viral (r-ras) oncogene homolog 2	0.646102
SCN4B	sodium channel, voltage-gated, type IV, beta	0.6459
SLC35D2	solute carrier family 35, member D2	0.644468
ITGB1BP1	integrin beta 1 binding protein 1	0.644172
TGM2	transglutaminase 2 (C polypeptide, protein-glutamine-gamma-glutamyltransferase)	0.643798
MTRR	5-methyltetrahydrofolate-homocysteine methyltransferase reductase	0.643512
SHC2	SHC (Src homology 2 domain containing) transforming protein 2	0.642186
CSF1	colony stimulating factor 1 (macrophage)	0.641892
FOSB	FBJ murine osteosarcoma viral oncogene homolog B	0.639968
PEG3	paternally expressed 3	0.639796
SEPHS2	selenophosphate synthetase 2	0.639499
MAPKAP1	mitogen-activated protein kinase associated protein 1	0.639424
DUSP19	dual specificity phosphatase 19	0.639416
GPX1	glutathione peroxidase 1	0.63926
OIT3	oncoprotein induced transcript 3	0.639
FBXO47	-	0.638986
CD5L	CD5 molecule-like	0.638759
YES1	v-yes-1 Yamaguchi sarcoma viral oncogene homolog 1	0.638585
NTN1	netrin 1	0.638279
VKORC1	vitamin K epoxide reductase complex, subunit 1	0.638188
N4BP1	-	0.638067
HIVEP2	human immunodeficiency virus type I enhancer binding protein 2	0.638007
RAP1GDS1	RAP1, GTP-GDP dissociation stimulator 1	0.637874
SNORD12	small nucleolar RNA, C/D box 12	0.637079
IRX5	iroquois homeobox protein 5	0.636843
DPY19L1	dpy-19-like 1 (C. elegans)	0.63653
GAB2	GRB2-associated binding protein 2	0.636471
GALNT9	UDP-N-acetyl-alpha-D-galactosamine:polypeptide N-acetylgalactosaminyltransferase 9 (GalNAc-T9)	0.636469
COMMD6	COMM domain containing 6	0.636328
LTBP2	latent transforming growth factor beta binding protein 2	0.636293
NOVA2	neuro-oncological ventral antigen 2	0.636098
SLC39A10	solute carrier family 39 (zinc transporter), member 10	0.635628
HPS1	Hermansky-Pudlak syndrome 1	0.63534
IGHJ2	immunoglobulin heavy joining 2	0.634766
ECHDC2	enoyl Coenzyme A hydratase domain containing 2	0.634557
CHM	choroideremia (Rab escort protein 1)	0.634255
ZFP62	zinc finger protein 62 homolog (mouse)	0.63376
SNX25	sorting nexin 25	0.633085
CC2D1A	coiled-coil and C2 domain containing 1A	0.632921
TGIF2	TGFB-induced factor 2 (TALE family homeobox)	0.632911
ANGPTL2	angiopoietin-like 2	0.632833
RAPGEF5	Rap guanine nucleotide exchange factor (GEF) 5	0.631988
CCNI	cyclin I	0.631913
EPS8L1	EPS8-like 1	0.631617
CYB5R1	cytochrome b5 reductase 1	0.631281
PLN	phospholamban	0.631069
KBTBD8	kelch repeat and BTB (POZ) domain containing 8	0.630664
ASB3	ankyrin repeat and SOCS box-containing 3	0.630359
CEBPA	CCAAT/enhancer binding protein (C/EBP), alpha	0.628931
MRPL52	mitochondrial ribosomal protein L52	0.62854
ATF5	activating transcription factor 5	0.628385
DGKK	diacylglycerol kinase, kappa	0.627428
SLC7A1	solute carrier family 7 (cationic amino acid transporter, y+ system), member 1	0.62736
MEIG1	meiosis expressed gene 1 homolog (mouse)	0.627259
ADARB1	adenosine deaminase, RNA-specific, B1 (RED1 homolog rat)	0.6272
MRPS15	mitochondrial ribosomal protein S15	0.626463
LRRC3	leucine rich repeat containing 3	0.626385
FUBP3	far upstream element (FUSE) binding protein 3	0.624829
MVD	mevalonate (diphospho) decarboxylase	0.62456
MARK2	MAP/microtubule affinity-regulating kinase 2	0.624472
CAMK2B	calcium/calmodulin-dependent protein kinase (CaM kinase) II beta	0.622472
DHDH	dihydrodiol dehydrogenase (dimeric)	0.622137
CTDSPL	CTD (carboxy-terminal domain, RNA polymerase II, polypeptide A) small phosphatase-like	0.621892
PRKD2	protein kinase D2	0.620933
OMA1	OMA1 homolog, zinc metallopeptidase (S. cerevisiae)	0.620769
CSTF1	cleavage stimulation factor, 3' pre-RNA, subunit 1, 50kDa	0.620584
DPEP1	dipeptidase 1 (renal)	0.620283
CITED4	Cbp/p300-interacting transactivator, with Glu/Asp-rich carboxy-terminal domain, 4	0.620015
IFI44	interferon-induced protein 44	0.619485
TBC1D7	TBC1 domain family, member 7	0.619311
ASNSD1	asparagine synthetase domain containing 1	0.619157
PPIC	peptidylprolyl isomerase C (cyclophilin C)	0.618962
GUSB	glucuronidase, beta	0.618895
DACT3	dapper, antagonist of beta-catenin, homolog 3 (Xenopus laevis)	0.618258
PPIH	peptidylprolyl isomerase H (cyclophilin H)	0.618232
CDKN1B	cyclin-dependent kinase inhibitor 1B (p27, Kip1)	0.617831
MCTP1	multiple C2 domains, transmembrane 1	0.617508
SLC16A3	solute carrier family 16, member 3 (monocarboxylic acid transporter 4)	0.617
POLR3B	polymerase (RNA) III (DNA directed) polypeptide B	0.616487
MMAB	methylmalonic aciduria (cobalamin deficiency) cblB type	0.616125
FREM2	FRAS1 related extracellular matrix protein 2	0.61579
PGM2L1	phosphoglucomutase 2-like 1	0.615321
RBM19	RNA binding motif protein 19	0.615039
DACH1	dachshund homolog 1 (Drosophila)	0.614858
ECT2	epithelial cell transforming sequence 2 oncogene	0.614626
PHF13	PHD finger protein 13	0.614454
MRPS25	mitochondrial ribosomal protein S25	0.614443
PPAPDC1B	phosphatidic acid phosphatase type 2 domain containing 1B	0.614164
TGFB2	transforming growth factor, beta 2	0.614016
RHBDD1	rhomboid domain containing 1	0.613952
CRELD1	cysteine-rich with EGF-like domains 1	0.6138
VILL	villin-like	0.613444
ZDHHC23	zinc finger, DHHC-type containing 23	0.613306
ZMYM3	zinc finger, MYM-type 3	0.612857
RASGRP4	RAS guanyl releasing protein 4	0.612521
TSC22D2	TSC22 domain family, member 2	0.612487
KBTBD11	kelch repeat and BTB (POZ) domain containing 11	0.612464
SORD	sorbitol dehydrogenase	0.612207
SLIT3	slit homolog 3 (Drosophila)	0.611988
ZXDA	zinc finger, X-linked, duplicated A	0.611749
RPS6KB1	ribosomal protein S6 kinase, 70kDa, polypeptide 1	0.611595
PIGS	phosphatidylinositol glycan anchor biosynthesis, class S	0.61141
EPOR	erythropoietin receptor	0.611104
ITGAM	integrin, alpha M (complement component 3 receptor 3 subunit)	0.610483
LRBA	LPS-responsive vesicle trafficking, beach and anchor containing	0.610358
HMBS	hydroxymethylbilane synthase	0.610299
CREB3L3	cAMP responsive element binding protein 3-like 3	0.61009
KRT6A	keratin 6A	0.610067
GEMIN4	gem (nuclear organelle) associated protein 4	0.609855
RPL15	ribosomal protein L15	0.609556
FRY	furry homolog (Drosophila)	0.609111
SNORD83B	small nucleolar RNA, C/D box 83B	0.609015
ADAM33	ADAM metallopeptidase domain 33	0.60834
STX16	syntaxin 16	0.607975
FRYL	furry homolog-like (Drosophila)	0.607901
PARP14	poly (ADP-ribose) polymerase family, member 14	0.607447
ADAMDEC1	ADAM-like, decysin 1	0.606031
PLA2G6	phospholipase A2, group VI (cytosolic, calcium-independent)	0.605801
JAK3	Janus kinase 3 (a protein tyrosine kinase, leukocyte)	0.605795
EGR3	early growth response 3	0.605559
DKK3	dickkopf homolog 3 (Xenopus laevis)	0.605231
PARP9	poly (ADP-ribose) polymerase family, member 9	0.605159
ANKS6	ankyrin repeat and sterile alpha motif domain containing 6	0.604642
ATF3	activating transcription factor 3	0.604334
ASPM	asp (abnormal spindle) homolog, microcephaly associated (Drosophila)	0.604306
CARD10	caspase recruitment domain family, member 10	0.603843
KLHDC4	kelch domain containing 4	0.603348
SNRPA1	small nuclear ribonucleoprotein polypeptide A'	0.603044
SPPL2A	-	0.602926
NFYA	nuclear transcription factor Y, alpha	0.602908
GINS2	GINS complex subunit 2 (Psf2 homolog)	0.602258
ARHGEF9	Cdc42 guanine nucleotide exchange factor (GEF) 9	0.601693
CRLF3	cytokine receptor-like factor 3	0.601273
LRRC51	leucine rich repeat containing 51	0.600851
GPC4	glypican 4	0.600836
DNMT3A	DNA (cytosine-5-)-methyltransferase 3 alpha	0.600296
MRRF	mitochondrial ribosome recycling factor	0.600015
RUFY1	RUN and FYVE domain containing 1	0.599484
EID1	EP300 interacting inhibitor of differentiation 1	0.599484
HSPE1	heat shock 10kDa protein 1 (chaperonin 10)	0.59842
ARHGAP5	Rho GTPase activating protein 5	0.598326
DEPDC5	DEP domain containing 5	0.596727
AUP1	ancient ubiquitous protein 1	0.596051
LTV1	LTV1 homolog (S. cerevisiae)	0.595044
SQLE	squalene epoxidase	0.594734
THSD4	thrombospondin, type I, domain containing 4	0.594707
COL5A1	collagen, type V, alpha 1	0.594196
TBL2	transducin (beta)-like 2	0.594021
CSPG4	chondroitin sulfate proteoglycan 4 (melanoma-associated)	0.593922
APPBP2	amyloid beta precursor protein (cytoplasmic tail) binding protein 2	0.593176
MBD5	methyl-CpG binding domain protein 5	0.593167
SENP7	SUMO1/sentrin specific peptidase 7	0.592827
PLEKHF2	pleckstrin homology domain containing, family F (with FYVE domain) member 2	0.592017
GPR55	G protein-coupled receptor 55	0.591202
SEC22B	SEC22 vesicle trafficking protein homolog B (S. cerevisiae)	0.591113
SIGLEC1	sialic acid binding Ig-like lectin 1, sialoadhesin	0.589652
NUDT16	nudix (nucleoside diphosphate linked moiety X)-type motif 16	0.589201
NUDCD3	NudC domain containing 3	0.588784
ARHGEF17	Rho guanine nucleotide exchange factor (GEF) 17	0.588682
GALC	galactosylceramidase	0.588554
MCM7	MCM7 minichromosome maintenance deficient 7 (S. cerevisiae)	0.588331
RCHY1	ring finger and CHY zinc finger domain containing 1	0.588268
GNB1L	guanine nucleotide binding protein (G protein), beta polypeptide 1-like	0.588266
GSG2	germ cell associated 2 (haspin)	0.588257
KCNC3	potassium voltage-gated channel, Shaw-related subfamily, member 3	0.587727
EML4	echinoderm microtubule associated protein like 4	0.587677
PARP12	poly (ADP-ribose) polymerase family, member 12	0.587478
USP11	ubiquitin specific peptidase 11	0.587364
RBM11	RNA binding motif protein 11	0.587343
SEC61A2	Sec61 alpha 2 subunit (S. cerevisiae)	0.5873
LIX1	Lix1 homolog (mouse)	0.58682
RSL1D1	ribosomal L1 domain containing 1	0.586529
DECR1	2,4-dienoyl CoA reductase 1, mitochondrial	0.586479
SLC1A5	solute carrier family 1 (neutral amino acid transporter), member 5	0.586174
MMP11	matrix metallopeptidase 11 (stromelysin 3)	0.58617
IL17RA	interleukin 17 receptor A	0.586047
LCP2	lymphocyte cytosolic protein 2 (SH2 domain containing leukocyte protein of 76kDa)	0.586046
CLEC7A	C-type lectin domain family 7, member A	0.585885
PCBP1	poly(rC) binding protein 1	0.585692
GBP7	guanylate binding protein 7	0.585587
NDUFC1	NADH dehydrogenase (ubiquinone) 1, subcomplex unknown, 1, 6kDa	0.585544
DHX37	DEAH (Asp-Glu-Ala-His) box polypeptide 37	0.585438
BRAF	v-raf murine sarcoma viral oncogene homolog B1	0.585158
RBM39	RNA binding motif protein 39	0.584548
TTC28	tetratricopeptide repeat domain 28	0.583799
CLCN3	chloride channel 3	0.58378
SAAL1	serum amyloid A-like 1	0.583716
GPR82	G protein-coupled receptor 82	0.583514
RAB30	RAB30, member RAS oncogene family	0.58333
PTGS1	prostaglandin-endoperoxide synthase 1 (prostaglandin G/H synthase and cyclooxygenase)	0.583298
FNDC3B	fibronectin type III domain containing 3B	0.582672
IFT80	intraflagellar transport 80 homolog (Chlamydomonas)	0.582418
SRR	serine racemase	0.581655
AP1S3	adaptor-related protein complex 1, sigma 3 subunit	0.581224
LRRC8E	leucine rich repeat containing 8 family, member E	0.580717
CASC5	cancer susceptibility candidate 5	0.580271
SCARB1	scavenger receptor class B, member 1	0.579945
BIN1	bridging integrator 1	0.57991
WDR89	WD repeat domain 89	0.579854
LCOR	ligand dependent nuclear receptor corepressor	0.579503
SEPN1	selenoprotein N, 1	0.578968
POLD1	polymerase (DNA directed), delta 1, catalytic subunit 125kDa	0.578632
MAP3K9	mitogen-activated protein kinase kinase kinase 9	0.578579
HMCN1	hemicentin 1	0.578003
BANP	BTG3 associated nuclear protein	0.577903
ABT1	activator of basal transcription 1	0.577224
MPP5	membrane protein, palmitoylated 5 (MAGUK p55 subfamily member 5)	0.576932
STK11	serine/threonine kinase 11	0.575446
XYLT1	xylosyltransferase I	0.575266
IQSEC2	IQ motif and Sec7 domain 2	0.574894
DYNLL2	dynein, light chain, LC8-type 2	0.574589
NR1H3	nuclear receptor subfamily 1, group H, member 3	0.574218
MT-TP	mitochondrially encoded tRNA proline	0.574162
GABBR2	gamma-aminobutyric acid (GABA) B receptor, 2	0.573799
FGD3	FYVE, RhoGEF and PH domain containing 3	0.573603
NDUFA3	NADH dehydrogenase (ubiquinone) 1 alpha subcomplex, 3, 9kDa	0.573293
PBXIP1	pre-B-cell leukemia transcription factor interacting protein 1	0.573292
KERA	keratocan	0.573083
AHDC1	AT hook, DNA binding motif, containing 1	0.572874
TNS3	tensin 3	0.572622
FASTKD2	FAST kinase domains 2	0.572617
MRGPRF	MAS-related GPR, member F	0.572283
SASH1	SAM and SH3 domain containing 1	0.572176
CCDC73	coiled-coil domain containing 73	0.572021
ICAM2	intercellular adhesion molecule 2	0.571513
LRP6	low density lipoprotein receptor-related protein 6	0.571289
MNS1	meiosis-specific nuclear structural 1	0.571243
CCIN	calicin	0.571209
ARNTL	aryl hydrocarbon receptor nuclear translocator-like	0.571126
SOAT1	sterol O-acyltransferase (acyl-Coenzyme A: cholesterol acyltransferase) 1	0.571009
RET	ret proto-oncogene (multiple endocrine neoplasia and medullary thyroid carcinoma 1, Hirschsprung disease)	0.5709
RAVER2	ribonucleoprotein, PTB-binding 2	0.5709
KRT28	keratin 28	0.569996
DMBT1	deleted in malignant brain tumors 1	0.569881
SLC16A10	solute carrier family 16, member 10 (aromatic amino acid transporter)	0.569526
COX6B2	cytochrome c oxidase subunit VIb polypeptide 2 (testis)	0.569512
TBKBP1	TBK1 binding protein 1	0.569382
TMEM173	transmembrane protein 173	0.569058
GPR37L1	G protein-coupled receptor 37 like 1	0.569009
WNT7B	wingless-type MMTV integration site family, member 7B	0.568967
FOS	v-fos FBJ murine osteosarcoma viral oncogene homolog	0.568943
GEMIN7	gem (nuclear organelle) associated protein 7	0.568916
ADIPOQ	adiponectin, C1Q and collagen domain containing	0.568878
RSPO4	R-spondin family, member 4	0.568878
ATG10	ATG10 autophagy related 10 homolog (S. cerevisiae)	0.56848
STK32A	serine/threonine kinase 32A	0.568249
EFCAB1	EF-hand calcium binding domain 1	0.568046
ALDH1A2	aldehyde dehydrogenase 1 family, member A2	0.567996
CLDN1	claudin 1	0.567755
SAMD5	sterile alpha motif domain containing 5	0.567715
OPHN1	oligophrenin 1	0.567611
IHH	Indian hedgehog homolog (Drosophila)	0.567564
NMU	neuromedin U	0.567564
NKIRAS1	NFKB inhibitor interacting Ras-like 1	0.567319
KCTD19	potassium channel tetramerisation domain containing 19	0.567186
NOTUM	notum pectinacetylesterase homolog (Drosophila)	0.567186
SLC8A2	solute carrier family 8 (sodium-calcium exchanger), member 2	0.567181
PYCR1	pyrroline-5-carboxylate reductase 1	0.566927
DPYSL2	dihydropyrimidinase-like 2	0.566757
IGJ	immunoglobulin J polypeptide, linker protein for immunoglobulin alpha and mu polypeptides	0.566601
GRIK2	glutamate receptor, ionotropic, kainate 2	0.566601
TBX1	T-box 1	0.566586
GUCY1A3	guanylate cyclase 1, soluble, alpha 3	0.56654
ARID2	AT rich interactive domain 2 (ARID, RFX-like)	0.566474
ADAM17	ADAM metallopeptidase domain 17 (tumor necrosis factor, alpha, converting enzyme)	0.56644
CFD	complement factor D (adipsin)	0.566431
GPR75	G protein-coupled receptor 75	0.566431
CD34	CD34 molecule	0.566145
VIT	vitrin	0.565939
CCDC107	coiled-coil domain containing 107	0.565383
HEY2	hairy/enhancer-of-split related with YRPW motif 2	0.565197
TYR	tyrosinase (oculocutaneous albinism IA)	0.565085
SMR3A	submaxillary gland androgen regulated protein 3 homolog A (mouse)	0.56501
CHORDC1	cysteine and histidine-rich domain (CHORD)-containing 1	0.564298
SYNJ2BP	synaptojanin 2 binding protein	0.564273
CDC27	cell division cycle 27	0.564234
IGSF9B	immunoglobulin superfamily, member 9B	0.564146
PRODH	proline dehydrogenase (oxidase) 1	0.563751
EGFLAM	EGF-like, fibronectin type III and laminin G domains	0.563676
SNORD111	small nucleolar RNA, C/D box 111	0.563676
VAV1	vav 1 oncogene	0.56338
GSTA4	glutathione S-transferase A4	0.56337
B3GNT6	UDP-GlcNAc:betaGal beta-1,3-N-acetylglucosaminyltransferase 6 (core 3 synthase)	0.56337
CD3G	CD3g molecule, gamma (CD3-TCR complex)	0.56337
SNX12	sorting nexin 12	0.563357
GYLTL1B	glycosyltransferase-like 1B	0.563152
GFI1	growth factor independent 1	0.563152
LYPD1	LY6/PLAUR domain containing 1	0.562843
SLC5A7	solute carrier family 5 (choline transporter), member 7	0.562843
IMPG2	interphotoreceptor matrix proteoglycan 2	0.562843
KRT73	keratin 73	0.562843
PLCG2	phospholipase C, gamma 2 (phosphatidylinositol-specific)	0.562816
DAPL1	death associated protein-like 1	0.56224
NOX4	NADPH oxidase 4	0.56224
BTBD16	BTB (POZ) domain containing 16	0.56224
PBX4	pre-B-cell leukemia transcription factor 4	0.56224
LGR5	leucine-rich repeat-containing G protein-coupled receptor 5	0.561902
ZNRF2	zinc and ring finger 2	0.561731
NAT14	N-acetyltransferase 14	0.561598
MYBPH	myosin binding protein H	0.560898
SLC44A3	solute carrier family 44, member 3	0.560898
PCDH11X	protocadherin 11 X-linked	0.56083
SNORD8	small nucleolar RNA, C/D box 8	0.56083
NAALAD2	N-acetylated alpha-linked acidic dipeptidase 2	0.56083
GRIK3	glutamate receptor, ionotropic, kainate 3	0.56083
SLC6A2	solute carrier family 6 (neurotransmitter transporter, noradrenalin), member 2	0.56083
TTPA	tocopherol (alpha) transfer protein (ataxia (Friedreich-like) with vitamin E deficiency)	0.56083
CYP2U1	cytochrome P450, family 2, subfamily U, polypeptide 1	0.56083
DNASE1	deoxyribonuclease I	0.560651
LRRC48	leucine rich repeat containing 48	0.560651
GLT1D1	glycosyltransferase 1 domain containing 1	0.559817
GPR161	G protein-coupled receptor 161	0.559598
TCFL5	transcription factor-like 5 (basic helix-loop-helix)	0.559598
MASP2	mannan-binding lectin serine peptidase 2	0.559598
RIMS4	regulating synaptic membrane exocytosis 4	0.559598
C1QTNF7	C1q and tumor necrosis factor related protein 7	0.559598
STOM	stomatin	0.559539
CPNE3	copine III	0.559523
GDAP1L1	ganglioside-induced differentiation-associated protein 1-like 1	0.55931
EPHB1	EPH receptor B1	0.55931
PDE3A	phosphodiesterase 3A, cGMP-inhibited	0.55931
IZUMO1	izumo sperm-egg fusion 1	0.55931
RRAGB	Ras-related GTP binding B	0.559201
EBF3	early B-cell factor 3	0.559171
TFAP2B	transcription factor AP-2 beta (activating enhancer binding protein 2 beta)	0.559046
HSPA8	heat shock 70kDa protein 8	0.559043
YBX2	Y box binding protein 2	0.559029
CCR8	chemokine (C-C motif) receptor 8	0.559029
TCIRG1	T-cell, immune regulator 1, ATPase, H+ transporting, lysosomal V0 subunit A3	0.558903
TNFSF14	tumor necrosis factor (ligand) superfamily, member 14	0.558638
KCNJ2	potassium inwardly-rectifying channel, subfamily J, member 2	0.558625
AEBP2	AE binding protein 2	0.558565
PLEKHM1	pleckstrin homology domain containing, family M (with RUN domain) member 1	0.558286
ACTN1	actinin, alpha 1	0.55818
FGB	fibrinogen beta chain	0.558168
FOXE1	forkhead box E1 (thyroid transcription factor 2)	0.558168
CYP26A1	cytochrome P450, family 26, subfamily A, polypeptide 1	0.558168
MYCBP2	MYC binding protein 2	0.55797
ALX4	aristaless-like homeobox 4	0.557826
MSN	moesin	0.557599
MGP	matrix Gla protein	0.557586
PLA2G4E	phospholipase A2, group IVE	0.557521
RFTN2	raftlin family member 2	0.557504
EFEMP2	EGF-containing fibulin-like extracellular matrix protein 2	0.557471
CECR2	cat eye syndrome chromosome region, candidate 2	0.557375
SLC5A11	solute carrier family 5 (sodium/glucose cotransporter), member 11	0.557375
SEMA5B	sema domain, seven thrombospondin repeats (type 1 and type 1-like), transmembrane domain (TM) and short cytoplasmic domain, (semaphorin) 5B	0.557375
NPBWR1	neuropeptides B/W receptor 1	0.557375
ASB11	ankyrin repeat and SOCS box-containing 11	0.557375
SNAP91	synaptosomal-associated protein, 91kDa homolog (mouse)	0.557375
COL24A1	collagen, type XXIV, alpha 1	0.557375
SRGAP2	SLIT-ROBO Rho GTPase activating protein 2	0.557121
KCNC2	potassium voltage-gated channel, Shaw-related subfamily, member 2	0.557069
SLC22A3	solute carrier family 22 (extraneuronal monoamine transporter), member 3	0.557069
MS4A1	membrane-spanning 4-domains, subfamily A, member 1	0.557069
PPP1R1A	protein phosphatase 1, regulatory (inhibitor) subunit 1A	0.557069
P2RX5	purinergic receptor P2X, ligand-gated ion channel, 5	0.556864
NGEF	neuronal guanine nucleotide exchange factor	0.556483
IFNK	interferon, kappa	0.556483
HOXB3	homeobox B3	0.556483
MTX2	metaxin 2	0.556114
MLLT3	myeloid/lymphoid or mixed-lineage leukemia (trithorax homolog, Drosophila); translocated to, 3	0.555431
DMTF1	cyclin D binding myb-like transcription factor 1	0.555374
PTCH2	patched homolog 2 (Drosophila)	0.554975
USP13	ubiquitin specific peptidase 13 (isopeptidase T-3)	0.554975
CORIN	corin, serine peptidase	0.554975
B4GALNT3	beta-1,4-N-acetyl-galactosaminyl transferase 3	0.554975
CAPN6	calpain 6	0.554975
FGFRL1	fibroblast growth factor receptor-like 1	0.554924
PRAF2	PRA1 domain family, member 2	0.554874
GFRA1	GDNF family receptor alpha 1	0.554782
MYH15	myosin, heavy chain 15	0.554634
PYHIN1	pyrin and HIN domain family, member 1	0.554557
SSBP3	single stranded DNA binding protein 3	0.554547
TMEM161B	transmembrane protein 161B	0.554495
COQ5	coenzyme Q5 homolog, methyltransferase (S. cerevisiae)	0.554486
GLIS1	GLIS family zinc finger 1	0.554478
TRO	trophinin	0.554478
TNNT2	troponin T type 2 (cardiac)	0.554478
APOBEC2	apolipoprotein B mRNA editing enzyme, catalytic polypeptide-like 2	0.554478
KATNAL2	katanin p60 subunit A-like 2	0.554478
PREX1	-	0.554472
TRIM68	tripartite motif-containing 68	0.554296
EEF1G	eukaryotic translation elongation factor 1 gamma	0.55401
TSPAN14	tetraspanin 14	0.553559
ALAS2	aminolevulinate, delta-, synthase 2 (sideroblastic/hypochromic anemia)	0.552048
GPR123	G protein-coupled receptor 123	0.552048
ACHE	acetylcholinesterase (Yt blood group)	0.552048
RAB3B	RAB3B, member RAS oncogene family	0.552048
VIPR2	vasoactive intestinal peptide receptor 2	0.552048
SORBS2	sorbin and SH3 domain containing 2	0.552048
CLSTN2	calsyntenin 2	0.552048
SLC4A5	solute carrier family 4, sodium bicarbonate cotransporter, member 5	0.552048
LRP2BP	LRP2 binding protein	0.552048
FOXP3	forkhead box P3	0.551919
PZP	pregnancy-zone protein	0.551919
LONRF2	LON peptidase N-terminal domain and ring finger 2	0.551919
ARSJ	arylsulfatase family, member J	0.551919
PCDHB4	protocadherin beta 4	0.551919
STEAP2	six transmembrane epithelial antigen of the prostate 2	0.551919
HSPA12B	heat shock 70kD protein 12B	0.551919
NFASC	neurofascin homolog (chicken)	0.551919
DHTKD1	dehydrogenase E1 and transketolase domain containing 1	0.55147
RFX1	regulatory factor X, 1 (influences HLA class II expression)	0.551412
MYO1E	myosin IE	0.551241
SYT11	synaptotagmin XI	0.550459
SULF2	sulfatase 2	0.550196
BTLA	B and T lymphocyte associated	0.549715
CMAH	cytidine monophosphate-N-acetylneuraminic acid hydroxylase (CMP-N-acetylneuraminate monooxygenase)	0.549648
BSG	basigin (Ok blood group)	0.549317
ELAVL4	ELAV (embryonic lethal, abnormal vision, Drosophila)-like 4 (Hu antigen D)	0.549281
ARHGAP4	Rho GTPase activating protein 4	0.549141
FAM19A2	family with sequence similarity 19 (chemokine (C-C motif)-like), member A2	0.549039
PODNL1	podocan-like 1	0.549039
MAB21L2	mab-21-like 2 (C. elegans)	0.549039
PABPC4L	poly(A) binding protein, cytoplasmic 4-like	0.549039
GPR113	G protein-coupled receptor 113	0.549039
HIGD1B	HIG1 domain family, member 1B	0.549039
SYT4	synaptotagmin IV	0.549039
NRN1	neuritin 1	0.549039
CADPS2	Ca2+-dependent activator protein for secretion 2	0.549039
TM6SF1	transmembrane 6 superfamily member 1	0.548658
BCL7B	B-cell CLL/lymphoma 7B	0.548471
CSNK1G3	casein kinase 1, gamma 3	0.548226
ZAP70	zeta-chain (TCR) associated protein kinase 70kDa	0.547897
PRND	prion protein 2 (dublet)	0.547897
FUT1	fucosyltransferase 1 (galactoside 2-alpha-L-fucosyltransferase, H blood group)	0.547897
SERPIND1	serpin peptidase inhibitor, clade D (heparin cofactor), member 1	0.547897
SLC6A17	solute carrier family 6, member 17	0.547897
CCDC8	coiled-coil domain containing 8	0.547897
CD164L2	CD164 sialomucin-like 2	0.547897
OMD	osteomodulin	0.547897
AGBL2	ATP/GTP binding protein-like 2	0.547897
GALNT14	UDP-N-acetyl-alpha-D-galactosamine:polypeptide N-acetylgalactosaminyltransferase 14 (GalNAc-T14)	0.547897
PRKD1	protein kinase D1	0.547897
FREM3	FRAS1 related extracellular matrix 3	0.547897
TXK	TXK tyrosine kinase	0.547897
SLCO4A1	solute carrier organic anion transporter family, member 4A1	0.547897
TMEM108	transmembrane protein 108	0.547897
SYT13	synaptotagmin XIII	0.547897
PCDHB11	protocadherin beta 11	0.547897
EDN2	endothelin 2	0.547897
SLC16A2	solute carrier family 16, member 2 (monocarboxylic acid transporter 8)	0.547897
PHLDA2	pleckstrin homology-like domain, family A, member 2	0.547897
SPAG8	sperm associated antigen 8	0.547897
VPS26B	vacuolar protein sorting 26 homolog B (S. cerevisiae)	0.547729
ARSI	arylsulfatase family, member I	0.547562
SLC9A3	solute carrier family 9 (sodium/hydrogen exchanger), member 3	0.547457
ITGA11	integrin, alpha 11	0.547457
UBAP1	ubiquitin associated protein 1	0.546581
TCOF1	Treacher Collins-Franceschetti syndrome 1	0.546269
CD69	CD69 molecule	0.545341
KCNN2	potassium intermediate/small conductance calcium-activated channel, subfamily N, member 2	0.545224
MUC4	mucin 4, cell surface associated	0.545224
SNORD21	small nucleolar RNA, C/D box 21	0.545131
CALM3	calmodulin 3 (phosphorylase kinase, delta)	0.545098
CENPT	centromere protein T	0.545086
HK2	hexokinase 2	0.544916
CDCA7	cell division cycle associated 7	0.544898
CAMK1D	calcium/calmodulin-dependent protein kinase ID	0.54478
POP7	processing of precursor 7, ribonuclease P subunit (S. cerevisiae)	0.544677
KSR1	kinase suppressor of ras 1	0.544593
KCNIP3	Kv channel interacting protein 3, calsenilin	0.544234
GSTK1	glutathione S-transferase kappa 1	0.543839
M6PR	mannose-6-phosphate receptor (cation dependent)	0.543836
SELT	-	0.543415
TMED3	transmembrane emp24 protein transport domain containing 3	0.543391
NDUFAB1	NADH dehydrogenase (ubiquinone) 1, alpha/beta subcomplex, 1, 8kDa	0.543091
LEPRE1	leucine proline-enriched proteoglycan (leprecan) 1	0.54249
PPT1	palmitoyl-protein thioesterase 1 (ceroid-lipofuscinosis, neuronal 1, infantile)	0.542439
RASL11A	RAS-like, family 11, member A	0.542363
DKK1	dickkopf homolog 1 (Xenopus laevis)	0.542363
FCRL5	Fc receptor-like 5	0.542363
LHX8	LIM homeobox 8	0.542363
OSR1	odd-skipped related 1 (Drosophila)	0.542363
LMOD1	leiomodin 1 (smooth muscle)	0.542363
SLC44A4	solute carrier family 44, member 4	0.542363
TGFA	transforming growth factor, alpha	0.542363
PRKG2	protein kinase, cGMP-dependent, type II	0.542363
VSNL1	visinin-like 1	0.542363
SLC2A10	solute carrier family 2 (facilitated glucose transporter), member 10	0.542363
SOX10	SRY (sex determining region Y)-box 10	0.542363
SLC4A9	solute carrier family 4, sodium bicarbonate cotransporter, member 9	0.542363
FHL2	four and a half LIM domains 2	0.542363
CAPN8	calpain 8 (nCL-2)	0.542363
HGFAC	HGF activator	0.542363
KRT33B	keratin 33B	0.542363
ROBO3	roundabout, axon guidance receptor, homolog 3 (Drosophila)	0.542363
GNA14	guanine nucleotide binding protein (G protein), alpha 14	0.542363
ALPPL2	alkaline phosphatase, placental-like 2	0.542363
TG	thyroglobulin	0.542159
TSPAN13	tetraspanin 13	0.541942
CRISP3	cysteine-rich secretory protein 3	0.541841
HRH2	histamine receptor H2	0.541353
CAPN13	calpain 13	0.541094
CCDC17	coiled-coil domain containing 17	0.541057
DCP2	DCP2 decapping enzyme homolog (S. cerevisiae)	0.540728
TRAF3IP3	TRAF3 interacting protein 3	0.540708
TBCA	tubulin-specific chaperone a	0.540545
PLB1	phospholipase B1	0.540213
HIPK4	homeodomain interacting protein kinase 4	0.540213
CHRD	chordin	0.540213
GSC	goosecoid	0.540213
SLC26A8	solute carrier family 26, member 8	0.540213
CD300C	CD300c molecule	0.540213
TXNDC2	thioredoxin domain containing 2 (spermatozoa)	0.540213
KLHL10	kelch-like 10 (Drosophila)	0.540213
TRAJ30	T cell receptor alpha joining 30	0.540213
SIDT1	SID1 transmembrane family, member 1	0.540213
MT-TW	mitochondrially encoded tRNA tryptophan	0.540213
TRAV2	T cell receptor alpha variable 2	0.540213
TAF13	TAF13 RNA polymerase II, TATA box binding protein (TBP)-associated factor, 18kDa	0.539743
DYRK2	dual-specificity tyrosine-(Y)-phosphorylation regulated kinase 2	0.539653
MAFK	v-maf musculoaponeurotic fibrosarcoma oncogene homolog K (avian)	0.539635
GHDC	GH3 domain containing	0.538974
NARG2	NMDA receptor regulated 2	0.538918
NDUFA10	NADH dehydrogenase (ubiquinone) 1 alpha subcomplex, 10, 42kDa	0.538842
RUNX3	runt-related transcription factor 3	0.538841
SLC13A4	solute carrier family 13 (sodium/sulfate symporters), member 4	0.538736
ARL6IP1	ADP-ribosylation factor-like 6 interacting protein 1	0.538682
PGM1	phosphoglucomutase 1	0.537631
HTRA2	HtrA serine peptidase 2	0.537289
CACNA2D4	calcium channel, voltage-dependent, alpha 2/delta subunit 4	0.536825
BMP4	bone morphogenetic protein 4	0.536601
FBXL22	F-box and leucine-rich repeat protein 22	0.536593
NOV	nephroblastoma overexpressed gene	0.536579
PRDM10	PR domain containing 10	0.536489
PPP3CC	protein phosphatase 3 (formerly 2B), catalytic subunit, gamma isoform (calcineurin A gamma)	0.535597
LAT2	linker for activation of T cells family, member 2	0.535574
HUWE1	HECT, UBA and WWE domain containing 1	0.535134
PSME2	proteasome (prosome, macropain) activator subunit 2 (PA28 beta)	0.534847
GRM7	glutamate receptor, metabotropic 7	0.534269
GP5	glycoprotein V (platelet)	0.534269
TRHDE	thyrotropin-releasing hormone degrading enzyme	0.534269
RHBDL2	rhomboid, veinlet-like 2 (Drosophila)	0.534269
CTHRC1	collagen triple helix repeat containing 1	0.534269
MRAP	melanocortin 2 receptor accessory protein	0.534269
GAST	gastrin	0.534269
RETN	resistin	0.534269
TLX2	T-cell leukemia homeobox 2	0.534269
TEX12	testis expressed sequence 12	0.534269
CYP8B1	cytochrome P450, family 8, subfamily B, polypeptide 1	0.534269
FGF8	fibroblast growth factor 8 (androgen-induced)	0.534269
SNORD11	small nucleolar RNA, C/D box 11	0.534269
CLEC3A	C-type lectin domain family 3, member A	0.534269
CTNNA2	catenin (cadherin-associated protein), alpha 2	0.534269
ABCG4	ATP-binding cassette, sub-family G (WHITE), member 4	0.534269
ZFP30	zinc finger protein 30 homolog (mouse)	0.534252
NUP160	nucleoporin 160kDa	0.534178
MEIS3	Meis1, myeloid ecotropic viral integration site 1 homolog 3 (mouse)	0.533568
TES	testis derived transcript (3 LIM domains)	0.533548
COL9A3	collagen, type IX, alpha 3	0.53354
FBXO39	F-box protein 39	0.53335
SLITRK2	SLIT and NTRK-like family, member 2	0.53335
TMPRSS2	transmembrane protease, serine 2	0.53335
LIPC	lipase, hepatic	0.53335
NR0B2	nuclear receptor subfamily 0, group B, member 2	0.53335
CLDND2	claudin domain containing 2	0.53335
CSN3	casein kappa	0.53335
PSORS1C2	psoriasis susceptibility 1 candidate 2	0.53335
CNNM1	cyclin M1	0.53335
SEZ6L	seizure related 6 homolog (mouse)-like	0.53335
TMC1	transmembrane channel-like 1	0.53335
ITGB7	integrin, beta 7	0.53286
LSM14A	LSM14 homolog A (SCD6, S. cerevisiae)	0.5327
RPUSD1	RNA pseudouridylate synthase domain containing 1	0.532623
IGFBP6	insulin-like growth factor binding protein 6	0.532512
COMTD1	catechol-O-methyltransferase domain containing 1	0.53248
IRF2BP2	interferon regulatory factor 2 binding protein 2	0.532179
SCEL	sciellin	0.532121
GPR174	G protein-coupled receptor 174	0.531651
RANBP9	RAN binding protein 9	0.531351
IMPA2	inositol(myo)-1(or 4)-monophosphatase 2	0.531092
CREG2	cellular repressor of E1A-stimulated genes 2	0.530982
PPME1	protein phosphatase methylesterase 1	0.530733
PPP1R13B	protein phosphatase 1, regulatory (inhibitor) subunit 13B	0.53054
BANK1	B-cell scaffold protein with ankyrin repeats 1	0.5305
GABARAPL2	GABA(A) receptor-associated protein-like 2	0.529881
CALCRL	calcitonin receptor-like	0.529365
WHSC1L1	Wolf-Hirschhorn syndrome candidate 1-like 1	0.528962
KRT13	keratin 13	0.528634
MYEF2	myelin expression factor 2	0.528568
SND1	-	0.528171
OTUD1	OTU domain containing 1	0.527929
LRRC61	leucine rich repeat containing 61	0.527821
HIST1H1D	histone cluster 1, H1d	0.527373
EIF2B5	eukaryotic translation initiation factor 2B, subunit 5 epsilon, 82kDa	0.527337
WIPI2	WD repeat domain, phosphoinositide interacting 2	0.527088
SLC7A6	solute carrier family 7 (cationic amino acid transporter, y+ system), member 6	0.526862
MAST4	microtubule associated serine/threonine kinase family member 4	0.526774
RGS3	regulator of G-protein signalling 3	0.526751
HEXIM1	hexamethylene bis-acetamide inducible 1	0.526694
NT5DC3	5'-nucleotidase domain containing 3	0.526615
PAQR4	progestin and adipoQ receptor family member IV	0.526093
TMEM44	transmembrane protein 44	0.52598
GAA	glucosidase, alpha; acid (Pompe disease, glycogen storage disease type II)	0.525371
CCDC96	coiled-coil domain containing 96	0.525217
NPL	N-acetylneuraminate pyruvate lyase (dihydrodipicolinate synthase)	0.525015
INHBB	inhibin, beta B (activin AB beta polypeptide)	0.524996
PARP1	poly (ADP-ribose) polymerase family, member 1	0.524743
MARK1	MAP/microtubule affinity-regulating kinase 1	0.524477
ABI3BP	ABI gene family, member 3 (NESH) binding protein	0.524306
BCL2	B-cell CLL/lymphoma 2	0.524138
PCGF1	polycomb group ring finger 1	0.5239
NUMA1	nuclear mitotic apparatus protein 1	0.523517
PLS1	plastin 1 (I isoform)	0.523375
GPR83	G protein-coupled receptor 83	0.523375
CD40LG	CD40 ligand (TNF superfamily, member 5, hyper-IgM syndrome)	0.523375
MIA	melanoma inhibitory activity	0.523375
GRID1	glutamate receptor, ionotropic, delta 1	0.523375
PRSS2	protease, serine, 2 (trypsin 2)	0.523375
PDYN	prodynorphin	0.523375
MT-TI	mitochondrially encoded tRNA isoleucine	0.523375
STAB2	stabilin 2	0.523296
AFTPH	aftiphilin	0.522523
PAQR8	progestin and adipoQ receptor family member VIII	0.522427
UBC	ubiquitin C	0.522089
ALG12	asparagine-linked glycosylation 12 homolog (S. cerevisiae, alpha-1,6-mannosyltransferase)	0.521627
FBXO5	F-box protein 5	0.521489
KCNG3	potassium voltage-gated channel, subfamily G, member 3	0.521303
FBXO27	F-box protein 27	0.521303
IL2RB	interleukin 2 receptor, beta	0.521303
ADAM12	ADAM metallopeptidase domain 12 (meltrin alpha)	0.521303
PALM2	paralemmin 2	0.521303
DLX3	distal-less homeobox 3	0.521303
DMC1	DMC1 dosage suppressor of mck1 homolog, meiosis-specific homologous recombination (yeast)	0.521303
DFNB59	deafness, autosomal recessive 59	0.521303
CSPG5	chondroitin sulfate proteoglycan 5 (neuroglycan C)	0.521303
FAIM2	Fas apoptotic inhibitory molecule 2	0.521303
GPR81	G protein-coupled receptor 81	0.521303
KIF27	kinesin family member 27	0.521303
CRMP1	collapsin response mediator protein 1	0.521303
SLC6A13	solute carrier family 6 (neurotransmitter transporter, GABA), member 13	0.521303
SMAD6	SMAD, mothers against DPP homolog 6 (Drosophila)	0.521303
TFCP2L1	transcription factor CP2-like 1	0.521303
ETV4	ets variant gene 4 (E1A enhancer binding protein, E1AF)	0.521303
DNAJC6	DnaJ (Hsp40) homolog, subfamily C, member 6	0.521303
FOXR1	forkhead box R1	0.521303
THRSP	thyroid hormone responsive (SPOT14 homolog, rat)	0.521303
ACSM3	acyl-CoA synthetase medium-chain family member 3	0.521303
OMG	oligodendrocyte myelin glycoprotein	0.521303
TRPM8	transient receptor potential cation channel, subfamily M, member 8	0.521303
ST6GAL2	ST6 beta-galactosamide alpha-2,6-sialyltranferase 2	0.521303
WNK3	WNK lysine deficient protein kinase 3	0.521303
HKDC1	hexokinase domain containing 1	0.521303
IGHV1-18	immunoglobulin heavy variable 1-18	0.521303
VTN	vitronectin	0.521303
PKD2L2	polycystic kidney disease 2-like 2	0.521303
CLIC3	chloride intracellular channel 3	0.521303
GATA6	GATA binding protein 6	0.521303
PCDHB14	protocadherin beta 14	0.521303
PCDHB13	protocadherin beta 13	0.521303
PRR16	proline rich 16	0.521303
TDRD6	tudor domain containing 6	0.521303
B4GALNT2	beta-1,4-N-acetyl-galactosaminyl transferase 2	0.521303
CXXC4	CXXC finger 4	0.521303
CD3E	CD3e molecule, epsilon (CD3-TCR complex)	0.521303
FBXO10	F-box protein 10	0.521254
WAS	Wiskott-Aldrich syndrome (eczema-thrombocytopenia)	0.521054
AP4S1	adaptor-related protein complex 4, sigma 1 subunit	0.520986
UBE2C	ubiquitin-conjugating enzyme E2C	0.520778
ASCC3	activating signal cointegrator 1 complex subunit 3	0.519953
TREML2	triggering receptor expressed on myeloid cells-like 2	0.519846
S100A14	S100 calcium binding protein A14	0.519083
IL1RAP	interleukin 1 receptor accessory protein	0.51895
THBS4	thrombospondin 4	0.518844
LRP10	low density lipoprotein receptor-related protein 10	0.518829
SESN2	sestrin 2	0.518399
RNU12	RNA, U12 small nuclear	0.518345
FAM124A	family with sequence similarity 124A	0.518249
RNF149	ring finger protein 149	0.518173
SLC12A5	solute carrier family 12, (potassium-chloride transporter) member 5	0.517558
PELP1	proline, glutamic acid and leucine rich protein 1	0.517485
WDTC1	WD and tetratricopeptide repeats 1	0.517365
CHSY1	carbohydrate (chondroitin) synthase 1	0.5173
FAM71A	family with sequence similarity 71, member A	0.517132
CYB561D2	cytochrome b-561 domain containing 2	0.516704
MXD3	MAX dimerization protein 3	0.516288
TMEM109	transmembrane protein 109	0.515782
CLEC9A	C-type lectin domain family 9, member A	0.515704
SLC35E1	solute carrier family 35, member E1	0.514946
ARID5B	AT rich interactive domain 5B (MRF1-like)	0.514739
ITGAE	integrin, alpha E (antigen CD103, human mucosal lymphocyte antigen 1; alpha polypeptide)	0.514324
CRELD2	cysteine-rich with EGF-like domains 2	0.514311
POLQ	polymerase (DNA directed), theta	0.514228
CCL22	chemokine (C-C motif) ligand 22	0.513715
TBL1XR1	transducin (beta)-like 1X-linked receptor 1	0.51235
GJB2	gap junction protein, beta 2, 26kDa (connexin 26)	0.512003
CDC37	CDC37 cell division cycle 37 homolog (S. cerevisiae)	0.511161
HPS5	Hermansky-Pudlak syndrome 5	0.511051
ZC3H10	zinc finger CCCH-type containing 10	0.511049
LSM12	LSM12 homolog (S. cerevisiae)	0.510978
RPP14	ribonuclease P 14kDa subunit	0.510619
DBNL	drebrin-like	0.510593
LIPA	lipase A, lysosomal acid, cholesterol esterase (Wolman disease)	0.510497
IRAK2	interleukin-1 receptor-associated kinase 2	0.510479
DDR2	discoidin domain receptor family, member 2	0.51042
CD300LF	CD300 molecule-like family member f	0.509996
PPFIA4	protein tyrosine phosphatase, receptor type, f polypeptide (PTPRF), interacting protein (liprin), alpha 4	0.509692
RASSF5	Ras association (RalGDS/AF-6) domain family 5	0.509029
SNORD1B	small nucleolar RNA, C/D box 1B	0.509028
SREBF2	sterol regulatory element binding transcription factor 2	0.508885
IFRD2	interferon-related developmental regulator 2	0.508456
SEC31B	SEC31 homolog B (S. cerevisiae)	0.508253
PFDN2	prefoldin subunit 2	0.508211
H1FX	H1 histone family, member X	0.508046
PTPRJ	protein tyrosine phosphatase, receptor type, J	0.508046
NCOA3	nuclear receptor coactivator 3	0.507774
RNF165	ring finger protein 165	0.507749
SMC1B	structural maintenance of chromosomes 1B	0.507552
DTNA	dystrobrevin, alpha	0.507552
LNX1	ligand of numb-protein X 1	0.507552
SCG3	secretogranin III	0.507552
SDS	serine dehydratase	0.507552
TNFSF4	tumor necrosis factor (ligand) superfamily, member 4 (tax-transcriptionally activated glycoprotein 1, 34kDa)	0.507552
CNTN1	contactin 1	0.507552
CD79A	CD79a molecule, immunoglobulin-associated alpha	0.507552
AMN	amnionless homolog (mouse)	0.507552
CTNNA3	catenin (cadherin-associated protein), alpha 3	0.507552
CHCHD6	coiled-coil-helix-coiled-coil-helix domain containing 6	0.507541
WDR35	WD repeat domain 35	0.507473
SCN2A1	sodium channel, voltage-gated, type II, alpha 1	0.507226
CAMKK1	calcium/calmodulin-dependent protein kinase kinase 1, alpha	0.507177
TXNDC12	thioredoxin domain containing 12 (endoplasmic reticulum)	0.507028
RALA	v-ral simian leukemia viral oncogene homolog A (ras related)	0.50686
IRF3	interferon regulatory factor 3	0.506826
PSKH1	protein serine kinase H1	0.50638
UCP1	uncoupling protein 1 (mitochondrial, proton carrier)	0.505944
COX10	COX10 homolog, cytochrome c oxidase assembly protein, heme A: farnesyltransferase (yeast)	0.505329
SOX12	SRY (sex determining region Y)-box 12	0.50514
PLEKHB1	pleckstrin homology domain containing, family B (evectins) member 1	0.504663
ACTB	actin, beta	0.504652
PLAGL1	pleiomorphic adenoma gene-like 1	0.504598
TMEM30B	transmembrane protein 30B	0.504405
PLVAP	plasmalemma vesicle associated protein	0.504351
P2RY13	purinergic receptor P2Y, G-protein coupled, 13	0.504006
SLC38A1	solute carrier family 38, member 1	0.503962
FANCI	Fanconi anemia, complementation group I	0.503825
TNFRSF12A	tumor necrosis factor receptor superfamily, member 12A	0.503731
AGPS	alkylglycerone phosphate synthase	0.503513
INPP5D	inositol polyphosphate-5-phosphatase, 145kDa	0.503431
ACSS1	acyl-CoA synthetase short-chain family member 1	0.502874
PDIA6	protein disulfide isomerase family A, member 6	0.50278
ERMAP	erythroblast membrane-associated protein (Scianna blood group)	0.502548
NFRKB	nuclear factor related to kappaB binding protein	0.50238
PFN1	profilin 1	0.502055
SKAP2	src kinase associated phosphoprotein 2	0.502022
RC3H1	ring finger and CCCH-type zinc finger domains 1	0.501627
FOXD2	forkhead box D2	0.50149
TTC21B	tetratricopeptide repeat domain 21B	0.501423
FBLN1	fibulin 1	0.501259
ASCC2	activating signal cointegrator 1 complex subunit 2	0.500915
TPD52L2	tumor protein D52-like 2	0.50087
BNC2	basonuclin 2	0.50077
HDAC9	histone deacetylase 9	0.499863
MRPL32	mitochondrial ribosomal protein L32	0.499782
MPST	mercaptopyruvate sulfurtransferase	0.499668
FRAS1	Fraser syndrome 1	0.499618
PARP8	poly (ADP-ribose) polymerase family, member 8	0.498521
KLHL15	kelch-like 15 (Drosophila)	0.49835
JOSD2	Josephin domain containing 2	0.498308
GRASP	GRP1 (general receptor for phosphoinositides 1)-associated scaffold protein	0.498044
MRPL12	mitochondrial ribosomal protein L12	0.497941
TAF7	TAF7 RNA polymerase II, TATA box binding protein (TBP)-associated factor, 55kDa	0.49764
CHST1	carbohydrate (keratan sulfate Gal-6) sulfotransferase 1	0.497521
AMICA1	adhesion molecule, interacts with CXADR antigen 1	0.497514
ERBB2	v-erb-b2 erythroblastic leukemia viral oncogene homolog 2, neuro/glioblastoma derived oncogene homolog (avian)	0.497419
SARM1	sterile alpha and TIR motif containing 1	0.49737
MALAT1	metastasis associated lung adenocarcinoma transcript 1 (non-coding RNA)	0.497358
FAM19A5	family with sequence similarity 19 (chemokine (C-C motif)-like), member A5	0.497171
COL13A1	collagen, type XIII, alpha 1	0.497171
ADAM21	ADAM metallopeptidase domain 21	0.497171
FRMPD1	FERM and PDZ domain containing 1	0.497171
RNF151	ring finger protein 151	0.497171
GPR33	G protein-coupled receptor 33	0.497171
SLC38A5	solute carrier family 38, member 5	0.497171
DCBLD1	discoidin, CUB and LCCL domain containing 1	0.497171
FOXO6	-	0.497171
CXCR6	chemokine (C-X-C motif) receptor 6	0.497171
IGF2BP3	insulin-like growth factor 2 mRNA binding protein 3	0.497171
CRYM	crystallin, mu	0.497171
ALX3	aristaless-like homeobox 3	0.497171
PAPOLB	poly(A) polymerase beta (testis specific)	0.497171
CCDC33	coiled-coil domain containing 33	0.497171
DUSP13	dual specificity phosphatase 13	0.497171
SHH	sonic hedgehog homolog (Drosophila)	0.497171
MMP24	matrix metallopeptidase 24 (membrane-inserted)	0.497171
ZCCHC5	zinc finger, CCHC domain containing 5	0.497171
LRAT	lecithin retinol acyltransferase (phosphatidylcholine--retinol O-acyltransferase)	0.497171
UBASH3A	ubiquitin associated and SH3 domain containing, A	0.497171
ZFPM2	zinc finger protein, multitype 2	0.497171
WFDC2	WAP four-disulfide core domain 2	0.497171
SOX15	SRY (sex determining region Y)-box 15	0.497171
TTBK1	tau tubulin kinase 1	0.497171
MFAP2	microfibrillar-associated protein 2	0.497171
TTLL10	tubulin tyrosine ligase-like family, member 10	0.497171
BGLAP	bone gamma-carboxyglutamate (gla) protein (osteocalcin)	0.497171
GNAT1	guanine nucleotide binding protein (G protein), alpha transducing activity polypeptide 1	0.497171
ADCY7	adenylate cyclase 7	0.496717
TEKT2	tektin 2 (testicular)	0.496667
CCDC101	coiled-coil domain containing 101	0.49623
TRAF3IP2	TRAF3 interacting protein 2	0.496223
CTSH	cathepsin H	0.495621
MEGF8	multiple EGF-like-domains 8	0.495372
PLK3	polo-like kinase 3 (Drosophila)	0.495204
NONO	non-POU domain containing, octamer-binding	0.494951
XKR5	XK, Kell blood group complex subunit-related family, member 5	0.494782
PRR13	proline rich 13	0.494771
HDGFRP3	-	0.494567
RFWD3	ring finger and WD repeat domain 3	0.494437
VDR	vitamin D (1,25- dihydroxyvitamin D3) receptor	0.494311
HRAS	v-Ha-ras Harvey rat sarcoma viral oncogene homolog	0.494184
GNA12	guanine nucleotide binding protein (G protein) alpha 12	0.493637
NAV2	neuron navigator 2	0.493573
SRRM1	serine/arginine repetitive matrix 1	0.49353
NEK8	NIMA (never in mitosis gene a)- related kinase 8	0.493483
CAB39L	calcium binding protein 39-like	0.492906
ADK	adenosine kinase	0.492816
GNAZ	guanine nucleotide binding protein (G protein), alpha z polypeptide	0.492505
MICALCL	MICAL C-terminal like	0.492005
ZNFX1	zinc finger, NFX1-type containing 1	0.491982
SMURF2	SMAD specific E3 ubiquitin protein ligase 2	0.491531
H3F3B	H3 histone, family 3B (H3.3B)	0.491511
NDUFB2	NADH dehydrogenase (ubiquinone) 1 beta subcomplex, 2, 8kDa	0.491496
OAS2	2'-5'-oligoadenylate synthetase 2, 69/71kDa	0.491201
KCNN3	potassium intermediate/small conductance calcium-activated channel, subfamily N, member 3	0.490064
PHIP	pleckstrin homology domain interacting protein	0.489873
LAMA5	laminin, alpha 5	0.489459
LSP1	lymphocyte-specific protein 1	0.48923
BMPR2	bone morphogenetic protein receptor, type II (serine/threonine kinase)	0.489169
IKZF2	IKAROS family zinc finger 2 (Helios)	0.489021
SIPA1	signal-induced proliferation-associated gene 1	0.48854
NMI	N-myc (and STAT) interactor	0.488241
MADD	MAP-kinase activating death domain	0.488209
PPP1R15B	protein phosphatase 1, regulatory (inhibitor) subunit 15B	0.488016
ERAL1	Era G-protein-like 1 (E. coli)	0.487976
CCHCR1	coiled-coil alpha-helical rod protein 1	0.487686
NME6	non-metastatic cells 6, protein expressed in (nucleoside-diphosphate kinase)	0.487656
ID1	inhibitor of DNA binding 1, dominant negative helix-loop-helix protein	0.487003
TGM1	transglutaminase 1 (K polypeptide epidermal type I, protein-glutamine-gamma-glutamyltransferase)	0.487
CAPZB	capping protein (actin filament) muscle Z-line, beta	0.486871
LIMK1	LIM domain kinase 1	0.486777
COL27A1	collagen, type XXVII, alpha 1	0.4866
FOXJ3	forkhead box J3	0.486295
VPS37D	vacuolar protein sorting 37 homolog D (S. cerevisiae)	0.485792
EPO	erythropoietin	0.485694
SALL2	sal-like 2 (Drosophila)	0.485105
SLC6A14	solute carrier family 6 (amino acid transporter), member 14	0.485007
PAPSS1	3'-phosphoadenosine 5'-phosphosulfate synthase 1	0.484918
NBN	nibrin	0.484878
TRIM35	tripartite motif-containing 35	0.484686
CBX8	chromobox homolog 8 (Pc class homolog, Drosophila)	0.484634
VPRBP	Vpr (HIV-1) binding protein	0.484299
TMUB2	transmembrane and ubiquitin-like domain containing 2	0.483784
AMMECR1	Alport syndrome, mental retardation, midface hypoplasia and elliptocytosis chromosomal region, gene 1	0.483454
PRLR	prolactin receptor	0.48342
GDF11	growth differentiation factor 11	0.48342
GALNT3	UDP-N-acetyl-alpha-D-galactosamine:polypeptide N-acetylgalactosaminyltransferase 3 (GalNAc-T3)	0.483401
SAR1A	SAR1 gene homolog A (S. cerevisiae)	0.483094
B4GALT6	UDP-Gal:betaGlcNAc beta 1,4- galactosyltransferase, polypeptide 6	0.482736
SPINK2	serine peptidase inhibitor, Kazal type 2 (acrosin-trypsin inhibitor)	0.482451
TRMT12	tRNA methyltranferase 12 homolog (S. cerevisiae)	0.482435
BMP6	bone morphogenetic protein 6	0.48215
SLC45A4	solute carrier family 45, member 4	0.482039
CENPH	centromere protein H	0.481946
CBX4	chromobox homolog 4 (Pc class homolog, Drosophila)	0.481582
UBOX5	U-box domain containing 5	0.481333
NPAS2	neuronal PAS domain protein 2	0.481115
SUV420H1	suppressor of variegation 4-20 homolog 1 (Drosophila)	0.480721
CASZ1	castor homolog 1, zinc finger (Drosophila)	0.480698
YTHDC1	YTH domain containing 1	0.480686
RGS7BP	regulator of G-protein signalling 7 binding protein	0.479924
TOMM22	translocase of outer mitochondrial membrane 22 homolog (yeast)	0.479668
XRCC5	X-ray repair complementing defective repair in Chinese hamster cells 5 (double-strand-break rejoining; Ku autoantigen, 80kDa)	0.479534
SLC39A12	solute carrier family 39 (zinc transporter), member 12	0.479078
CASP1	caspase 1, apoptosis-related cysteine peptidase (interleukin 1, beta, convertase)	0.478949
IVD	isovaleryl Coenzyme A dehydrogenase	0.478789
FXYD5	FXYD domain containing ion transport regulator 5	0.47876
FAM19A3	family with sequence similarity 19 (chemokine (C-C motif)-like), member A3	0.478654
HTR2A	5-hydroxytryptamine (serotonin) receptor 2A	0.478654
PSPN	persephin	0.478654
OTOP3	otopetrin 3	0.478654
TMEM52	transmembrane protein 52	0.478654
CRYBB1	crystallin, beta B1	0.478654
CYP11B1	cytochrome P450, family 11, subfamily B, polypeptide 1	0.478654
SOX17	SRY (sex determining region Y)-box 17	0.478654
DARC	Duffy blood group, chemokine receptor	0.478654
IQCH	IQ motif containing H	0.478654
IQCK	IQ motif containing K	0.478654
KRT86	keratin 86	0.478654
SERPINB11	serpin peptidase inhibitor, clade B (ovalbumin), member 11	0.478654
POLD4	polymerase (DNA-directed), delta 4	0.478497
CYP2S1	cytochrome P450, family 2, subfamily S, polypeptide 1	0.478423
FAM96B	family with sequence similarity 96, member B	0.478124
PDIK1L	PDLIM1 interacting kinase 1 like	0.477665
MAP2K1	mitogen-activated protein kinase kinase 1	0.477664
HIST1H4I	histone cluster 1, H4i	0.47766
ASTE1	asteroid homolog 1 (Drosophila)	0.477566
SYCP2	synaptonemal complex protein 2	0.477092
WDR55	WD repeat domain 55	0.477039
AKAP2	A kinase (PRKA) anchor protein 2	0.477023
HNMT	histamine N-methyltransferase	0.476704
SLC4A3	solute carrier family 4, anion exchanger, member 3	0.476672
MAN2B2	mannosidase, alpha, class 2B, member 2	0.476608
PIK3AP1	phosphoinositide-3-kinase adaptor protein 1	0.476519
MCM2	MCM2 minichromosome maintenance deficient 2, mitotin (S. cerevisiae)	0.476498
FAM120C	family with sequence similarity 120C	0.47645
ADAMTS1	ADAM metallopeptidase with thrombospondin type 1 motif, 1	0.476047
PFDN4	prefoldin subunit 4	0.475988
PCMTD2	protein-L-isoaspartate (D-aspartate) O-methyltransferase domain containing 2	0.475683
ZRANB3	zinc finger, RAN-binding domain containing 3	0.475655
DCUN1D4	DCN1, defective in cullin neddylation 1, domain containing 4 (S. cerevisiae)	0.475518
UBE2S	ubiquitin-conjugating enzyme E2S	0.474944
TRIT1	tRNA isopentenyltransferase 1	0.474694
TRERF1	transcriptional regulating factor 1	0.474686
RNF185	ring finger protein 185	0.474643
CPSF2	cleavage and polyadenylation specific factor 2, 100kDa	0.474273
PXN	paxillin	0.474
LASP1	LIM and SH3 protein 1	0.473373
USP10	ubiquitin specific peptidase 10	0.473159
CASP7	caspase 7, apoptosis-related cysteine peptidase	0.473127
PTRH2	peptidyl-tRNA hydrolase 2	0.473067
SHB	Src homology 2 domain containing adaptor protein B	0.473057
HFE	hemochromatosis	0.472849
ZFP36L2	zinc finger protein 36, C3H type-like 2	0.472549
IL10RA	interleukin 10 receptor, alpha	0.472516
TOM1L1	target of myb1-like 1 (chicken)	0.472201
MNDA	myeloid cell nuclear differentiation antigen	0.472135
EXOC8	exocyst complex component 8	0.471948
MIS12	MIS12 homolog (yeast)	0.471473
SNORD17	small nucleolar RNA, C/D box 17	0.471453
CREB3L2	cAMP responsive element binding protein 3-like 2	0.471287
PLCH2	phospholipase C, eta 2	0.47128
CEBPE	CCAAT/enhancer binding protein (C/EBP), epsilon	0.470791
LY86	lymphocyte antigen 86	0.470777
GNA15	guanine nucleotide binding protein (G protein), alpha 15 (Gq class)	0.470766
MARS	methionine-tRNA synthetase	0.470628
FAM120B	family with sequence similarity 120B	0.470171
SLC41A1	solute carrier family 41, member 1	0.469873
CCDC117	coiled-coil domain containing 117	0.469518
LRRC42	leucine rich repeat containing 42	0.469243
PAX3	paired box gene 3 (Waardenburg syndrome 1)	0.469231
SLC25A35	solute carrier family 25, member 35	0.469223
PTPRD	protein tyrosine phosphatase, receptor type, D	0.469194
POLD3	polymerase (DNA-directed), delta 3, accessory subunit	0.467808
TRAF6	TNF receptor-associated factor 6	0.467728
COL23A1	collagen, type XXIII, alpha 1	0.467658
TNFRSF14	tumor necrosis factor receptor superfamily, member 14 (herpesvirus entry mediator)	0.46756
B3GALTL	beta 1,3-galactosyltransferase-like	0.467312
ATP6V1F	ATPase, H+ transporting, lysosomal 14kDa, V1 subunit F	0.466899
WASF3	WAS protein family, member 3	0.466882
NFXL1	nuclear transcription factor, X-box binding-like 1	0.466838
CAT	catalase	0.466734
MED28	mediator of RNA polymerase II transcription, subunit 28 homolog (S. cerevisiae)	0.466672
TMEM47	transmembrane protein 47	0.466591
PRR11	proline rich 11	0.466048
ST3GAL1	ST3 beta-galactoside alpha-2,3-sialyltransferase 1	0.465677
CYBB	cytochrome b-245, beta polypeptide (chronic granulomatous disease)	0.465563
APOE	apolipoprotein E	0.465219
TMEM106C	transmembrane protein 106C	0.465138
SF1	splicing factor 1	0.464768
SNORA78	small nucleolar RNA, H/ACA box 78	0.464466
RAB10	RAB10, member RAS oncogene family	0.464427
GIMAP8	GTPase, IMAP family member 8	0.463888
CPD	carboxypeptidase D	0.46349
CCR6	chemokine (C-C motif) receptor 6	0.463482
MMAA	methylmalonic aciduria (cobalamin deficiency) cblA type	0.463444
EEF1D	eukaryotic translation elongation factor 1 delta (guanine nucleotide exchange protein)	0.463411
CDADC1	cytidine and dCMP deaminase domain containing 1	0.463183
RPN1	ribophorin I	0.463049
MAP4K3	mitogen-activated protein kinase kinase kinase kinase 3	0.462372
CPT1C	carnitine palmitoyltransferase 1C	0.46223
SMARCA4	SWI/SNF related, matrix associated, actin dependent regulator of chromatin, subfamily a, member 4	0.462074
TSC2	tuberous sclerosis 2	0.461095
CXCL3	chemokine (C-X-C motif) ligand 3	0.461076
IDH3A	isocitrate dehydrogenase 3 (NAD+) alpha	0.460903
PRRX1	paired related homeobox 1	0.460487
ARHGAP19	Rho GTPase activating protein 19	0.459809
TAF6	TAF6 RNA polymerase II, TATA box binding protein (TBP)-associated factor, 80kDa	0.459686
UBLCP1	ubiquitin-like domain containing CTD phosphatase 1	0.459272
TOM1	target of myb1 (chicken)	0.45924
IRS1	insulin receptor substrate 1	0.459121
SGIP1	SH3-domain GRB2-like (endophilin) interacting protein 1	0.458873
MCM4	MCM4 minichromosome maintenance deficient 4 (S. cerevisiae)	0.45825
MRPS27	mitochondrial ribosomal protein S27	0.45822
EXO1	exonuclease 1	0.458078
NPM3	nucleophosmin/nucleoplasmin, 3	0.458029
BDH1	3-hydroxybutyrate dehydrogenase, type 1	0.457766
BTBD9	BTB (POZ) domain containing 9	0.457687
PRSS23	protease, serine, 23	0.457496
CD84	CD84 molecule	0.457349
CCL5	chemokine (C-C motif) ligand 5	0.457235
TSPAN18	tetraspanin 18	0.45721
NFATC3	nuclear factor of activated T-cells, cytoplasmic, calcineurin-dependent 3	0.45717
ELK1	ELK1, member of ETS oncogene family	0.457028
TRIM44	tripartite motif-containing 44	0.456158
AKAP12	A kinase (PRKA) anchor protein (gravin) 12	0.456008
BCL11A	B-cell CLL/lymphoma 11A (zinc finger protein)	0.455384
PGM5	phosphoglucomutase 5	0.455205
DHRS1	dehydrogenase/reductase (SDR family) member 1	0.454979
PHLDA1	pleckstrin homology-like domain, family A, member 1	0.45493
VAMP4	vesicle-associated membrane protein 4	0.454919
ERCC6	excision repair cross-complementing rodent repair deficiency, complementation group 6	0.454825
EHBP1	EH domain binding protein 1	0.454615
TCF19	transcription factor 19 (SC1)	0.454429
RBMS2	RNA binding motif, single stranded interacting protein 2	0.454324
SNORD42B	small nucleolar RNA, C/D box 42B	0.454245
SEMA4B	sema domain, immunoglobulin domain (Ig), transmembrane domain (TM) and short cytoplasmic domain, (semaphorin) 4B	0.454227
RNF43	ring finger protein 43	0.454128
VPS28	vacuolar protein sorting 28 homolog (S. cerevisiae)	0.454128
TMCO1	transmembrane and coiled-coil domains 1	0.454098
PCGF5	polycomb group ring finger 5	0.453651
PAG1	phosphoprotein associated with glycosphingolipid microdomains 1	0.453443
SRPK1	SFRS protein kinase 1	0.453254
TXNRD2	thioredoxin reductase 2	0.453112
PAQR6	progestin and adipoQ receptor family member VI	0.452849
CD38	CD38 molecule	0.452717
RAB20	RAB20, member RAS oncogene family	0.452346
IGKC	immunoglobulin kappa constant	0.452332
PTCHD1	patched domain containing 1	0.452331
TBRG1	transforming growth factor beta regulator 1	0.452089
PUM1	pumilio homolog 1 (Drosophila)	0.451779
ADCY3	adenylate cyclase 3	0.451355
SNRPG	small nuclear ribonucleoprotein polypeptide G	0.451034
UPB1	ureidopropionase, beta	0.450762
PTCD2	pentatricopeptide repeat domain 2	0.450705
LSM5	LSM5 homolog, U6 small nuclear RNA associated (S. cerevisiae)	0.450704
WNK1	WNK lysine deficient protein kinase 1	0.450491
SCARB2	scavenger receptor class B, member 2	0.450409
CCNB1IP1	cyclin B1 interacting protein 1	0.450373
ATP8A2	ATPase, aminophospholipid transporter-like, Class I, type 8A, member 2	0.450124
ATAD2	ATPase family, AAA domain containing 2	0.449702
HIST1H2BL	histone cluster 1, H2bl	0.449262
FAM98B	family with sequence similarity 98, member B	0.448717
SAP30	Sin3A-associated protein, 30kDa	0.448683
TXN2	thioredoxin 2	0.448127
MGMT	O-6-methylguanine-DNA methyltransferase	0.447986
FOXK2	forkhead box K2	0.44775
ALAS1	aminolevulinate, delta-, synthase 1	0.447619
ABCF2	ATP-binding cassette, sub-family F (GCN20), member 2	0.446928
NDUFA12	NADH dehydrogenase (ubiquinone) 1 alpha subcomplex, 12	0.446608
OCLN	occludin	0.44652
ELL	elongation factor RNA polymerase II	0.446303
KCND1	potassium voltage-gated channel, Shal-related subfamily, member 1	0.44599
EIF4EBP1	eukaryotic translation initiation factor 4E binding protein 1	0.445816
S100A1	S100 calcium binding protein A1	0.445697
CALD1	caldesmon 1	0.445576
HEATR1	HEAT repeat containing 1	0.445441
ILK	integrin-linked kinase	0.444947
NFATC4	nuclear factor of activated T-cells, cytoplasmic, calcineurin-dependent 4	0.444313
SDK1	sidekick homolog 1 (chicken)	0.444253
EEF1E1	eukaryotic translation elongation factor 1 epsilon 1	0.443955
SLC27A3	solute carrier family 27 (fatty acid transporter), member 3	0.44394
ANP32A	acidic (leucine-rich) nuclear phosphoprotein 32 family, member A	0.443819
THG1L	tRNA-histidine guanylyltransferase 1-like (S. cerevisiae)	0.443805
TRAPPC1	trafficking protein particle complex 1	0.443409
CCDC55	coiled-coil domain containing 55	0.443285
RBL1	retinoblastoma-like 1 (p107)	0.443145
RNF167	ring finger protein 167	0.443135
COL2A1	collagen, type II, alpha 1 (primary osteoarthritis, spondyloepiphyseal dysplasia, congenital)	0.443134
HS3ST3A1	heparan sulfate (glucosamine) 3-O-sulfotransferase 3A1	0.442829
HELZ	helicase with zinc finger	0.442793
CDR2	cerebellar degeneration-related protein 2, 62kDa	0.442529
MUC15	mucin 15, cell surface associated	0.442468
EFNA4	ephrin-A4	0.442468
CDC7	CDC7 cell division cycle 7 (S. cerevisiae)	0.441899
CNNM4	cyclin M4	0.441628
MRPS18C	mitochondrial ribosomal protein S18C	0.441565
POLR1C	polymerase (RNA) I polypeptide C, 30kDa	0.441517
ADRB2	adrenergic, beta-2-, receptor, surface	0.441489
LYRM1	LYR motif containing 1	0.441076
NR2E1	nuclear receptor subfamily 2, group E, member 1	0.440963
UNC93A	unc-93 homolog A (C. elegans)	0.440963
GNA13	guanine nucleotide binding protein (G protein), alpha 13	0.440785
PTGFRN	prostaglandin F2 receptor negative regulator	0.44069
ERCC5	me))	0.44056
NDRG3	NDRG family member 3	0.440291
KLHL17	kelch-like 17 (Drosophila)	0.44025
TLR3	toll-like receptor 3	0.440215
TPM4	tropomyosin 4	0.439823
MAPK13	mitogen-activated protein kinase 13	0.439495
TNIP1	TNFAIP3 interacting protein 1	0.439478
SLC43A3	solute carrier family 43, member 3	0.438755
COX6A1	cytochrome c oxidase subunit VIa polypeptide 1	0.438296
WAC	WW domain containing adaptor with coiled-coil	0.438293
FLRT2	fibronectin leucine rich transmembrane protein 2	0.437972
APOBEC1	apolipoprotein B mRNA editing enzyme, catalytic polypeptide 1	0.437882
POSTN	periostin, osteoblast specific factor	0.437836
FMO2	flavin containing monooxygenase 2 (non-functional)	0.437715
CD99L2	CD99 molecule-like 2	0.437601
TCF20	transcription factor 20 (AR1)	0.437377
QRICH1	glutamine-rich 1	0.437157
PHTF2	putative homeodomain transcription factor 2	0.436976
GRAMD2	GRAM domain containing 2	0.4369
KCNV1	potassium channel, subfamily V, member 1	0.436546
TCEAL7	transcription elongation factor A (SII)-like 7	0.436546
CSMD1	CUB and Sushi multiple domains 1	0.436546
PDZK1IP1	PDZK1 interacting protein 1	0.436546
RGS9BP	regulator of G protein signalling 9 binding protein	0.436546
ISLR2	immunoglobulin superfamily containing leucine-rich repeat 2	0.436546
FBXL16	F-box and leucine-rich repeat protein 16	0.436546
PRM3	protamine 3	0.436546
RTN4RL2	reticulon 4 receptor-like 2	0.436546
LY6G6E	lymphocyte antigen 6 complex, locus G6E	0.436546
[truncated: 11,375 more rows]

## Sheet: ActHPV_wtwt_GSEA_RankedGenes
GENE_SYMBOL	GENE_TITLE	SCORE
ELAVL4	ELAV (embryonic lethal, abnormal vision, Drosophila)-like 4 (Hu antigen D)	4.30225
CX3CR1	chemokine (C-X3-C motif) receptor 1	3.71687
SEMA4D	sema domain, immunoglobulin domain (Ig), transmembrane domain (TM) and short cytoplasmic domain, (semaphorin) 4D	3.17003
ITGB5	integrin, beta 5	2.844
GDF3	growth differentiation factor 3	2.70812
STAT1	signal transducer and activator of transcription 1, 91kDa	2.6147
F11R	F11 receptor	2.5206
ABI3	ABI gene family, member 3	2.50218
LAIR1	leukocyte-associated immunoglobulin-like receptor 1	2.49193
MYO1H	myosin IH	2.46377
DPP4	dipeptidyl-peptidase 4 (CD26, adenosine deaminase complexing protein 2)	2.42919
ZBP1	Z-DNA binding protein 1	2.38814
HCK	hemopoietic cell kinase	2.33245
FMNL3	formin-like 3	2.31899
TUBG2	tubulin, gamma 2	2.25937
AXL	AXL receptor tyrosine kinase	2.24114
BST2	bone marrow stromal cell antigen 2	2.20813
KYNU	kynureninase (L-kynurenine hydrolase)	2.20796
GBP4	guanylate binding protein 4	2.18842
SPP1	secreted phosphoprotein 1 (osteopontin, bone sialoprotein I, early T-lymphocyte activation 1)	2.15281
KCNN4	potassium intermediate/small conductance calcium-activated channel, subfamily N, member 4	2.11744
TAP1	transporter 1, ATP-binding cassette, sub-family B (MDR/TAP)	2.0983
GVIN1	GTPase, very large interferon inducible 1	2.04417
SDCBP2	syndecan binding protein (syntenin) 2	1.99866
CLEC12A	C-type lectin domain family 12, member A	1.98901
SNORD19	small nucleolar RNA, C/D box 19	1.98823
TBC1D8	TBC1 domain family, member 8 (with GRAM domain)	1.98435
ITGB3	integrin, beta 3 (platelet glycoprotein IIIa, antigen CD61)	1.98133
NFE2	nuclear factor (erythroid-derived 2), 45kDa	1.97824
ARHGAP27	Rho GTPase activating protein 27	1.93902
CAPN13	calpain 13	1.88402
EDN1	endothelin 1	1.87669
CD72	CD72 molecule	1.84721
GGTA1	glycoprotein, alpha-galactosyltransferase 1	1.82875
EVL	Enah/Vasp-like	1.81788
SORL1	sortilin-related receptor, L(DLR class) A repeats-containing	1.81331
LY6E	lymphocyte antigen 6 complex, locus E	1.80776
HIST1H2BL	histone cluster 1, H2bl	1.8002
GBP2	guanylate binding protein 2, interferon-inducible	1.79304
ITGAL	integrin, alpha L (antigen CD11A (p180), lymphocyte function-associated antigen 1; alpha polypeptide)	1.77724
GBP3	guanylate binding protein 3	1.77429
BTNL9	butyrophilin-like 9	1.76384
PAG1	phosphoprotein associated with glycosphingolipid microdomains 1	1.76325
CD300LF	CD300 molecule-like family member f	1.75135
SLAMF8	SLAM family member 8	1.72641
CCR5	chemokine (C-C motif) receptor 5	1.71348
FAM20C	family with sequence similarity 20, member C	1.70697
MAP4K1	mitogen-activated protein kinase kinase kinase kinase 1	1.70664
ARHGAP22	Rho GTPase activating protein 22	1.70491
HERC6	hect domain and RLD 6	1.68028
COL4A2	collagen, type IV, alpha 2	1.65297
ARMCX2	armadillo repeat containing, X-linked 2	1.64453
ZSCAN2	zinc finger and SCAN domain containing 2	1.63328
HIST1H4B	histone cluster 1, H4b	1.62263
GLIPR1	GLI pathogenesis-related 1 (glioma)	1.61875
HEXB	hexosaminidase B (beta polypeptide)	1.6107
OAS3	2'-5'-oligoadenylate synthetase 3, 100kDa	1.60612
CENPP	centromere protein P	1.5978
CNGB1	cyclic nucleotide gated channel beta 1	1.59733
PSMB8	proteasome (prosome, macropain) subunit, beta type, 8 (large multifunctional peptidase 7)	1.59553
TAGAP	T-cell activation GTPase activating protein	1.57831
TGFBR1	transforming growth factor, beta receptor I (activin A receptor type II-like kinase, 53kDa)	1.56208
CYGB	cytoglobin	1.5565
CCND1	cyclin D1	1.54934
CXCL11	chemokine (C-X-C motif) ligand 11	1.54845
SFXN2	sideroflexin 2	1.53927
ALDH1L1	aldehyde dehydrogenase 1 family, member L1	1.52079
DACH1	dachshund homolog 1 (Drosophila)	1.51938
SPAG5	sperm associated antigen 5	1.51898
NMI	N-myc (and STAT) interactor	1.51497
NUP210	nucleoporin 210kDa	1.51483
LAMC3	laminin, gamma 3	1.51345
CFB	complement factor B	1.49568
ITPR1	inositol 1,4,5-triphosphate receptor, type 1	1.49212
NDUFB3	NADH dehydrogenase (ubiquinone) 1 beta subcomplex, 3, 12kDa	1.48954
CARD11	caspase recruitment domain family, member 11	1.47775
CCNF	cyclin F	1.46746
SRR	serine racemase	1.46538
CENPN	centromere protein N	1.4647
KCNJ10	potassium inwardly-rectifying channel, subfamily J, member 10	1.4617
COL15A1	collagen, type XV, alpha 1	1.45177
PTCH1	patched homolog 1 (Drosophila)	1.44906
FHOD1	formin homology 2 domain containing 1	1.43283
LMTK2	lemur tyrosine kinase 2	1.42971
CCDC58	coiled-coil domain containing 58	1.42803
HINT2	histidine triad nucleotide binding protein 2	1.42583
DLG3	discs, large homolog 3 (neuroendocrine-dlg, Drosophila)	1.42094
SIRT6	sirtuin (silent mating type information regulation 2 homolog) 6 (S. cerevisiae)	1.41642
METTL4	methyltransferase like 4	1.41343
PCGF1	polycomb group ring finger 1	1.41025
DCK	deoxycytidine kinase	1.40758
TAP2	transporter 2, ATP-binding cassette, sub-family B (MDR/TAP)	1.40331
LY9	lymphocyte antigen 9	1.39966
SMAD7	SMAD, mothers against DPP homolog 7 (Drosophila)	1.39853
TPST1	tyrosylprotein sulfotransferase 1	1.3977
GPR114	G protein-coupled receptor 114	1.39385
CKB	creatine kinase, brain	1.39061
TMEM50B	transmembrane protein 50B	1.39042
GPR65	G protein-coupled receptor 65	1.38853
LGALS3BP	lectin, galactoside-binding, soluble, 3 binding protein	1.38207
HMCN1	hemicentin 1	1.37985
IL27	interleukin 27	1.37246
RGS1	regulator of G-protein signalling 1	1.37115
PSD4	pleckstrin and Sec7 domain containing 4	1.36498
PLCB2	phospholipase C, beta 2	1.36443
PAFAH1B3	platelet-activating factor acetylhydrolase, isoform Ib, gamma subunit 29kDa	1.35832
CENPE	centromere protein E, 312kDa	1.35199
GPR18	G protein-coupled receptor 18	1.34344
MRPS21	mitochondrial ribosomal protein S21	1.33977
SP110	SP110 nuclear body protein	1.33876
COMMD6	COMM domain containing 6	1.33399
PPIL1	peptidylprolyl isomerase (cyclophilin)-like 1	1.32329
LIMD2	LIM domain containing 2	1.32209
STK16	serine/threonine kinase 16	1.32208
GEMIN6	gem (nuclear organelle) associated protein 6	1.32103
MASTL	microtubule associated serine/threonine kinase-like	1.31969
ASS1	argininosuccinate synthetase 1	1.31613
NEIL1	nei endonuclease VIII-like 1 (E. coli)	1.31448
MTX2	metaxin 2	1.31205
SETD4	SET domain containing 4	1.31068
IFIT3	interferon-induced protein with tetratricopeptide repeats 3	1.30881
NBEAL2	neurobeachin-like 2	1.30386
USP18	ubiquitin specific peptidase 18	1.30116
MYLK	myosin, light chain kinase	1.29439
CCR6	chemokine (C-C motif) receptor 6	1.28947
TLR3	toll-like receptor 3	1.28942
PLEKHH2	pleckstrin homology domain containing, family H (with MyTH4 domain) member 2	1.28498
HIST1H2BM	histone cluster 1, H2bm	1.28323
PBK	PDZ binding kinase	1.28151
HIST1H3G	histone cluster 1, H3g	1.27809
HAVCR2	hepatitis A virus cellular receptor 2	1.27669
ACP5	acid phosphatase 5, tartrate resistant	1.27481
HIST1H2AE	histone cluster 1, H2ae	1.27225
EXTL3	exostoses (multiple)-like 3	1.27015
HIST1H1D	histone cluster 1, H1d	1.26797
KIF11	kinesin family member 11	1.26438
CEPT1	choline/ethanolamine phosphotransferase 1	1.26175
B2M	beta-2-microglobulin	1.25969
ISG15	ISG15 ubiquitin-like modifier	1.25863
CENPF	centromere protein F, 350/400ka (mitosin)	1.25853
PDE5A	phosphodiesterase 5A, cGMP-specific	1.25833
PEX6	peroxisomal biogenesis factor 6	1.25767
TIGD3	tigger transposable element derived 3	1.25675
TLE1	transducin-like enhancer of split 1 (E(sp1) homolog, Drosophila)	1.25416
POLQ	polymerase (DNA directed), theta	1.25107
NUSAP1	nucleolar and spindle associated protein 1	1.24759
MYEOV2	myeloma overexpressed 2	1.2464
HIST1H3B	histone cluster 1, H3b	1.2406
MMP14	matrix metallopeptidase 14 (membrane-inserted)	1.23511
HIST1H2BH	histone cluster 1, H2bh	1.23215
CLDN12	claudin 12	1.23115
ARHGAP24	Rho GTPase activating protein 24	1.23062
RGS2	regulator of G-protein signalling 2, 24kDa	1.22954
ESCO2	establishment of cohesion 1 homolog 2 (S. cerevisiae)	1.22785
HIST1H4A	histone cluster 1, H4a	1.2264
CRYZL1	crystallin, zeta (quinone reductase)-like 1	1.22426
HIST1H2AH	histone cluster 1, H2ah	1.22407
FGL2	fibrinogen-like 2	1.2227
TMEM154	transmembrane protein 154	1.22052
TMUB1	transmembrane and ubiquitin-like domain containing 1	1.21701
TMEM176A	transmembrane protein 176A	1.21435
BASP1	brain abundant, membrane attached signal protein 1	1.21388
HVCN1	hydrogen voltage-gated channel 1	1.21308
LIPE	lipase, hormone-sensitive	1.21293
AGPS	alkylglycerone phosphate synthase	1.21006
TALDO1	transaldolase 1	1.2089
GSTK1	glutathione S-transferase kappa 1	1.20581
SCARNA2	small Cajal body-specific RNA 2	1.20462
HIST2H2AB	histone cluster 2, H2ab	1.20282
PRKCH	protein kinase C, eta	1.20129
NAALADL1	N-acetylated alpha-linked acidic dipeptidase-like 1	1.20063
DNAJC18	DnaJ (Hsp40) homolog, subfamily C, member 18	1.19964
SCARNA13	small Cajal body-specific RNA 13	1.19946
ITGAV	integrin, alpha V (vitronectin receptor, alpha polypeptide, antigen CD51)	1.19901
NEDD9	neural precursor cell expressed, developmentally down-regulated 9	1.19782
DDX58	DEAD (Asp-Glu-Ala-Asp) box polypeptide 58	1.19413
TOP2A	topoisomerase (DNA) II alpha 170kDa	1.19379
KIF20A	kinesin family member 20A	1.19248
ZMYND15	zinc finger, MYND-type containing 15	1.18568
CASD1	CAS1 domain containing 1	1.18537
AKAP5	A kinase (PRKA) anchor protein 5	1.18423
PTPN6	protein tyrosine phosphatase, non-receptor type 6	1.18412
MCM3	MCM3 minichromosome maintenance deficient 3 (S. cerevisiae)	1.18311
YWHAH	tyrosine 3-monooxygenase/tryptophan 5-monooxygenase activation protein, eta polypeptide	1.1821
CCNB2	cyclin B2	1.1818
CCNA2	cyclin A2	1.1816
ITGA6	integrin, alpha 6	1.18127
SNORD70	small nucleolar RNA, C/D box 70	1.17977
PHOSPHO1	phosphatase, orphan 1	1.17606
ENPP4	ectonucleotide pyrophosphatase/phosphodiesterase 4 (putative function)	1.17168
HIST1H4J	histone cluster 1, H4j	1.16726
GBP6	guanylate binding protein family, member 6	1.1664
GATA1	GATA binding protein 1 (globin transcription factor 1)	1.16576
PRDX5	peroxiredoxin 5	1.16499
MRPL38	mitochondrial ribosomal protein L38	1.16443
ZMPSTE24	zinc metallopeptidase (STE24 homolog, yeast)	1.1615
CHST7	carbohydrate (N-acetylglucosamine 6-O) sulfotransferase 7	1.15494
HIST1H2AJ	histone cluster 1, H2aj	1.15404
NCF4	neutrophil cytosolic factor 4, 40kDa	1.15125
PSMB9	proteasome (prosome, macropain) subunit, beta type, 9 (large multifunctional peptidase 2)	1.14948
MMP13	matrix metallopeptidase 13 (collagenase 3)	1.1491
HTRA3	HtrA serine peptidase 3	1.14872
TWIST1	twist homolog 1 (acrocephalosyndactyly 3; Saethre-Chotzen syndrome) (Drosophila)	1.1476
SLC25A39	solute carrier family 25, member 39	1.14381
PRDX2	peroxiredoxin 2	1.14291
FAT3	FAT tumor suppressor homolog 3 (Drosophila)	1.14164
ASPM	asp (abnormal spindle) homolog, microcephaly associated (Drosophila)	1.14158
P2RX5	purinergic receptor P2X, ligand-gated ion channel, 5	1.13234
HIST1H2AG	histone cluster 1, H2ag	1.12756
PAK1	p21/Cdc42/Rac1-activated kinase 1 (STE20 homolog, yeast)	1.12656
SIGLEC5	sialic acid binding Ig-like lectin 5	1.12611
KRT75	keratin 75	1.12507
TJP3	tight junction protein 3 (zona occludens 3)	1.12485
APITD1	apoptosis-inducing, TAF9-like domain 1	1.12426
MBNL3	muscleblind-like 3 (Drosophila)	1.12364
CCDC102A	coiled-coil domain containing 102A	1.12279
SLC29A1	solute carrier family 29 (nucleoside transporters), member 1	1.11998
DPEP1	dipeptidase 1 (renal)	1.11811
THBS2	thrombospondin 2	1.11713
VNN3	vanin 3	1.11622
ZDHHC23	zinc finger, DHHC-type containing 23	1.11598
PSME1	proteasome (prosome, macropain) activator subunit 1 (PA28 alpha)	1.11553
H2AFX	H2A histone family, member X	1.10941
MRPL35	mitochondrial ribosomal protein L35	1.10742
SNRPA1	small nuclear ribonucleoprotein polypeptide A'	1.10721
CNP	2',3'-cyclic nucleotide 3' phosphodiesterase	1.1058
PODXL	podocalyxin-like	1.10485
ANGPT2	angiopoietin 2	1.10385
DOCK10	dedicator of cytokinesis 10	1.09847
IRF7	interferon regulatory factor 7	1.09837
PCK1	phosphoenolpyruvate carboxykinase 1 (soluble)	1.09804
DOCK5	dedicator of cytokinesis 5	1.09744
TMSB10	thymosin, beta 10	1.09459
RSPO1	R-spondin homolog (Xenopus laevis)	1.09163
IL21R	interleukin 21 receptor	1.09145
CIT	citron (rho-interacting, serine/threonine kinase 21)	1.09017
DKKL1	dickkopf-like 1 (soggy)	1.08999
NAGPA	N-acetylglucosamine-1-phosphodiester alpha-N-acetylglucosaminidase	1.08901
HDAC9	histone deacetylase 9	1.08563
CENPQ	centromere protein Q	1.08475
CALR	calreticulin	1.08374
CHPT1	choline phosphotransferase 1	1.08015
CD276	CD276 molecule	1.08013
GMPR	guanosine monophosphate reductase	1.07945
MCM4	MCM4 minichromosome maintenance deficient 4 (S. cerevisiae)	1.07833
HOXC13	homeobox C13	1.07778
FBXO5	F-box protein 5	1.07759
LIN9	lin-9 homolog (C. elegans)	1.07665
TFR2	transferrin receptor 2	1.07522
FGD3	FYVE, RhoGEF and PH domain containing 3	1.07376
SNORA16A	small nucleolar RNA, H/ACA box 16A	1.07333
DOCK4	dedicator of cytokinesis 4	1.07324
PYHIN1	pyrin and HIN domain family, member 1	1.07299
SIRT3	sirtuin (silent mating type information regulation 2 homolog) 3 (S. cerevisiae)	1.07258
FMO1	flavin containing monooxygenase 1	1.07176
SIPA1	signal-induced proliferation-associated gene 1	1.07046
GPX1	glutathione peroxidase 1	1.07044
GRIN2C	glutamate receptor, ionotropic, N-methyl D-aspartate 2C	1.07032
PAQR9	progestin and adipoQ receptor family member IX	1.06665
CENPJ	centromere protein J	1.06566
SNORD4A	small nucleolar RNA, C/D box 4A	1.06479
CASC5	cancer susceptibility candidate 5	1.06426
TMEM126A	transmembrane protein 126A	1.06408
B4GALT4	UDP-Gal:betaGlcNAc beta 1,4- galactosyltransferase, polypeptide 4	1.06367
PPFIA4	protein tyrosine phosphatase, receptor type, f polypeptide (PTPRF), interacting protein (liprin), alpha 4	1.06366
FAM120B	family with sequence similarity 120B	1.06332
OGFOD1	2-oxoglutarate and iron-dependent oxygenase domain containing 1	1.06248
SRGAP3	SLIT-ROBO Rho GTPase activating protein 3	1.05987
KPTN	kaptin (actin binding protein)	1.05965
PLSCR1	phospholipid scramblase 1	1.05524
EMCN	endomucin	1.05388
KRT8	keratin 8	1.05107
MYB	v-myb myeloblastosis viral oncogene homolog (avian)	1.05031
HIST1H2BC	histone cluster 1, H2bc	1.05008
CD300E	CD300e molecule	1.04874
KBTBD11	kelch repeat and BTB (POZ) domain containing 11	1.04777
VSIG8	V-set and immunoglobulin domain containing 8	1.0441
SLC24A5	solute carrier family 24, member 5	1.04393
YIPF4	Yip1 domain family, member 4	1.04182
TBC1D9	TBC1 domain family, member 9 (with GRAM domain)	1.04169
COL4A5	collagen, type IV, alpha 5 (Alport syndrome)	1.04105
VASP	vasodilator-stimulated phosphoprotein	1.04074
GRIN3A	glutamate receptor, ionotropic, N-methyl-D-aspartate 3A	1.03949
ZNRD1	zinc ribbon domain containing 1	1.0367
TMEM54	transmembrane protein 54	1.03435
MFAP3L	microfibrillar-associated protein 3-like	1.03294
ABR	active BCR-related gene	1.03174
LILRA5	leukocyte immunoglobulin-like receptor, subfamily A (with TM domain), member 5	1.03127
HIST1H2AI	histone cluster 1, H2ai	1.03054
BIN2	bridging integrator 2	1.02907
CCDC86	coiled-coil domain containing 86	1.02718
CLCN1	chloride channel 1, skeletal muscle (Thomsen disease, autosomal dominant)	1.0255
FIGNL1	fidgetin-like 1	1.02436
MSX2	msh homeobox homolog 2 (Drosophila)	1.02209
ARG1	arginase, liver	1.02186
CXCL9	chemokine (C-X-C motif) ligand 9	1.02028
HIST1H2AD	histone cluster 1, H2ad	1.0195
CTBS	chitobiase, di-N-acetyl-	1.01911
RNF145	ring finger protein 145	1.0188
TXNL4A	thioredoxin-like 4A	1.01761
QTRT1	queuine tRNA-ribosyltransferase 1 (tRNA-guanine transglycosylase)	1.01759
KLHL23	kelch-like 23 (Drosophila)	1.01509
ASPN	asporin (LRR class 1)	1.01412
CTSH	cathepsin H	1.01263
SYNE1	spectrin repeat containing, nuclear envelope 1	1.00553
CDCA5	cell division cycle associated 5	1.00513
HIST1H3E	histone cluster 1, H3e	1.00383
GOT2	glutamic-oxaloacetic transaminase 2, mitochondrial (aspartate aminotransferase 2)	1.00223
LGALS12	lectin, galactoside-binding, soluble, 12 (galectin 12)	1.00158
CCL19	chemokine (C-C motif) ligand 19	1.00144
EFEMP1	EGF-containing fibulin-like extracellular matrix protein 1	1.00124
MYH9	myosin, heavy chain 9, non-muscle	1.00072
ESM1	endothelial cell-specific molecule 1	1.00063
SSPO	SCO-spondin homolog (Bos taurus)	1.00063
TMEM176B	transmembrane protein 176B	1.0006
FFAR2	free fatty acid receptor 2	0.999198
ZDHHC13	zinc finger, DHHC-type containing 13	0.998335
CHEK1	CHK1 checkpoint homolog (S. pombe)	0.997753
CDC5L	CDC5 cell division cycle 5-like (S. pombe)	0.994576
KCNN3	potassium intermediate/small conductance calcium-activated channel, subfamily N, member 3	0.993511
RPIA	ribose 5-phosphate isomerase A (ribose 5-phosphate epimerase)	0.992652
MRPS27	mitochondrial ribosomal protein S27	0.992181
MEIS3	Meis1, myeloid ecotropic viral integration site 1 homolog 3 (mouse)	0.992003
B4GALT3	UDP-Gal:betaGlcNAc beta 1,4- galactosyltransferase, polypeptide 3	0.991883
GALNT9	UDP-N-acetyl-alpha-D-galactosamine:polypeptide N-acetylgalactosaminyltransferase 9 (GalNAc-T9)	0.991755
TCN2	transcobalamin II; macrocytic anemia	0.991672
SPG7	spastic paraplegia 7, paraplegin (pure and complicated autosomal recessive)	0.989661
PIWIL4	piwi-like 4 (Drosophila)	0.988847
LST1	leukocyte specific transcript 1	0.988802
PLEKHA2	pleckstrin homology domain containing, family A (phosphoinositide binding specific) member 2	0.988202
INHBB	inhibin, beta B (activin AB beta polypeptide)	0.987016
CDK5RAP1	CDK5 regulatory subunit associated protein 1	0.986653
TIMM9	translocase of inner mitochondrial membrane 9 homolog (yeast)	0.986535
AIF1	allograft inflammatory factor 1	0.985977
MAD2L1	MAD2 mitotic arrest deficient-like 1 (yeast)	0.984859
MARK2	MAP/microtubule affinity-regulating kinase 2	0.984823
RNASE6	ribonuclease, RNase A family, k6	0.984477
THAP11	THAP domain containing 11	0.983675
FMNL1	formin-like 1	0.983256
EME1	essential meiotic endonuclease 1 homolog 1 (S. pombe)	0.983109
SYNPO	synaptopodin	0.982567
NEIL3	nei endonuclease VIII-like 3 (E. coli)	0.982136
PKIB	protein kinase (cAMP-dependent, catalytic) inhibitor beta	0.981495
KLHL6	kelch-like 6 (Drosophila)	0.980303
ATHL1	ATH1, acid trehalase-like 1 (yeast)	0.980026
GPR152	G protein-coupled receptor 152	0.977728
KIF15	kinesin family member 15	0.977228
FUNDC2	FUN14 domain containing 2	0.976489
MEN1	multiple endocrine neoplasia I	0.97468
DOHH	deoxyhypusine hydroxylase/monooxygenase	0.974674
HIST1H2AC	histone cluster 1, H2ac	0.973074
KLF11	Kruppel-like factor 11	0.972907
HPS4	Hermansky-Pudlak syndrome 4	0.971975
TMEM68	transmembrane protein 68	0.971599
ASB3	ankyrin repeat and SOCS box-containing 3	0.969131
MNS1	meiosis-specific nuclear structural 1	0.9687
SLA	Src-like-adaptor	0.968513
SLC16A14	solute carrier family 16, member 14 (monocarboxylic acid transporter 14)	0.967294
GTF2E1	general transcription factor IIE, polypeptide 1, alpha 56kDa	0.966811
MRPS14	mitochondrial ribosomal protein S14	0.965805
GMPPB	GDP-mannose pyrophosphorylase B	0.961716
GPR141	G protein-coupled receptor 141	0.961107
SPINT1	serine peptidase inhibitor, Kunitz type 1	0.960059
AASS	aminoadipate-semialdehyde synthase	0.958087
CHORDC1	cysteine and histidine-rich domain (CHORD)-containing 1	0.95616
RRAGB	Ras-related GTP binding B	0.954676
NR2F1	nuclear receptor subfamily 2, group F, member 1	0.954629
PLAC8	placenta-specific 8	0.954261
SYT7	synaptotagmin VII	0.953175
LCOR	ligand dependent nuclear receptor corepressor	0.951443
LY86	lymphocyte antigen 86	0.951005
SPATA13	spermatogenesis associated 13	0.951002
PPP1R16B	protein phosphatase 1, regulatory (inhibitor) subunit 16B	0.950993
SNHG1	small nucleolar RNA host gene (non-protein coding) 1	0.950779
ENPP5	ectonucleotide pyrophosphatase/phosphodiesterase 5 (putative function)	0.950361
PRC1	protein regulator of cytokinesis 1	0.949851
NEK2	NIMA (never in mitosis gene a)-related kinase 2	0.94889
ITGAX	integrin, alpha X (complement component 3 receptor 4 subunit)	0.948303
GJA5	gap junction protein, alpha 5, 40kDa (connexin 40)	0.948247
LRRC15	leucine rich repeat containing 15	0.948167
PALM	paralemmin	0.947856
SPN	sialophorin (leukosialin, CD43)	0.947273
ATP8A2	ATPase, aminophospholipid transporter-like, Class I, type 8A, member 2	0.94677
TPSAB1	tryptase alpha/beta 1	0.946474
TRIM59	tripartite motif-containing 59	0.945019
FAM101B	family with sequence similarity 101, member B	0.944758
ELMO1	engulfment and cell motility 1	0.944408
COPS6	COP9 constitutive photomorphogenic homolog subunit 6 (Arabidopsis)	0.944294
GNMT	glycine N-methyltransferase	0.942877
ARMCX6	armadillo repeat containing, X-linked 6	0.941529
KCTD11	potassium channel tetramerisation domain containing 11	0.940452
CUEDC1	CUE domain containing 1	0.939981
TPX2	TPX2, microtubule-associated, homolog (Xenopus laevis)	0.939596
UBE2C	ubiquitin-conjugating enzyme E2C	0.939503
HIST1H2BN	histone cluster 1, H2bn	0.938194
PLXDC1	plexin domain containing 1	0.937939
KNTC1	kinetochore associated 1	0.935411
RDM1	RAD52 motif 1	0.935346
CCL22	chemokine (C-C motif) ligand 22	0.934931
IL2RG	interleukin 2 receptor, gamma (severe combined immunodeficiency)	0.934799
ATAD2	ATPase family, AAA domain containing 2	0.933605
RASSF5	Ras association (RalGDS/AF-6) domain family 5	0.930911
EXOC6	exocyst complex component 6	0.930854
SNORD65	small nucleolar RNA, C/D box 65	0.930746
RAP1GDS1	RAP1, GTP-GDP dissociation stimulator 1	0.930606
NKIRAS1	NFKB inhibitor interacting Ras-like 1	0.930404
IFIT2	interferon-induced protein with tetratricopeptide repeats 2	0.929779
SYTL2	synaptotagmin-like 2	0.929144
HSH2D	hematopoietic SH2 domain containing	0.927232
DTX3	deltex 3 homolog (Drosophila)	0.927017
HIST2H2BB	histone cluster 2, H2bb	0.924905
PADI4	peptidyl arginine deiminase, type IV	0.924873
ADAMTS9	ADAM metallopeptidase with thrombospondin type 1 motif, 9	0.924804
SNHG4	small nucleolar RNA host gene (non-protein coding) 4	0.924337
NDUFB11	NADH dehydrogenase (ubiquinone) 1 beta subcomplex, 11, 17.3kDa	0.923132
IL2RA	interleukin 2 receptor, alpha	0.922994
KLHDC4	kelch domain containing 4	0.922912
MYO1D	myosin ID	0.922365
CUTA	cutA divalent cation tolerance homolog (E. coli)	0.920828
SOX12	SRY (sex determining region Y)-box 12	0.920807
MINA	MYC induced nuclear antigen	0.919501
FDPS	farnesyl diphosphate synthase (farnesyl pyrophosphate synthetase, dimethylallyltranstransferase, geranyltranstransferase)	0.919348
INVS	inversin	0.918356
FYB	FYN binding protein (FYB-120/130)	0.917333
MCM2	MCM2 minichromosome maintenance deficient 2, mitotin (S. cerevisiae)	0.917241
MYO1F	myosin IF	0.91672
RNF125	ring finger protein 125	0.915563
IFI35	interferon-induced protein 35	0.914595
SLC19A2	solute carrier family 19 (thiamine transporter), member 2	0.913765
THAP1	THAP domain containing, apoptosis associated protein 1	0.913056
CIITA	class II, major histocompatibility complex, transactivator	0.912526
UNC13D	unc-13 homolog D (C. elegans)	0.911748
RAB32	RAB32, member RAS oncogene family	0.911691
PAPPA	pregnancy-associated plasma protein A, pappalysin 1	0.911326
LDHC	lactate dehydrogenase C	0.910302
VILL	villin-like	0.910062
SSX2IP	synovial sarcoma, X breakpoint 2 interacting protein	0.90982
METTL5	methyltransferase like 5	0.908649
SRBD1	S1 RNA binding domain 1	0.908417
TNNI3	troponin I type 3 (cardiac)	0.906573
DEF6	differentially expressed in FDCP 6 homolog (mouse)	0.906108
SH3BGRL2	SH3 domain binding glutamic acid-rich protein like 2	0.905758
COMTD1	catechol-O-methyltransferase domain containing 1	0.904329
ASB13	ankyrin repeat and SOCS box-containing 13	0.904012
VGLL4	vestigial like 4 (Drosophila)	0.903492
DEPDC1B	DEP domain containing 1B	0.903339
E2F2	E2F transcription factor 2	0.903156
HIST1H1B	histone cluster 1, H1b	0.901511
RTP4	receptor transporter protein 4	0.899597
CFDP1	craniofacial development protein 1	0.899546
ASPA	aspartoacylase (Canavan disease)	0.899267
WDFY4	WDFY family member 4	0.899008
PDCL3	phosducin-like 3	0.89852
SF3B3	splicing factor 3b, subunit 3, 130kDa	0.898092
XKR5	XK, Kell blood group complex subunit-related family, member 5	0.898009
POU2F2	POU domain, class 2, transcription factor 2	0.897903
TMEFF1	transmembrane protein with EGF-like and two follistatin-like domains 1	0.897779
GPR55	G protein-coupled receptor 55	0.895795
GBP5	guanylate binding protein 5	0.895147
SLC25A44	solute carrier family 25, member 44	0.893669
DYNLRB1	dynein, light chain, roadblock-type 1	0.892228
PTRH2	peptidyl-tRNA hydrolase 2	0.892161
HP	haptoglobin	0.88885
SLCO3A1	solute carrier organic anion transporter family, member 3A1	0.88865
TCIRG1	T-cell, immune regulator 1, ATPase, H+ transporting, lysosomal V0 subunit A3	0.8881
LAT2	linker for activation of T cells family, member 2	0.888002
FBXO47	-	0.887527
CREG2	cellular repressor of E1A-stimulated genes 2	0.885921
FASTKD2	FAST kinase domains 2	0.885411
EIF2A	eukaryotic translation initiation factor 2A, 65kDa	0.884841
MTUS1	mitochondrial tumor suppressor 1	0.883475
WHSC1	Wolf-Hirschhorn syndrome candidate 1	0.881739
KRT17	keratin 17	0.878052
PLK1	polo-like kinase 1 (Drosophila)	0.877153
MT-TM	mitochondrially encoded tRNA methionine	0.877067
FLRT2	fibronectin leucine rich transmembrane protein 2	0.876938
P4HA1	procollagen-proline, 2-oxoglutarate 4-dioxygenase (proline 4-hydroxylase), alpha polypeptide I	0.87664
PARP9	poly (ADP-ribose) polymerase family, member 9	0.876571
SVEP1	sushi, von Willebrand factor type A, EGF and pentraxin domain containing 1	0.876073
GLRX	glutaredoxin (thioltransferase)	0.875895
HIST1H2BF	histone cluster 1, H2bf	0.875837
VKORC1L1	vitamin K epoxide reductase complex, subunit 1-like 1	0.875472
TMTC4	transmembrane and tetratricopeptide repeat containing 4	0.873472
SYTL1	synaptotagmin-like 1	0.872654
ATP10A	ATPase, Class V, type 10A	0.872071
HMGCL	3-hydroxymethyl-3-methylglutaryl-Coenzyme A lyase (hydroxymethylglutaricaciduria)	0.871988
ARMCX1	armadillo repeat containing, X-linked 1	0.871829
SLC7A2	solute carrier family 7 (cationic amino acid transporter, y+ system), member 2	0.871805
ARL6IP5	ADP-ribosylation-like factor 6 interacting protein 5	0.868974
AKNA	AT-hook transcription factor	0.868469
TSPAN13	tetraspanin 13	0.868051
PLCG2	phospholipase C, gamma 2 (phosphatidylinositol-specific)	0.867969
ENDOD1	endonuclease domain containing 1	0.867726
CAMK2D	calcium/calmodulin-dependent protein kinase (CaM kinase) II delta	0.866977
FAM3B	family with sequence similarity 3, member B	0.866627
COX6B1	cytochrome c oxidase subunit Vib polypeptide 1 (ubiquitous)	0.86644
COX17	COX17 cytochrome c oxidase assembly homolog (S. cerevisiae)	0.866035
MAP3K12	mitogen-activated protein kinase kinase kinase 12	0.864144
HIST1H2BJ	histone cluster 1, H2bj	0.863813
MMP12	matrix metallopeptidase 12 (macrophage elastase)	0.863591
IMPA2	inositol(myo)-1(or 4)-monophosphatase 2	0.863534
LRCH2	leucine-rich repeats and calponin homology (CH) domain containing 2	0.862819
PIK3CB	phosphoinositide-3-kinase, catalytic, beta polypeptide	0.862208
EPHA5	EPH receptor A5	0.861417
CHN1	chimerin (chimaerin) 1	0.860864
KLRD1	killer cell lectin-like receptor subfamily D, member 1	0.860465
TBC1D8B	TBC1 domain family, member 8B (with GRAM domain)	0.860369
AP1S2	adaptor-related protein complex 1, sigma 2 subunit	0.860039
GNGT2	guanine nucleotide binding protein (G protein), gamma transducing activity polypeptide 2	0.859057
CPSF4	cleavage and polyadenylation specific factor 4, 30kDa	0.857175
LCP1	lymphocyte cytosolic protein 1 (L-plastin)	0.855654
CPSF2	cleavage and polyadenylation specific factor 2, 100kDa	0.855068
HIST1H4K	histone cluster 1, H4k	0.855064
P2RX1	purinergic receptor P2X, ligand-gated ion channel, 1	0.854621
SAMHD1	SAM domain and HD domain 1	0.85426
SELT	-	0.852802
CCR9	chemokine (C-C motif) receptor 9	0.852681
KLHL22	kelch-like 22 (Drosophila)	0.852378
DBNDD2	dysbindin (dystrobrevin binding protein 1) domain containing 2	0.85223
NUDT14	nudix (nucleoside diphosphate linked moiety X)-type motif 14	0.851539
NDUFA3	NADH dehydrogenase (ubiquinone) 1 alpha subcomplex, 3, 9kDa	0.851049
DOCK8	dedicator of cytokinesis 8	0.849776
GREM1	gremlin 1, cysteine knot superfamily, homolog (Xenopus laevis)	0.849545
PEX11B	peroxisomal biogenesis factor 11B	0.849506
PELP1	proline, glutamic acid and leucine rich protein 1	0.848721
BAK1	BCL2-antagonist/killer 1	0.848534
NMT1	N-myristoyltransferase 1	0.847685
DHCR7	7-dehydrocholesterol reductase	0.847446
FBLN2	fibulin 2	0.84711
NHP2L1	NHP2 non-histone chromosome protein 2-like 1 (S. cerevisiae)	0.846873
GINS1	GINS complex subunit 1 (Psf1 homolog)	0.846182
MKX	mohawk homeobox	0.845114
RAB2B	RAB2B, member RAS oncogene family	0.844819
ECHDC2	enoyl Coenzyme A hydratase domain containing 2	0.843946
PRPS1	phosphoribosyl pyrophosphate synthetase 1	0.843489
DTX3L	deltex 3-like (Drosophila)	0.842101
USP25	ubiquitin specific peptidase 25	0.841177
HIST1H2AB	histone cluster 1, H2ab	0.841044
VPS54	vacuolar protein sorting 54 (S. cerevisiae)	0.840829
ULBP1	UL16 binding protein 1	0.840125
JOSD2	Josephin domain containing 2	0.837376
LIMS2	LIM and senescent cell antigen-like domains 2	0.836898
RAD54L	RAD54-like (S. cerevisiae)	0.836774
UTP11L	UTP11-like, U3 small nucleolar ribonucleoprotein, (yeast)	0.836183
SELM	-	0.835787
CNIH2	cornichon homolog 2 (Drosophila)	0.834183
TRPM5	transient receptor potential cation channel, subfamily M, member 5	0.834183
SLC13A3	solute carrier family 13 (sodium-dependent dicarboxylate transporter), member 3	0.833562
CAMTA1	calmodulin binding transcription activator 1	0.833018
MCM7	MCM7 minichromosome maintenance deficient 7 (S. cerevisiae)	0.833002
CAMKK1	calcium/calmodulin-dependent protein kinase kinase 1, alpha	0.832984
ACAT2	acetyl-Coenzyme A acetyltransferase 2 (acetoacetyl Coenzyme A thiolase)	0.832311
MRRF	mitochondrial ribosome recycling factor	0.831529
FMNL2	formin-like 2	0.831051
SP140	SP140 nuclear body protein	0.830575
GLO1	glyoxalase I	0.829842
PLK4	polo-like kinase 4 (Drosophila)	0.828238
CSRP1	cysteine and glycine-rich protein 1	0.827899
RGS19	regulator of G-protein signalling 19	0.827802
ADAM23	ADAM metallopeptidase domain 23	0.827468
SV2A	synaptic vesicle glycoprotein 2A	0.827248
ANKRD27	ankyrin repeat domain 27 (VPS9 domain)	0.82708
ARSB	arylsulfatase B	0.826911
ADPRH	ADP-ribosylarginine hydrolase	0.826773
THSD4	thrombospondin, type I, domain containing 4	0.825881
LEPRE1	leucine proline-enriched proteoglycan (leprecan) 1	0.825135
COL5A3	collagen, type V, alpha 3	0.824871
HCLS1	hematopoietic cell-specific Lyn substrate 1	0.824627
ZCCHC3	zinc finger, CCHC domain containing 3	0.824035
PDIA3	protein disulfide isomerase family A, member 3	0.823172
FANCA	Fanconi anemia, complementation group A	0.822804
ITGAM	integrin, alpha M (complement component 3 receptor 3 subunit)	0.822002
ADAMTS15	ADAM metallopeptidase with thrombospondin type 1 motif, 15	0.821397
GALNT12	UDP-N-acetyl-alpha-D-galactosamine:polypeptide N-acetylgalactosaminyltransferase 12 (GalNAc-T12)	0.821056
CEBPA	CCAAT/enhancer binding protein (C/EBP), alpha	0.820462
CCND2	cyclin D2	0.81909
RCN1	reticulocalbin 1, EF-hand calcium binding domain	0.818927
ETS1	v-ets erythroblastosis virus E26 oncogene homolog 1 (avian)	0.818606
LYRM2	LYR motif containing 2	0.818149
ABAT	4-aminobutyrate aminotransferase	0.818053
PITPNM1	phosphatidylinositol transfer protein, membrane-associated 1	0.816946
NGDN	neuroguidin, EIF4E binding protein	0.815875
UHRF1	ubiquitin-like, containing PHD and RING finger domains, 1	0.815348
TXN2	thioredoxin 2	0.815294
CD84	CD84 molecule	0.814353
RNPEP	arginyl aminopeptidase (aminopeptidase B)	0.813995
SFRP2	secreted frizzled-related protein 2	0.813918
RGS12	regulator of G-protein signalling 12	0.813857
MON1A	MON1 homolog A (yeast)	0.813606
TAPBP	TAP binding protein (tapasin)	0.812102
HSP90B1	heat shock protein 90kDa beta (Grp94), member 1	0.811791
EMR1	egf-like module containing, mucin-like, hormone receptor-like 1	0.809922
TPK1	thiamin pyrophosphokinase 1	0.80961
THOC7	THO complex 7 homolog (Drosophila)	0.809019
MEOX1	mesenchyme homeobox 1	0.808616
TMCO1	transmembrane and coiled-coil domains 1	0.8086
STK38L	serine/threonine kinase 38 like	0.808062
HIST1H2BK	histone cluster 1, H2bk	0.807864
CENPI	centromere protein I	0.807791
IFI30	interferon, gamma-inducible protein 30	0.806811
MAPKAP1	mitogen-activated protein kinase associated protein 1	0.806347
TREML2	triggering receptor expressed on myeloid cells-like 2	0.805858
TLR9	toll-like receptor 9	0.805814
ITGAD	integrin, alpha D	0.802856
RAE1	RAE1 RNA export 1 homolog (S. pombe)	0.801247
P2RY14	purinergic receptor P2Y, G-protein coupled, 14	0.800848
SEC31A	SEC31 homolog A (S. cerevisiae)	0.80076
PLA2G4A	phospholipase A2, group IVA (cytosolic, calcium-dependent)	0.799332
APOC2	apolipoprotein C-II	0.799106
LARP7	La ribonucleoprotein domain family, member 7	0.798678
LMAN2L	lectin, mannose-binding 2-like	0.798588
BACE2	beta-site APP-cleaving enzyme 2	0.798242
IRAK4	interleukin-1 receptor-associated kinase 4	0.798067
NPB	neuropeptide B	0.797426
IER3IP1	immediate early response 3 interacting protein 1	0.79606
STIL	SCL/TAL1 interrupting locus	0.795974
ENO1	enolase 1, (alpha)	0.795352
CCT7	chaperonin containing TCP1, subunit 7 (eta)	0.795325
CCRL2	chemokine (C-C motif) receptor-like 2	0.794402
FAM57B	family with sequence similarity 57, member B	0.794259
FSCN1	fascin homolog 1, actin-bundling protein (Strongylocentrotus purpuratus)	0.794098
FADS2	fatty acid desaturase 2	0.792337
CUL2	cullin 2	0.791879
SRM	spermidine synthase	0.790941
SNORD22	small nucleolar RNA, C/D box 22	0.790882
ENTPD2	ectonucleoside triphosphate diphosphohydrolase 2	0.790155
MX2	myxovirus (influenza virus) resistance 2 (mouse)	0.787733
ROGDI	rogdi homolog (Drosophila)	0.78768
HMGB2	high-mobility group box 2	0.786945
SEPW1	selenoprotein W, 1	0.786568
INTS3	integrator complex subunit 3	0.786398
MCM10	MCM10 minichromosome maintenance deficient 10 (S. cerevisiae)	0.786257
DNMT3A	DNA (cytosine-5-)-methyltransferase 3 alpha	0.785263
SOAT2	sterol O-acyltransferase 2	0.784663
DHRS13	dehydrogenase/reductase (SDR family) member 13	0.784442
ITLN1	intelectin 1 (galactofuranose binding)	0.782862
TNFRSF14	tumor necrosis factor receptor superfamily, member 14 (herpesvirus entry mediator)	0.7828
SLC25A2	solute carrier family 25 (mitochondrial carrier; ornithine transporter) member 2	0.782386
PRKD2	protein kinase D2	0.78134
HIST2H2AC	histone cluster 2, H2ac	0.780347
PEMT	phosphatidylethanolamine N-methyltransferase	0.780183
KCNG2	potassium voltage-gated channel, subfamily G, member 2	0.779553
FEZ1	fasciculation and elongation protein zeta 1 (zygin I)	0.779065
UPP1	uridine phosphorylase 1	0.779026
PTK2B	PTK2B protein tyrosine kinase 2 beta	0.778751
FXYD5	FXYD domain containing ion transport regulator 5	0.777042
BTLA	B and T lymphocyte associated	0.776831
ERH	enhancer of rudimentary homolog (Drosophila)	0.776714
SGIP1	SH3-domain GRB2-like (endophilin) interacting protein 1	0.776438
RAI14	retinoic acid induced 14	0.775992
COX6A1	cytochrome c oxidase subunit VIa polypeptide 1	0.775971
LETM2	leucine zipper-EF-hand containing transmembrane protein 2	0.77557
COL27A1	collagen, type XXVII, alpha 1	0.775174
MT-TR	mitochondrially encoded tRNA arginine	0.774417
ADRB1	adrenergic, beta-1-, receptor	0.773597
NEGR1	neuronal growth regulator 1	0.773431
BAMBI	BMP and activin membrane-bound inhibitor homolog (Xenopus laevis)	0.772429
SEMA3G	sema domain, immunoglobulin domain (Ig), short basic domain, secreted, (semaphorin) 3G	0.772394
SMARCA1	SWI/SNF related, matrix associated, actin dependent regulator of chromatin, subfamily a, member 1	0.771427
SLCO5A1	solute carrier organic anion transporter family, member 5A1	0.770994
DGAT2	diacylglycerol O-acyltransferase homolog 2 (mouse)	0.77066
TMEM147	transmembrane protein 147	0.769992
CNIH4	cornichon homolog 4 (Drosophila)	0.768917
PARP1	poly (ADP-ribose) polymerase family, member 1	0.768827
OTUD1	OTU domain containing 1	0.768532
CKS2	CDC28 protein kinase regulatory subunit 2	0.768385
MAPK13	mitogen-activated protein kinase 13	0.767771
SLC7A7	solute carrier family 7 (cationic amino acid transporter, y+ system), member 7	0.767178
SDF2L1	stromal cell-derived factor 2-like 1	0.765798
IL12B	interleukin 12B (natural killer cell stimulatory factor 2, cytotoxic lymphocyte maturation factor 2, p40)	0.765713
FAM3A	family with sequence similarity 3, member A	0.765522
TRIM35	tripartite motif-containing 35	0.763978
DDHD1	DDHD domain containing 1	0.763373
ITGB1BP1	integrin beta 1 binding protein 1	0.763364
KIF5C	kinesin family member 5C	0.763356
CCL8	chemokine (C-C motif) ligand 8	0.763087
FCHO1	FCH domain only 1	0.762886
ASB2	ankyrin repeat and SOCS box-containing 2	0.762478
HMBS	hydroxymethylbilane synthase	0.761508
VASH1	vasohibin 1	0.761502
ACSL5	acyl-CoA synthetase long-chain family member 5	0.760092
ECT2	epithelial cell transforming sequence 2 oncogene	0.759206
FBLN1	fibulin 1	0.759001
PLCL1	phospholipase C-like 1	0.758071
KLC2	kinesin light chain 2	0.757958
PLXDC2	plexin domain containing 2	0.756903
LRRC57	leucine rich repeat containing 57	0.756193
LRRC8C	leucine rich repeat containing 8 family, member C	0.756075
IDI1	isopentenyl-diphosphate delta isomerase 1	0.7558
HIBADH	3-hydroxyisobutyrate dehydrogenase	0.755507
SCN4B	sodium channel, voltage-gated, type IV, beta	0.755501
LGI3	leucine-rich repeat LGI family, member 3	0.754108
PLA2G4C	phospholipase A2, group IVC (cytosolic, calcium-independent)	0.753895
KRTCAP2	keratinocyte associated protein 2	0.753202
PILRA	paired immunoglobin-like type 2 receptor alpha	0.753028
SNRPD1	small nuclear ribonucleoprotein D1 polypeptide 16kDa	0.752867
SLC8A1	solute carrier family 8 (sodium/calcium exchanger), member 1	0.750656
ADAM30	ADAM metallopeptidase domain 30	0.750265
TTC30B	tetratricopeptide repeat domain 30B	0.749833
RIN3	Ras and Rab interactor 3	0.748966
PIK3CD	phosphoinositide-3-kinase, catalytic, delta polypeptide	0.748851
GGA2	golgi associated, gamma adaptin ear containing, ARF binding protein 2	0.748045
KLHL2	kelch-like 2, Mayven (Drosophila)	0.747517
MYO18A	myosin XVIIIA	0.747301
TMEM177	transmembrane protein 177	0.747285
ANKRD42	ankyrin repeat domain 42	0.746526
SHOX2	short stature homeobox 2	0.746438
SUGT1	SGT1, suppressor of G2 allele of SKP1 (S. cerevisiae)	0.746294
MRPL1	mitochondrial ribosomal protein L1	0.745513
B3GALNT2	beta-1,3-N-acetylgalactosaminyltransferase 2	0.744013
ADAMTS18	ADAM metallopeptidase with thrombospondin type 1 motif, 18	0.743956
HIST1H3H	histone cluster 1, H3h	0.743435
RAD51AP1	RAD51 associated protein 1	0.742986
HIST1H3I	histone cluster 1, H3i	0.742905
IKZF3	IKAROS family zinc finger 3 (Aiolos)	0.742183
CDK5R1	cyclin-dependent kinase 5, regulatory subunit 1 (p35)	0.742131
CSRP2	cysteine and glycine-rich protein 2	0.742024
MGMT	O-6-methylguanine-DNA methyltransferase	0.741962
NMB	neuromedin B	0.741739
CDH22	cadherin-like 22	0.74147
FAM83D	family with sequence similarity 83, member D	0.741139
IL10RA	interleukin 10 receptor, alpha	0.739991
PCDH20	protocadherin 20	0.739491
SPCS1	signal peptidase complex subunit 1 homolog (S. cerevisiae)	0.739193
CCDC124	coiled-coil domain containing 124	0.738185
PRSS35	protease, serine, 35	0.738085
TNNI1	troponin I type 1 (skeletal, slow)	0.738085
PFN1	profilin 1	0.737263
FAM46B	family with sequence similarity 46, member B	0.735788
WDR89	WD repeat domain 89	0.732526
COPS4	COP9 constitutive photomorphogenic homolog subunit 4 (Arabidopsis)	0.731806
SLC35D2	solute carrier family 35, member D2	0.730062
C1QA	complement component 1, q subcomponent, A chain	0.728213
RAB27A	RAB27A, member RAS oncogene family	0.728074
FAM49B	family with sequence similarity 49, member B	0.725626
TBC1D1	TBC1 (tre-2/USP6, BUB2, cdc16) domain family, member 1	0.724708
PFKL	phosphofructokinase, liver	0.724674
PRKCQ	protein kinase C, theta	0.724532
PPM1K	protein phosphatase 1K (PP2C domain containing)	0.723104
TEX14	testis expressed sequence 14	0.722974
SNRPE	small nuclear ribonucleoprotein polypeptide E	0.722892
CHD3	chromodomain helicase DNA binding protein 3	0.722494
FBXO18	F-box protein, helicase, 18	0.72244
SLC16A10	solute carrier family 16, member 10 (aromatic amino acid transporter)	0.722259
TCF15	transcription factor 15 (basic helix-loop-helix)	0.722196
HIST1H4D	histone cluster 1, H4d	0.721379
ST3GAL2	ST3 beta-galactoside alpha-2,3-sialyltransferase 2	0.719854
SLC37A1	solute carrier family 37 (glycerol-3-phosphate transporter), member 1	0.71966
TM6SF1	transmembrane 6 superfamily member 1	0.719375
ATP6V1B1	ATPase, H+ transporting, lysosomal 56/58kDa, V1 subunit B1 (Renal tubular acidosis with deafness)	0.718977
KTI12	KTI12 homolog, chromatin associated (S. cerevisiae)	0.718803
SLFN5	schlafen family member 5	0.717869
HIST1H3D	histone cluster 1, H3d	0.716957
PSIP1	PC4 and SFRS1 interacting protein 1	0.716583
RAB11FIP3	RAB11 family interacting protein 3 (class II)	0.716187
RTEL1	regulator of telomere elongation helicase 1	0.716012
SCAP	-	0.715543
TOMM22	translocase of outer mitochondrial membrane 22 homolog (yeast)	0.71492
PKN3	protein kinase N3	0.714276
CHST13	carbohydrate (chondroitin 4) sulfotransferase 13	0.713938
BUB3	BUB3 budding uninhibited by benzimidazoles 3 homolog (yeast)	0.713645
TSPAN18	tetraspanin 18	0.712401
FKBP4	FK506 binding protein 4, 59kDa	0.711842
TMEM156	transmembrane protein 156	0.711607
CDH11	cadherin 11, type 2, OB-cadherin (osteoblast)	0.710326
MRPL34	mitochondrial ribosomal protein L34	0.710109
INPP4B	inositol polyphosphate-4-phosphatase, type II, 105kDa	0.709101
KRT71	keratin 71	0.709003
PVT1	Pvt1 oncogene homolog, MYC activator (mouse)	0.709003
TGM2	transglutaminase 2 (C polypeptide, protein-glutamine-gamma-glutamyltransferase)	0.708374
PDE10A	phosphodiesterase 10A	0.708291
KNG1	kininogen 1	0.707213
GPC3	glypican 3	0.706973
COTL1	coactosin-like 1 (Dictyostelium)	0.706768
LYRM1	LYR motif containing 1	0.706574
HYLS1	hydrolethalus syndrome 1	0.706307
GPR157	G protein-coupled receptor 157	0.705941
KRT18	keratin 18	0.705372
SLC7A4	solute carrier family 7 (cationic amino acid transporter, y+ system), member 4	0.704485
SERGEF	secretion regulating guanine nucleotide exchange factor	0.704314
DNTT	deoxynucleotidyltransferase, terminal	0.703787
COL14A1	collagen, type XIV, alpha 1 (undulin)	0.703727
CLEC7A	C-type lectin domain family 7, member A	0.703721
SNX15	sorting nexin 15	0.702629
ITGAE	integrin, alpha E (antigen CD103, human mucosal lymphocyte antigen 1; alpha polypeptide)	0.701828
E2F7	E2F transcription factor 7	0.701808
RNF126	ring finger protein 126	0.701753
CENPK	centromere protein K	0.701536
IGHM	immunoglobulin heavy constant mu	0.700706
APEH	N-acylaminoacyl-peptide hydrolase	0.700631
HIST1H2BB	histone cluster 1, H2bb	0.700599
EEF1G	eukaryotic translation elongation factor 1 gamma	0.700509
TCF19	transcription factor 19 (SC1)	0.700014
AP1G2	adaptor-related protein complex 1, gamma 2 subunit	0.699929
TTLL3	tubulin tyrosine ligase-like family, member 3	0.699871
CALM3	calmodulin 3 (phosphorylase kinase, delta)	0.699698
PTGES2	prostaglandin E synthase 2	0.699442
MYEF2	myelin expression factor 2	0.699022
ZCWPW1	zinc finger, CW type with PWWP domain 1	0.697554
TSPAN11	tetraspanin 11	0.697258
CCL5	chemokine (C-C motif) ligand 5	0.69723
UNG	uracil-DNA glycosylase	0.697202
WAS	Wiskott-Aldrich syndrome (eczema-thrombocytopenia)	0.697139
THOC5	THO complex 5	0.696947
ADAM11	ADAM metallopeptidase domain 11	0.695415
BRI3BP	BRI3 binding protein	0.694547
CXCL13	chemokine (C-X-C motif) ligand 13 (B-cell chemoattractant)	0.694318
APPBP2	amyloid beta precursor protein (cytoplasmic tail) binding protein 2	0.693905
TMEM170	transmembrane protein 170	0.693738
GTF2A2	general transcription factor IIA, 2, 12kDa	0.693565
TCOF1	Treacher Collins-Franceschetti syndrome 1	0.693526
RBM38	RNA binding motif protein 38	0.693441
RHOG	ras homolog gene family, member G (rho G)	0.693181
CRELD1	cysteine-rich with EGF-like domains 1	0.692729
IGSF8	immunoglobulin superfamily, member 8	0.691553
PDXP	pyridoxal (pyridoxine, vitamin B6) phosphatase	0.691411
POP4	processing of precursor 4, ribonuclease P/MRP subunit (S. cerevisiae)	0.691218
SSBP3	single stranded DNA binding protein 3	0.691114
CCS	copper chaperone for superoxide dismutase	0.690896
IL1RAP	interleukin 1 receptor accessory protein	0.690319
CD5L	CD5 molecule-like	0.690006
NME1	non-metastatic cells 1, protein (NM23A) expressed in	0.689932
SLC19A1	solute carrier family 19 (folate transporter), member 1	0.689772
PHF21B	PHD finger protein 21B	0.689298
CAPZA1	capping protein (actin filament) muscle Z-line, alpha 1	0.688764
CD5	CD5 molecule	0.688676
SF3B4	splicing factor 3b, subunit 4, 49kDa	0.68834
DDX56	DEAD (Asp-Glu-Ala-Asp) box polypeptide 56	0.688128
CST3	cystatin C (amyloid angiopathy and cerebral hemorrhage)	0.688112
FOS	v-fos FBJ murine osteosarcoma viral oncogene homolog	0.688079
SEMA3E	sema domain, immunoglobulin domain (Ig), short basic domain, secreted, (semaphorin) 3E	0.687804
RAB23	RAB23, member RAS oncogene family	0.687359
TRIM65	tripartite motif-containing 65	0.686765
WNK4	WNK lysine deficient protein kinase 4	0.685716
PLEKHA5	pleckstrin homology domain containing, family A member 5	0.685428
DDX28	DEAD (Asp-Glu-Ala-Asp) box polypeptide 28	0.685365
RAB6B	RAB6B, member RAS oncogene family	0.68515
TM7SF2	transmembrane 7 superfamily member 2	0.685036
TCAM1	testicular cell adhesion molecule 1 homolog (mouse)	0.684759
ADAMDEC1	ADAM-like, decysin 1	0.683856
FUZ	fuzzy homolog (Drosophila)	0.683631
TOR3A	torsin family 3, member A	0.683504
POLR3B	polymerase (RNA) III (DNA directed) polypeptide B	0.683324
CD97	CD97 molecule	0.683243
DCUN1D1	DCN1, defective in cullin neddylation 1, domain containing 1 (S. cerevisiae)	0.682506
MGAT5	mannosyl (alpha-1,6-)-glycoprotein beta-1,6-N-acetyl-glucosaminyltransferase	0.682307
SLC30A5	solute carrier family 30 (zinc transporter), member 5	0.681669
SLC29A2	solute carrier family 29 (nucleoside transporters), member 2	0.678365
HSP90AB1	heat shock protein 90kDa alpha (cytosolic), class B member 1	0.677542
HIST1H1C	histone cluster 1, H1c	0.676678
GNG10	guanine nucleotide binding protein (G protein), gamma 10	0.676426
KIF22	kinesin family member 22	0.675503
IFI27	interferon, alpha-inducible protein 27	0.675288
RUVBL2	RuvB-like 2 (E. coli)	0.675185
CETN3	centrin, EF-hand protein, 3 (CDC31 homolog, yeast)	0.675076
INSL6	insulin-like 6	0.674912
GATM	glycine amidinotransferase (L-arginine:glycine amidinotransferase)	0.673889
MAG	myelin associated glycoprotein	0.673699
SCARB1	scavenger receptor class B, member 1	0.672971
FBN2	fibrillin 2 (congenital contractural arachnodactyly)	0.672768
BRCA1	breast cancer 1, early onset	0.672489
EIF2B4	eukaryotic translation initiation factor 2B, subunit 4 delta, 67kDa	0.671893
CDCA2	cell division cycle associated 2	0.671831
SERHL	serine hydrolase-like	0.671734
CDC27	cell division cycle 27	0.671728
DCP2	DCP2 decapping enzyme homolog (S. cerevisiae)	0.671379
WDR36	WD repeat domain 36	0.671291
DBNL	drebrin-like	0.671179
NEDD4L	neural precursor cell expressed, developmentally down-regulated 4-like	0.671055
CBFA2T2	core-binding factor, runt domain, alpha subunit 2; translocated to, 2	0.670308
GHDC	GH3 domain containing	0.66879
ANGPTL2	angiopoietin-like 2	0.667976
AHCY	S-adenosylhomocysteine hydrolase	0.667772
OGDH	oxoglutarate (alpha-ketoglutarate) dehydrogenase (lipoamide)	0.66696
HRSP12	heat-responsive protein 12	0.665292
RAN	RAN, member RAS oncogene family	0.665134
PBXIP1	pre-B-cell leukemia transcription factor interacting protein 1	0.663027
GPR35	G protein-coupled receptor 35	0.662761
WRN	Werner syndrome	0.662655
MRPL52	mitochondrial ribosomal protein L52	0.662575
LTB	lymphotoxin beta (TNF superfamily, member 3)	0.661915
LGALS9	lectin, galactoside-binding, soluble, 9 (galectin 9)	0.66167
LRRK2	leucine-rich repeat kinase 2	0.660703
LMNB1	lamin B1	0.660584
CCHCR1	coiled-coil alpha-helical rod protein 1	0.660116
GNPTAB	N-acetylglucosamine-1-phosphate transferase, alpha and beta subunits	0.65793
CPNE3	copine III	0.657641
CXCL16	chemokine (C-X-C motif) ligand 16	0.657581
XRCC6	X-ray repair complementing defective repair in Chinese hamster cells 6 (Ku autoantigen, 70kDa)	0.656854
PARVG	parvin, gamma	0.656761
STAB2	stabilin 2	0.656478
EIF5A2	eukaryotic translation initiation factor 5A2	0.656367
AIP	aryl hydrocarbon receptor interacting protein	0.656034
C1QC	complement component 1, q subcomponent, C chain	0.655905
WNT6	wingless-type MMTV integration site family, member 6	0.65573
HCFC1R1	host cell factor C1 regulator 1 (XPO1 dependent)	0.655521
RAB21	RAB21, member RAS oncogene family	0.655369
ATP5J2	ATP synthase, H+ transporting, mitochondrial F0 complex, subunit F2	0.655369
SYNGR3	synaptogyrin 3	0.654898
TOE1	target of EGR1, member 1 (nuclear)	0.654585
CPXM1	carboxypeptidase X (M14 family), member 1	0.654463
COL4A1	collagen, type IV, alpha 1	0.654402
MEA1	male-enhanced antigen 1	0.654064
MRPS18A	mitochondrial ribosomal protein S18A	0.653545
COX7B	cytochrome c oxidase subunit VIIb	0.653412
AHDC1	AT hook, DNA binding motif, containing 1	0.653181
PDE4DIP	phosphodiesterase 4D interacting protein (myomegalin)	0.653105
CRYGN	crystallin, gamma N	0.652589
DPYSL2	dihydropyrimidinase-like 2	0.652228
LXN	latexin	0.651256
SEC24D	SEC24 related gene family, member D (S. cerevisiae)	0.650636
MSRB2	methionine sulfoxide reductase B2	0.650525
DECR1	2,4-dienoyl CoA reductase 1, mitochondrial	0.650233
RASSF3	Ras association (RalGDS/AF-6) domain family 3	0.650019
MYLPF	-	0.649854
OXSM	3-oxoacyl-ACP synthase, mitochondrial	0.649818
IGHJ2	immunoglobulin heavy joining 2	0.649753
DNAJB11	DnaJ (Hsp40) homolog, subfamily B, member 11	0.649062
ARL6IP1	ADP-ribosylation factor-like 6 interacting protein 1	0.64901
PLSCR3	phospholipid scramblase 3	0.648899
HS3ST3B1	heparan sulfate (glucosamine) 3-O-sulfotransferase 3B1	0.64847
SETD7	SET domain containing (lysine methyltransferase) 7	0.648218
NICN1	nicolin 1	0.646731
ARF4	ADP-ribosylation factor 4	0.645735
MICAL2	microtubule associated monoxygenase, calponin and LIM domain containing 2	0.644758
INCENP	inner centromere protein antigens 135/155kDa	0.644651
RGS22	regulator of G-protein signalling 22	0.644209
PRSS23	protease, serine, 23	0.64363
PLCB4	phospholipase C, beta 4	0.643281
PPIE	peptidylprolyl isomerase E (cyclophilin E)	0.64325
SLC11A1	solute carrier family 11 (proton-coupled divalent metal ion transporters), member 1	0.642675
FAM111A	family with sequence similarity 111, member A	0.64257
PROCR	protein C receptor, endothelial (EPCR)	0.642503
LHX2	LIM homeobox 2	0.642465
DPH5	DPH5 homolog (S. cerevisiae)	0.642178
MTHFS	5,10-methenyltetrahydrofolate synthetase (5-formyltetrahydrofolate cyclo-ligase)	0.641038
ZDHHC21	zinc finger, DHHC-type containing 21	0.640792
BDH1	3-hydroxybutyrate dehydrogenase, type 1	0.640745
TREX1	three prime repair exonuclease 1	0.640556
CBLB	Cas-Br-M (murine) ecotropic retroviral transforming sequence b	0.640513
NAPSA	napsin A aspartic peptidase	0.639427
DGKG	diacylglycerol kinase, gamma 90kDa	0.639327
POLR2I	polymerase (RNA) II (DNA directed) polypeptide I, 14.5kDa	0.63926
ELMO2	engulfment and cell motility 2	0.639173
CCL17	chemokine (C-C motif) ligand 17	0.639128
CD52	CD52 molecule	0.639113
SLC35E1	solute carrier family 35, member E1	0.638952
ZFAND1	zinc finger, AN1-type domain 1	0.638931
RBL1	retinoblastoma-like 1 (p107)	0.638867
KHDRBS3	KH domain containing, RNA binding, signal transduction associated 3	0.638603
RFESD	Rieske (Fe-S) domain containing	0.638379
ATP2B4	ATPase, Ca++ transporting, plasma membrane 4	0.638067
RAB44	RAB44, member RAS oncogene family	0.637412
ITGA4	integrin, alpha 4 (antigen CD49D, alpha 4 subunit of VLA-4 receptor)	0.637139
MLLT10	myeloid/lymphoid or mixed-lineage leukemia (trithorax homolog, Drosophila); translocated to, 10	0.636869
IRF2BP2	interferon regulatory factor 2 binding protein 2	0.636766
ARNTL2	aryl hydrocarbon receptor nuclear translocator-like 2	0.636726
HAS3	hyaluronan synthase 3	0.635606
GCSH	glycine cleavage system protein H (aminomethyl carrier)	0.63556
ATG10	ATG10 autophagy related 10 homolog (S. cerevisiae)	0.63537
SNRPD2	small nuclear ribonucleoprotein D2 polypeptide 16.5kDa	0.63521
TMEM123	transmembrane protein 123	0.635011
FCRL1	Fc receptor-like 1	0.633765
EMID1	EMI domain containing 1	0.633375
UBE2E1	ubiquitin-conjugating enzyme E2E 1 (UBC4/5 homolog, yeast)	0.633325
PRDX3	peroxiredoxin 3	0.632921
ACTB	actin, beta	0.632847
NEK8	NIMA (never in mitosis gene a)- related kinase 8	0.63252
CENPM	centromere protein M	0.632184
ZNHIT2	zinc finger, HIT type 2	0.632164
LAPTM4B	lysosomal associated protein transmembrane 4 beta	0.631638
PLN	phospholamban	0.631069
GON4L	gon-4-like (C.elegans)	0.629997
DENND2D	DENN/MADD domain containing 2D	0.629847
CORO1A	coronin, actin binding protein, 1A	0.629519
CYB5B	cytochrome b5 type B (outer mitochondrial membrane)	0.629479
NUDT16	nudix (nucleoside diphosphate linked moiety X)-type motif 16	0.629129
MYO1E	myosin IE	0.628435
H1F0	H1 histone family, member 0	0.628158
TMEM171	transmembrane protein 171	0.627015
ZC3HC1	zinc finger, C3HC-type containing 1	0.62663
SLC4A3	solute carrier family 4, anion exchanger, member 3	0.626488
IL18RAP	interleukin 18 receptor accessory protein	0.626316
MAP2K1	mitogen-activated protein kinase kinase 1	0.625881
SNORD87	small nucleolar RNA, C/D box 87	0.625541
TBL1XR1	transducin (beta)-like 1X-linked receptor 1	0.625456
ANP32A	acidic (leucine-rich) nuclear phosphoprotein 32 family, member A	0.625139
HYOU1	hypoxia up-regulated 1	0.625011
PDF	peptide deformylase (mitochondrial)	0.624501
SNORA52	small nucleolar RNA, H/ACA box 52	0.623957
SHC2	SHC (Src homology 2 domain containing) transforming protein 2	0.6237
HELLS	helicase, lymphoid-specific	0.623673
RIC8B	resistance to inhibitors of cholinesterase 8 homolog B (C. elegans)	0.623518
CCR3	chemokine (C-C motif) receptor 3	0.623422
CBFA2T3	core-binding factor, runt domain, alpha subunit 2; translocated to, 3	0.623142
TTC9	tetratricopeptide repeat domain 9	0.622571
RACGAP1	Rac GTPase activating protein 1	0.622494
GFOD1	glucose-fructose oxidoreductase domain containing 1	0.622084
ATP8A1	ATPase, aminophospholipid transporter (APLT), Class I, type 8A, member 1	0.620344
CHD7	chromodomain helicase DNA binding protein 7	0.620043
LRPAP1	low density lipoprotein receptor-related protein associated protein 1	0.619951
SNORA73A	small nucleolar RNA, H/ACA box 73A	0.619706
ITGBL1	integrin, beta-like 1 (with EGF-like repeat domains)	0.619324
MPV17	MpV17 mitochondrial inner membrane protein	0.619205
FUT4	fucosyltransferase 4 (alpha (1,3) fucosyltransferase, myeloid-specific)	0.618989
HIST2H3B	histone cluster 2, H3b	0.618448
PYGO2	pygopus homolog 2 (Drosophila)	0.618322
ANKRD10	ankyrin repeat domain 10	0.617209
CAPN1	calpain 1, (mu/I) large subunit	0.617146
LRRC17	leucine rich repeat containing 17	0.617092
CRLF3	cytokine receptor-like factor 3	0.616862
DMTF1	cyclin D binding myb-like transcription factor 1	0.616434
SUSD4	sushi domain containing 4	0.616276
COL6A1	collagen, type VI, alpha 1	0.616029
IFI44	interferon-induced protein 44	0.61543
SH3BP1	SH3-domain binding protein 1	0.615273
BAG4	BCL2-associated athanogene 4	0.614937
HIST1H2AK	histone cluster 1, H2ak	0.614808
MPI	mannose phosphate isomerase	0.614516
ZC3H12D	zinc finger CCCH-type containing 12D	0.61451
LRIG3	leucine-rich repeats and immunoglobulin-like domains 3	0.614498
SET	SET translocation (myeloid leukemia-associated)	0.614338
H2AFY	H2A histone family, member Y	0.614055
FADS1	fatty acid desaturase 1	0.613971
RGL3	ral guanine nucleotide dissociation stimulator-like 3	0.613812
SAAL1	serum amyloid A-like 1	0.613798
SAMD1	sterile alpha motif domain containing 1	0.613669
CD244	CD244 molecule, natural killer cell receptor 2B4	0.61363
ATG9B	ATG9 autophagy related 9 homolog B (S. cerevisiae)	0.613611
FOXK1	forkhead box K1	0.613432
IL27RA	interleukin 27 receptor, alpha	0.613421
RASGRP1	RAS guanyl releasing protein 1 (calcium and DAG-regulated)	0.612556
ZDHHC5	zinc finger, DHHC-type containing 5	0.612169
TNFRSF4	tumor necrosis factor receptor superfamily, member 4	0.611228
ATP5H	ATP synthase, H+ transporting, mitochondrial F0 complex, subunit d	0.610671
NPTN	neuroplastin	0.610166
TSPAN2	tetraspanin 2	0.610145
OLFML2B	olfactomedin-like 2B	0.609422
ARHGAP15	Rho GTPase activating protein 15	0.609187
CDH1	cadherin 1, type 1, E-cadherin (epithelial)	0.608633
KSR1	kinase suppressor of ras 1	0.608344
SNAPC2	small nuclear RNA activating complex, polypeptide 2, 45kDa	0.607586
ZDHHC1	zinc finger, DHHC-type containing 1	0.607303
RIC3	resistance to inhibitors of cholinesterase 3 homolog (C. elegans)	0.607282
TK1	thymidine kinase 1, soluble	0.606884
ADAT1	adenosine deaminase, tRNA-specific 1	0.606847
PPP4C	protein phosphatase 4 (formerly X), catalytic subunit	0.606712
LRDD	leucine-rich repeats and death domain containing	0.606505
XRCC6BP1	XRCC6 binding protein 1	0.606042
RRAGA	Ras-related GTP binding A	0.605215
PFKFB4	6-phosphofructo-2-kinase/fructose-2,6-biphosphatase 4	0.604517
KIF14	kinesin family member 14	0.604464
FAM71A	family with sequence similarity 71, member A	0.604111
ARL8B	ADP-ribosylation factor-like 8B	0.60368
RAPGEF5	Rap guanine nucleotide exchange factor (GEF) 5	0.601705
KCNN1	potassium intermediate/small conductance calcium-activated channel, subfamily N, member 1	0.601679
ATPAF2	ATP synthase mitochondrial F1 complex assembly factor 2	0.601629
CAP1	CAP, adenylate cyclase-associated protein 1 (yeast)	0.601628
PLCB1	phospholipase C, beta 1 (phosphoinositide-specific)	0.60156
LRRC51	leucine rich repeat containing 51	0.600851
TMEM134	transmembrane protein 134	0.600693
GPR174	G protein-coupled receptor 174	0.600491
CHST11	carbohydrate (chondroitin 4) sulfotransferase 11	0.599358
COL22A1	collagen, type XXII, alpha 1	0.599214
TSPO	translocator protein (18kDa)	0.59897
HEATR1	HEAT repeat containing 1	0.598485
PIGS	phosphatidylinositol glycan anchor biosynthesis, class S	0.597891
ATOX1	ATX1 antioxidant protein 1 homolog (yeast)	0.597698
B3GNT7	UDP-GlcNAc:betaGal beta-1,3-N-acetylglucosaminyltransferase 7	0.597361
ADAMTS17	ADAM metallopeptidase with thrombospondin type 1 motif, 17	0.595759
SNORD92	small nucleolar RNA, C/D box 92	0.595715
NDUFA12	NADH dehydrogenase (ubiquinone) 1 alpha subcomplex, 12	0.595664
EMILIN1	elastin microfibril interfacer 1	0.594531
TMED8	transmembrane emp24 protein transport domain containing 8	0.593959
BCL2L13	BCL2-like 13 (apoptosis facilitator)	0.592797
BST1	bone marrow stromal cell antigen 1	0.592759
TBXAS1	thromboxane A synthase 1 (platelet, cytochrome P450, family 5, subfamily A)	0.592267
PTCD2	pentatricopeptide repeat domain 2	0.592216
SLAMF7	SLAM family member 7	0.592064
RAB7L1	RAB7, member RAS oncogene family-like 1	0.591497
TSSC1	tumor suppressing subtransferable candidate 1	0.591324
SOX5	SRY (sex determining region Y)-box 5	0.591196
TOMM7	translocase of outer mitochondrial membrane 7 homolog (yeast)	0.590606
ABHD14A	abhydrolase domain containing 14A	0.590465
ACADVL	acyl-Coenzyme A dehydrogenase, very long chain	0.590291
SMARCAL1	SWI/SNF related, matrix associated, actin dependent regulator of chromatin, subfamily a-like 1	0.590086
TMUB2	transmembrane and ubiquitin-like domain containing 2	0.58979
GRAMD2	GRAM domain containing 2	0.589542
GPR171	G protein-coupled receptor 171	0.589212
GJB2	gap junction protein, beta 2, 26kDa (connexin 26)	0.588643
HSPG2	heparan sulfate proteoglycan 2 (perlecan)	0.588585
LRRC61	leucine rich repeat containing 61	0.588572
BIRC5	baculoviral IAP repeat-containing 5 (survivin)	0.588189
DPY19L3	dpy-19-like 3 (C. elegans)	0.587717
WIPF1	WAS/WASL interacting protein family, member 1	0.587696
DBN1	drebrin 1	0.586993
CLU	clusterin	0.586647
F2R	coagulation factor II (thrombin) receptor	0.586048
COQ3	coenzyme Q3 homolog, methyltransferase (S. cerevisiae)	0.585898
STK10	serine/threonine kinase 10	0.585561
BAZ1B	bromodomain adjacent to zinc finger domain, 1B	0.585488
DCUN1D5	DCN1, defective in cullin neddylation 1, domain containing 5 (S. cerevisiae)	0.585035
NCAPG2	non-SMC condensin II complex, subunit G2	0.584325
MLPH	melanophilin	0.584033
FANCG	Fanconi anemia, complementation group G	0.583434
FGF13	fibroblast growth factor 13	0.583299
SHROOM2	shroom family member 2	0.58308
DDX11	DEAD/H (Asp-Glu-Ala-Asp/His) box polypeptide 11 (CHL1-like helicase homolog, S. cerevisiae)	0.583037
PPM1L	protein phosphatase 1 (formerly 2C)-like	0.582201
PA2G4	proliferation-associated 2G4, 38kDa	0.581913
ARPC4	actin related protein 2/3 complex, subunit 4, 20kDa	0.581395
CRTC1	CREB regulated transcription coactivator 1	0.581326
TAF9B	TAF9B RNA polymerase II, TATA box binding protein (TBP)-associated factor, 31kDa	0.581318
RBM8A	RNA binding motif protein 8A	0.581047
CHPF	-	0.580662
HIST1H4I	histone cluster 1, H4i	0.580477
PEX11G	peroxisomal biogenesis factor 11 gamma	0.580428
RAB30	RAB30, member RAS oncogene family	0.580153
HIST1H4C	histone cluster 1, H4c	0.579525
CEBPE	CCAAT/enhancer binding protein (C/EBP), epsilon	0.579468
CHM	choroideremia (Rab escort protein 1)	0.579366
FHL3	four and a half LIM domains 3	0.578522
ADORA2A	adenosine A2a receptor	0.578494
EPM2AIP1	EPM2A (laforin) interacting protein 1	0.578447
KRT19	keratin 19	0.577373
RPA3	replication protein A3, 14kDa	0.577137
DUSP10	dual specificity phosphatase 10	0.577013
PRKACA	protein kinase, cAMP-dependent, catalytic, alpha	0.576565
FAM58B	family with sequence similarity 58, member B	0.575959
HAGHL	hydroxyacylglutathione hydrolase-like	0.575735
HIST4H4	histone cluster 4, H4	0.575455
TYR	tyrosinase (oculocutaneous albinism IA)	0.575339
REPS2	RALBP1 associated Eps domain containing 2	0.575306
RANBP1	RAN binding protein 1	0.575063
ATP9A	ATPase, Class II, type 9A	0.574933
KCNQ3	potassium voltage-gated channel, KQT-like subfamily, member 3	0.574424
IL7	interleukin 7	0.573992
SLC1A3	solute carrier family 1 (glial high affinity glutamate transporter), member 3	0.57389
ATF3	activating transcription factor 3	0.573497
STK32A	serine/threonine kinase 32A	0.573465
IGKC	immunoglobulin kappa constant	0.573415
SNORD1B	small nucleolar RNA, C/D box 1B	0.573353
ARHGAP4	Rho GTPase activating protein 4	0.57333
LTF	lactotransferrin	0.573312
NEDD8	neural precursor cell expressed, developmentally down-regulated 8	0.573209
SLCO2B1	solute carrier organic anion transporter family, member 2B1	0.572866
IRF3	interferon regulatory factor 3	0.572747
ADORA3	adenosine A3 receptor	0.572407
MTIF2	mitochondrial translational initiation factor 2	0.572043
RNASEH2C	ribonuclease H2, subunit C	0.571817
U2AF1L4	U2 small nuclear RNA auxiliary factor 1-like 4	0.571403
RNF17	ring finger protein 17	0.571311
PDCD1LG2	programmed cell death 1 ligand 2	0.571139
RET	ret proto-oncogene (multiple endocrine neoplasia and medullary thyroid carcinoma 1, Hirschsprung disease)	0.5709
RAVER2	ribonucleoprotein, PTB-binding 2	0.5709
CLEC11A	C-type lectin domain family 11, member A	0.570891
FASTKD3	FAST kinase domains 3	0.57032
CRISP1	cysteine-rich secretory protein 1	0.570165
BRIP1	BRCA1 interacting protein C-terminal helicase 1	0.57
KRT28	keratin 28	0.569996
NDUFAB1	NADH dehydrogenase (ubiquinone) 1, alpha/beta subcomplex, 1, 8kDa	0.569985
RTN1	reticulon 1	0.569925
DMBT1	deleted in malignant brain tumors 1	0.569881
HIST1H2AL	histone cluster 1, H2al	0.569726
IFNAR2	interferon (alpha, beta and omega) receptor 2	0.569334
TWISTNB	TWIST neighbor	0.568971
SLC16A3	solute carrier family 16, member 3 (monocarboxylic acid transporter 4)	0.568929
PDIA4	protein disulfide isomerase family A, member 4	0.568648
EFCAB1	EF-hand calcium binding domain 1	0.568046
ALCAM	activated leukocyte cell adhesion molecule	0.568017
IHH	Indian hedgehog homolog (Drosophila)	0.567564
NMU	neuromedin U	0.567564
DNAJC9	DnaJ (Hsp40) homolog, subfamily C, member 9	0.566944
PYCR1	pyrroline-5-carboxylate reductase 1	0.566927
FYN	FYN oncogene related to SRC, FGR, YES	0.566783
PHLDB3	pleckstrin homology-like domain, family B, member 3	0.56657
NUP37	nucleoporin 37kDa	0.566499
CFD	complement factor D (adipsin)	0.566431
DPH2	DPH2 homolog (S. cerevisiae)	0.566275
GDF11	growth differentiation factor 11	0.566231
C1QB	complement component 1, q subcomponent, B chain	0.566065
SAP30	Sin3A-associated protein, 30kDa	0.566015
TNFSF13B	tumor necrosis factor (ligand) superfamily, member 13b	0.565755
MYADM	myeloid-associated differentiation marker	0.565682
YPEL1	yippee-like 1 (Drosophila)	0.56543
COMT	catechol-O-methyltransferase	0.56541
HEY2	hairy/enhancer-of-split related with YRPW motif 2	0.565197
SMR3A	submaxillary gland androgen regulated protein 3 homolog A (mouse)	0.56501
TLE2	transducin-like enhancer of split 2 (E(sp1) homolog, Drosophila)	0.564923
PRPSAP1	phosphoribosyl pyrophosphate synthetase-associated protein 1	0.564853
ABHD4	abhydrolase domain containing 4	0.564671
FAM103A1	family with sequence similarity 103, member A1	0.564447
SLFNL1	schlafen-like 1	0.564352
IGSF9B	immunoglobulin superfamily, member 9B	0.564146
CCDC53	coiled-coil domain containing 53	0.564003
BEX1	brain expressed, X-linked 1	0.56337
GFI1	growth factor independent 1	0.563152
CDKN1B	cyclin-dependent kinase inhibitor 1B (p27, Kip1)	0.563109
LYPD1	LY6/PLAUR domain containing 1	0.562843
SLC5A7	solute carrier family 5 (choline transporter), member 7	0.562843
IMPG2	interphotoreceptor matrix proteoglycan 2	0.562843
KRT73	keratin 73	0.562843
CCT3	chaperonin containing TCP1, subunit 3 (gamma)	0.562828
ASCC2	activating signal cointegrator 1 complex subunit 2	0.562552
HRH2	histamine receptor H2	0.562548
RPP21	ribonuclease P 21kDa subunit	0.562364
NOX4	NADPH oxidase 4	0.56224
RAPGEF4	Rap guanine nucleotide exchange factor (GEF) 4	0.56224
HEY1	hairy/enhancer-of-split related with YRPW motif 1	0.56224
BTBD16	BTB (POZ) domain containing 16	0.56224
KRT20	keratin 20	0.56224
PRKCD	protein kinase C, delta	0.561655
CCNE2	cyclin E2	0.561295
RNF34	ring finger protein 34	0.560987
MYBPH	myosin binding protein H	0.560898
RGAG1	retrotransposon gag domain containing 1	0.560898
EFNA4	ephrin-A4	0.560898
HRAS	v-Ha-ras Harvey rat sarcoma viral oncogene homolog	0.560811
DNASE1	deoxyribonuclease I	0.560651
BMP6	bone morphogenetic protein 6	0.560651
SEMA5B	sema domain, seven thrombospondin repeats (type 1 and type 1-like), transmembrane domain (TM) and short cytoplasmic domain, (semaphorin) 5B	0.560461
GSN	gelsolin (amyloidosis, Finnish type)	0.560071
DLG4	discs, large homolog 4 (Drosophila)	0.559852
TCFL5	transcription factor-like 5 (basic helix-loop-helix)	0.559598
WDR75	WD repeat domain 75	0.559328
RDH16	retinol dehydrogenase 16 (all-trans)	0.55931
TM4SF5	transmembrane 4 L six family member 5	0.55931
GDAP1L1	ganglioside-induced differentiation-associated protein 1-like 1	0.55931
EFNB3	ephrin-B3	0.55931
TRPM6	transient receptor potential cation channel, subfamily M, member 6	0.559029
CCR8	chemokine (C-C motif) receptor 8	0.559029
SLC6A4	solute carrier family 6 (neurotransmitter transporter, serotonin), member 4	0.558724
NUTF2	nuclear transport factor 2	0.558721
GLB1L	galactosidase, beta 1-like	0.558552
TMC6	transmembrane channel-like 6	0.558359
CPZ	carboxypeptidase Z	0.558168
FGB	fibrinogen beta chain	0.558168
FOXE1	forkhead box E1 (thyroid transcription factor 2)	0.558168
SNORD45B	small nucleolar RNA, C/D box 45B	0.557396
SYCP3	synaptonemal complex protein 3	0.557375
NPBWR1	neuropeptides B/W receptor 1	0.557375
SNAP91	synaptosomal-associated protein, 91kDa homolog (mouse)	0.557375
PCBP1	poly(rC) binding protein 1	0.557367
HIST1H3C	histone cluster 1, H3c	0.557146
KCNC2	potassium voltage-gated channel, Shaw-related subfamily, member 2	0.557069
SLC22A3	solute carrier family 22 (extraneuronal monoamine transporter), member 3	0.557069
MS4A1	membrane-spanning 4-domains, subfamily A, member 1	0.557069
PPP1R1A	protein phosphatase 1, regulatory (inhibitor) subunit 1A	0.557069
TRAPPC2L	trafficking protein particle complex 2-like	0.556661
APBB2	amyloid beta (A4) precursor protein-binding, family B, member 2 (Fe65-like)	0.556574
CPA2	carboxypeptidase A2 (pancreatic)	0.556483
IFNK	interferon, kappa	0.556483
TMEM117	transmembrane protein 117	0.556483
HOXB3	homeobox B3	0.556483
SPIB	Spi-B transcription factor (Spi-1/PU.1 related)	0.556483
RAD9A	RAD9 homolog A (S. pombe)	0.556352
LCMT2	leucine carboxyl methyltransferase 2	0.55629
HOXC8	homeobox C8	0.556181
TBC1D10B	TBC1 domain family, member 10B	0.55609
RPS6KA5	ribosomal protein S6 kinase, 90kDa, polypeptide 5	0.556041
TMED3	transmembrane emp24 protein transport domain containing 3	0.555961
ARF5	ADP-ribosylation factor 5	0.55594
RSL1D1	ribosomal L1 domain containing 1	0.555866
PEX10	peroxisome biogenesis factor 10	0.555759
SF3A1	splicing factor 3a, subunit 1, 120kDa	0.555744
SNORD100	small nucleolar RNA, C/D box 100	0.555712
FCER1G	Fc fragment of IgE, high affinity I, receptor for; gamma polypeptide	0.555227
PTCH2	patched homolog 2 (Drosophila)	0.554975
ITPKA	inositol 1,4,5-trisphosphate 3-kinase A	0.554975
CAPN6	calpain 6	0.554975
TYW3	tRNA-yW synthesizing protein 3 homolog (S. cerevisiae)	0.55465
MYH15	myosin, heavy chain 15	0.554634
GLIS1	GLIS family zinc finger 1	0.554478
TRO	trophinin	0.554478
SLC16A4	solute carrier family 16, member 4 (monocarboxylic acid transporter 5)	0.554478
KATNAL2	katanin p60 subunit A-like 2	0.554478
UBE2J1	ubiquitin-conjugating enzyme E2, J1 (UBC6 homolog, yeast)	0.554464
TNN	tenascin N	0.554221
M6PR	mannose-6-phosphate receptor (cation dependent)	0.554147
CCDC91	coiled-coil domain containing 91	0.554045
NKD2	naked cuticle homolog 2 (Drosophila)	0.55396
ANKRD40	ankyrin repeat domain 40	0.553291
IFNGR2	interferon gamma receptor 2 (interferon gamma transducer 1)	0.552918
CCR2	chemokine (C-C motif) receptor 2	0.552753
SUCLG1	succinate-CoA ligase, GDP-forming, alpha subunit	0.552509
CEP57	centrosomal protein 57kDa	0.552507
VSIG4	V-set and immunoglobulin domain containing 4	0.552412
CASP1	caspase 1, apoptosis-related cysteine peptidase (interleukin 1, beta, convertase)	0.552329
GPR123	G protein-coupled receptor 123	0.552048
TCERG1L	transcription elongation regulator 1-like	0.552048
CNTD1	cyclin N-terminal domain containing 1	0.552048
SLC4A5	solute carrier family 4, sodium bicarbonate cotransporter, member 5	0.552048
LRP2BP	LRP2 binding protein	0.552048
PPM1J	protein phosphatase 1J (PP2C domain containing)	0.552041
ACVRL1	activin A receptor type II-like 1	0.551942
SSTR2	somatostatin receptor 2	0.551919
FOXP3	forkhead box P3	0.551919
PZP	pregnancy-zone protein	0.551919
ARSJ	arylsulfatase family, member J	0.551919
STEAP2	six transmembrane epithelial antigen of the prostate 2	0.551919
PI15	peptidase inhibitor 15	0.551919
CBX8	chromobox homolog 8 (Pc class homolog, Drosophila)	0.551849
CHCHD5	coiled-coil-helix-coiled-coil-helix domain containing 5	0.551797
MRGPRF	MAS-related GPR, member F	0.55171
PRKAA2	protein kinase, AMP-activated, alpha 2 catalytic subunit	0.55171
AQP9	aquaporin 9	0.551694
FRZB	frizzled-related protein	0.551517
TUBG1	tubulin, gamma 1	0.551208
OIP5	Opa interacting protein 5	0.550433
ASNA1	arsA arsenite transporter, ATP-binding, homolog 1 (bacterial)	0.550424
PHYHD1	phytanoyl-CoA dioxygenase domain containing 1	0.55004
FGFRL1	fibroblast growth factor receptor-like 1	0.54946
CHMP5	chromatin modifying protein 5	0.549402
HELZ	helicase with zinc finger	0.549112
PODNL1	podocan-like 1	0.549039
PABPC4L	poly(A) binding protein, cytoplasmic 4-like	0.549039
GPR113	G protein-coupled receptor 113	0.549039
HIGD1B	HIG1 domain family, member 1B	0.549039
SYT4	synaptotagmin IV	0.549039
WNT5A	wingless-type MMTV integration site family, member 5A	0.549039
WNT2B	wingless-type MMTV integration site family, member 2B	0.549039
ITFG2	integrin alpha FG-GAP repeat containing 2	0.548937
SNCAIP	synuclein, alpha interacting protein (synphilin)	0.548753
LHX6	LIM homeobox 6	0.548629
TSEN2	tRNA splicing endonuclease 2 homolog (S. cerevisiae)	0.548578
GPR150	G protein-coupled receptor 150	0.547897
AP1M2	adaptor-related protein complex 1, mu 2 subunit	0.547897
GPR64	G protein-coupled receptor 64	0.547897
MIA2	melanoma inhibitory activity 2	0.547897
PRND	prion protein 2 (dublet)	0.547897
SERPIND1	serpin peptidase inhibitor, clade D (heparin cofactor), member 1	0.547897
ATP8B3	ATPase, Class I, type 8B, member 3	0.547897
CD164L2	CD164 sialomucin-like 2	0.547897
APOM	apolipoprotein M	0.547897
PRKD1	protein kinase D1	0.547897
FREM3	FRAS1 related extracellular matrix 3	0.547897
OLFML1	olfactomedin-like 1	0.547897
TXK	TXK tyrosine kinase	0.547897
TMEM108	transmembrane protein 108	0.547897
PROM1	prominin 1	0.547897
EDN2	endothelin 2	0.547897
PHLDA2	pleckstrin homology-like domain, family A, member 2	0.547897
RSPO3	R-spondin 3 homolog (Xenopus laevis)	0.547897
SPAG8	sperm associated antigen 8	0.547897
CST7	cystatin F (leukocystatin)	0.54779
SLC9A3	solute carrier family 9 (sodium/hydrogen exchanger), member 3	0.547457
EFCAB4B	EF-hand calcium binding domain 4B	0.547067
DGKK	diacylglycerol kinase, kappa	0.546426
PDCD6	programmed cell death 6	0.546164
SF3B5	splicing factor 3b, subunit 5, 10kDa	0.545876
RIMS4	regulating synaptic membrane exocytosis 4	0.545475
KCNN2	potassium intermediate/small conductance calcium-activated channel, subfamily N, member 2	0.545224
SPDYA	speedy homolog A (Drosophila)	0.545224
POMC	proopiomelanocortin (adrenocorticotropin/ beta-lipotropin/ alpha-melanocyte stimulating hormone/ beta-melanocyte stimulating hormone/ beta-endorphin)	0.545224
MUC4	mucin 4, cell surface associated	0.545224
HOXD9	homeobox D9	0.545224
FAM73A	family with sequence similarity 73, member A	0.544937
FGR	Gardner-Rasheed feline sarcoma viral (v-fgr) oncogene homolog	0.544516
BEX2	brain expressed X-linked 2	0.5445
AOX1	aldehyde oxidase 1	0.544173
DDR2	discoidin domain receptor family, member 2	0.544118
TUBD1	tubulin, delta 1	0.54404
DTNB	dystrobrevin, beta	0.543468
PANK1	pantothenate kinase 1	0.543408
PDIA6	protein disulfide isomerase family A, member 6	0.543329
LTBP3	latent transforming growth factor beta binding protein 3	0.543165
GNB2	guanine nucleotide binding protein (G protein), beta polypeptide 2	0.54283
STUB1	STIP1 homology and U-box containing protein 1	0.54264
TRAIP	TRAF interacting protein	0.542555
KCNH6	potassium voltage-gated channel, subfamily H (eag-related), member 6	0.542363
DKK1	dickkopf homolog 1 (Xenopus laevis)	0.542363
FCRL5	Fc receptor-like 5	0.542363
LHX8	LIM homeobox 8	0.542363
OSR1	odd-skipped related 1 (Drosophila)	0.542363
RP1	retinitis pigmentosa 1 (autosomal dominant)	0.542363
MYOZ1	myozenin 1	0.542363
PRKG2	protein kinase, cGMP-dependent, type II	0.542363
SLC2A10	solute carrier family 2 (facilitated glucose transporter), member 10	0.542363
UNC5CL	unc-5 homolog C (C. elegans)-like	0.542363
PPM1E	protein phosphatase 1E (PP2C domain containing)	0.542363
SLC4A9	solute carrier family 4, sodium bicarbonate cotransporter, member 9	0.542363
FHL2	four and a half LIM domains 2	0.542363
ARHGEF19	Rho guanine nucleotide exchange factor (GEF) 19	0.542363
MT-TT	mitochondrially encoded tRNA threonine	0.542363
SNORD61	small nucleolar RNA, C/D box 61	0.542363
KRT33B	keratin 33B	0.542363
ROBO3	roundabout, axon guidance receptor, homolog 3 (Drosophila)	0.542363
ALPPL2	alkaline phosphatase, placental-like 2	0.542363
DENND1A	DENN/MADD domain containing 1A	0.541652
CYBB	cytochrome b-245, beta polypeptide (chronic granulomatous disease)	0.540534
FAM3C	family with sequence similarity 3, member C	0.540459
CHRD	chordin	0.540213
GSC	goosecoid	0.540213
TRAJ30	T cell receptor alpha joining 30	0.540213
SIDT1	SID1 transmembrane family, member 1	0.540213
RERG	RAS-like, estrogen-regulated, growth inhibitor	0.540213
MT-TW	mitochondrially encoded tRNA tryptophan	0.540213
TRAV2	T cell receptor alpha variable 2	0.540213
ITGA2	integrin, alpha 2 (CD49B, alpha 2 subunit of VLA-2 receptor)	0.539871
INHBA	inhibin, beta A (activin A, activin AB alpha polypeptide)	0.539601
UHMK1	U2AF homology motif (UHM) kinase 1	0.539326
MMP16	matrix metallopeptidase 16 (membrane-inserted)	0.539297
POLH	polymerase (DNA directed), eta	0.539205
HSPH1	heat shock 105kDa/110kDa protein 1	0.538921
SLC13A4	solute carrier family 13 (sodium/sulfate symporters), member 4	0.538736
LAMB1	laminin, beta 1	0.538725
TMCC3	transmembrane and coiled-coil domain family 3	0.538586
TAF10	TAF10 RNA polymerase II, TATA box binding protein (TBP)-associated factor, 30kDa	0.538367
GCOM1	-	0.538281
GLI2	GLI-Kruppel family member GLI2	0.538193
MDH1	malate dehydrogenase 1, NAD (soluble)	0.537952
PRR13	proline rich 13	0.537851
DDX31	DEAD (Asp-Glu-Ala-Asp) box polypeptide 31	0.537639
AVEN	apoptosis, caspase activation inhibitor	0.537625
SND1	-	0.537394
BLMH	bleomycin hydrolase	0.53726
CSF1	colony stimulating factor 1 (macrophage)	0.536852
CNN2	calponin 2	0.53663
SQLE	squalene epoxidase	0.536085
IRAK2	interleukin-1 receptor-associated kinase 2	0.535551
UQCRQ	ubiquinol-cytochrome c reductase, complex III subunit VII, 9.5kDa	0.534883
KERA	keratocan	0.534865
KCNK1	potassium channel, subfamily K, member 1	0.534738
PDZD11	PDZ domain containing 11	0.534684
SMTNL2	smoothelin-like 2	0.534619
MEG3	maternally expressed 3	0.534527
NEFH	neurofilament, heavy polypeptide 200kDa	0.534269
GRM7	glutamate receptor, metabotropic 7	0.534269
XCR1	chemokine (C motif) receptor 1	0.534269
SLC35F2	solute carrier family 35, member F2	0.534269
SNORA47	small nucleolar RNA, H/ACA box 47	0.534269
GP5	glycoprotein V (platelet)	0.534269
HRASLS5	HRAS-like suppressor family, member 5	0.534269
TRHDE	thyrotropin-releasing hormone degrading enzyme	0.534269
RHBDL2	rhomboid, veinlet-like 2 (Drosophila)	0.534269
DSC2	desmocollin 2	0.534269
CTHRC1	collagen triple helix repeat containing 1	0.534269
KCNIP4	Kv channel interacting protein 4	0.534269
GAST	gastrin	0.534269
VEGFC	vascular endothelial growth factor C	0.534269
TLX2	T-cell leukemia homeobox 2	0.534269
TEX12	testis expressed sequence 12	0.534269
CYP8B1	cytochrome P450, family 8, subfamily B, polypeptide 1	0.534269
FGF8	fibroblast growth factor 8 (androgen-induced)	0.534269
FABP7	fatty acid binding protein 7, brain	0.534269
CTNNA2	catenin (cadherin-associated protein), alpha 2	0.534269
ABCG4	ATP-binding cassette, sub-family G (WHITE), member 4	0.534269
PARP12	poly (ADP-ribose) polymerase family, member 12	0.534111
NSUN6	NOL1/NOP2/Sun domain family, member 6	0.53399
BCMO1	beta-carotene 15,15'-monooxygenase 1	0.533638
OTOR	otoraplin	0.533638
PKIA	protein kinase (cAMP-dependent, catalytic) inhibitor alpha	0.53335
SLITRK2	SLIT and NTRK-like family, member 2	0.53335
LIPC	lipase, hepatic	0.53335
NR0B2	nuclear receptor subfamily 0, group B, member 2	0.53335
CSN3	casein kappa	0.53335
PSORS1C2	psoriasis susceptibility 1 candidate 2	0.53335
SEZ6L	seizure related 6 homolog (mouse)-like	0.53335
JPH2	junctophilin 2	0.53335
TMC1	transmembrane channel-like 1	0.53335
GALNT14	UDP-N-acetyl-alpha-D-galactosamine:polypeptide N-acetylgalactosaminyltransferase 14 (GalNAc-T14)	0.532965
GARS	glycyl-tRNA synthetase	0.532231
TCEAL1	transcription elongation factor A (SII)-like 1	0.531799
MRPL18	mitochondrial ribosomal protein L18	0.531318
TMEM11	transmembrane protein 11	0.530513
B3GALT6	UDP-Gal:betaGal beta 1,3-galactosyltransferase polypeptide 6	0.530414
ALX4	aristaless-like homeobox 4	0.530406
CXCL10	chemokine (C-X-C motif) ligand 10	0.529902
TRPC2	transient receptor potential cation channel, subfamily C, member 2	0.529262
ALMS1	Alstrom syndrome 1	0.528266
GPC1	glypican 1	0.528138
MMRN2	multimerin 2	0.528052
MACF1	microtubule-actin crosslinking factor 1	0.527668
WBP1	WW domain binding protein 1	0.527437
BCAS1	breast carcinoma amplified sequence 1	0.527223
CD3EAP	CD3e molecule, epsilon associated protein	0.527134
L3MBTL2	l(3)mbt-like 2 (Drosophila)	0.527111
HPN	hepsin (transmembrane protease, serine 1)	0.527094
BCL2L12	BCL2-like 12 (proline rich)	0.526993
SELPLG	selectin P ligand	0.52619
KCNH3	potassium voltage-gated channel, subfamily H (eag-related), member 3	0.525955
MYL9	myosin, light chain 9, regulatory	0.525762
RIBC1	RIB43A domain with coiled-coils 1	0.525533
LYNX1	Ly6/neurotoxin 1	0.525348
HSPA5	heat shock 70kDa protein 5 (glucose-regulated protein, 78kDa)	0.52503
ADSSL1	adenylosuccinate synthase like 1	0.524838
TRIM45	tripartite motif-containing 45	0.524709
FUBP3	far upstream element (FUSE) binding protein 3	0.524068
IGJ	immunoglobulin J polypeptide, linker protein for immunoglobulin alpha and mu polypeptides	0.523777
SLC24A4	solute carrier family 24 (sodium/potassium/calcium exchanger), member 4	0.523777
ZMYM3	zinc finger, MYM-type 3	0.523556
PLS1	plastin 1 (I isoform)	0.523375
GRIN3B	glutamate receptor, ionotropic, N-methyl-D-aspartate 3B	0.523375
LCN2	lipocalin 2 (oncogene 24p3)	0.523375
GPR83	G protein-coupled receptor 83	0.523375
CD40LG	CD40 ligand (TNF superfamily, member 5, hyper-IgM syndrome)	0.523375
MIA	melanoma inhibitory activity	0.523375
HOXD3	homeobox D3	0.523375
PDYN	prodynorphin	0.523375
ADORA1	adenosine A1 receptor	0.522862
DHRS3	dehydrogenase/reductase (SDR family) member 3	0.52253
NAP1L1	nucleosome assembly protein 1-like 1	0.522388
CC2D1A	coiled-coil and C2 domain containing 1A	0.522343
EPHB4	EPH receptor B4	0.52225
RING1	ring finger protein 1	0.522153
UBE2E2	ubiquitin-conjugating enzyme E2E 2 (UBC4/5 homolog, yeast)	0.521628
NDUFB2	NADH dehydrogenase (ubiquinone) 1 beta subcomplex, 2, 8kDa	0.521464
LRTM2	leucine-rich repeats and transmembrane domains 2	0.521303
IL2RB	interleukin 2 receptor, beta	0.521303
GPR128	G protein-coupled receptor 128	0.521303
DMC1	DMC1 dosage suppressor of mck1 homolog, meiosis-specific homologous recombination (yeast)	0.521303
DFNB59	deafness, autosomal recessive 59	0.521303
P4HA3	procollagen-proline, 2-oxoglutarate 4-dioxygenase (proline 4-hydroxylase), alpha polypeptide III	0.521303
GPR81	G protein-coupled receptor 81	0.521303
CRMP1	collapsin response mediator protein 1	0.521303
SLC6A13	solute carrier family 6 (neurotransmitter transporter, GABA), member 13	0.521303
KCTD4	potassium channel tetramerisation domain containing 4	0.521303
FOXR1	forkhead box R1	0.521303
THRSP	thyroid hormone responsive (SPOT14 homolog, rat)	0.521303
ACSM3	acyl-CoA synthetase medium-chain family member 3	0.521303
OMG	oligodendrocyte myelin glycoprotein	0.521303
TRPM8	transient receptor potential cation channel, subfamily M, member 8	0.521303
ST6GAL2	ST6 beta-galactosamide alpha-2,6-sialyltranferase 2	0.521303
HKDC1	hexokinase domain containing 1	0.521303
ANGPTL1	angiopoietin-like 1	0.521303
IGHV1-18	immunoglobulin heavy variable 1-18	0.521303
PKD2L2	polycystic kidney disease 2-like 2	0.521303
PCDHB13	protocadherin beta 13	0.521303
SNTG1	syntrophin, gamma 1	0.521303
TDRD6	tudor domain containing 6	0.521303
CTLA4	cytotoxic T-lymphocyte-associated protein 4	0.521303
CXXC4	CXXC finger 4	0.521303
GNAT3	guanine nucleotide binding protein, alpha transducing 3	0.521303
ASTE1	asteroid homolog 1 (Drosophila)	0.521151
RPL15	ribosomal protein L15	0.521007
PCYOX1L	prenylcysteine oxidase 1 like	0.520594
SMC2	structural maintenance of chromosomes 2	0.520315
ZFP36L2	zinc finger protein 36, C3H type-like 2	0.520315
LMAN1	lectin, mannose-binding, 1	0.520096
UPB1	ureidopropionase, beta	0.519985
NEK1	NIMA (never in mitosis gene a)-related kinase 1	0.519945
HSPA4	heat shock 70kDa protein 4	0.519424
UCP1	uncoupling protein 1 (mitochondrial, proton carrier)	0.519424
VPRBP	Vpr (HIV-1) binding protein	0.519411
EIF4EBP2	eukaryotic translation initiation factor 4E binding protein 2	0.519283
ZNFX1	zinc finger, NFX1-type containing 1	0.519214
CCDC107	coiled-coil domain containing 107	0.519119
MCM6	MCM6 minichromosome maintenance deficient 6 (MIS5 homolog, S. pombe) (S. cerevisiae)	0.518416
ATP5F1	ATP synthase, H+ transporting, mitochondrial F0 complex, subunit B1	0.518361
DLEU2	deleted in lymphocytic leukemia, 2	0.517763
SBK1	SH3-binding domain kinase 1	0.517073
TATDN1	TatD DNase domain containing 1	0.516071
DHRS9	dehydrogenase/reductase (SDR family) member 9	0.515488
ACTR3B	ARP3 actin-related protein 3 homolog B (yeast)	0.515378
RB1	retinoblastoma 1 (including osteosarcoma)	0.515249
ANAPC4	anaphase promoting complex subunit 4	0.515238
TAF15	TAF15 RNA polymerase II, TATA box binding protein (TBP)-associated factor, 68kDa	0.51517
SERPINI1	serpin peptidase inhibitor, clade I (neuroserpin), member 1	0.514485
MSN	moesin	0.51418
UBE2M	ubiquitin-conjugating enzyme E2M (UBC12 homolog, yeast)	0.51401
C1D	-	0.513988
TRAPPC4	trafficking protein particle complex 4	0.513962
RCN3	reticulocalbin 3, EF-hand calcium binding domain	0.513834
ERC1	ELKS/RAB6-interacting/CAST family member 1	0.513804
AMOT	angiomotin	0.51368
PTP4A3	protein tyrosine phosphatase type IVA, member 3	0.513186
PHLDB2	pleckstrin homology-like domain, family B, member 2	0.51273
NUP35	nucleoporin 35kDa	0.512627
NDUFS4	NADH dehydrogenase (ubiquinone) Fe-S protein 4, 18kDa (NADH-coenzyme Q reductase)	0.512308
INTS4	integrator complex subunit 4	0.512082
ACTR2	ARP2 actin-related protein 2 homolog (yeast)	0.511611
MRM1	mitochondrial rRNA methyltransferase 1 homolog (S. cerevisiae)	0.51149
PEG3	paternally expressed 3	0.511487
FREM2	FRAS1 related extracellular matrix protein 2	0.511321
MRPL36	mitochondrial ribosomal protein L36	0.511255
RAB33B	RAB33B, member RAS oncogene family	0.511072
LSP1	lymphocyte-specific protein 1	0.510912
CD9	CD9 molecule	0.509839
POLA1	polymerase (DNA directed), alpha 1	0.509775
PTPRC	protein tyrosine phosphatase, receptor type, C	0.509713
SKAP2	src kinase associated phosphoprotein 2	0.509661
ALDOC	aldolase C, fructose-bisphosphate	0.509622
CHMP7	CHMP family, member 7	0.50949
SIRT7	sirtuin (silent mating type information regulation 2 homolog) 7 (S. cerevisiae)	0.509382
NUP85	nucleoporin 85kDa	0.509207
SEMA4G	sema domain, immunoglobulin domain (Ig), transmembrane domain (TM) and short cytoplasmic domain, (semaphorin) 4G	0.50796
IQSEC3	IQ motif and Sec7 domain 3	0.507948
FRMD5	FERM domain containing 5	0.507851
ALDH16A1	aldehyde dehydrogenase 16 family, member A1	0.507677
C8G	complement component 8, gamma polypeptide	0.507552
RGS20	regulator of G-protein signalling 20	0.507552
SMC1B	structural maintenance of chromosomes 1B	0.507552
LNX1	ligand of numb-protein X 1	0.507552
SCG3	secretogranin III	0.507552
SDS	serine dehydratase	0.507552
CNTN1	contactin 1	0.507552
CD79A	CD79a molecule, immunoglobulin-associated alpha	0.507552
SMC1A	structural maintenance of chromosomes 1A	0.506169
NDUFA4L2	NADH dehydrogenase (ubiquinone) 1 alpha subcomplex, 4-like 2	0.505763
MIS12	MIS12 homolog (yeast)	0.505762
CPT1A	carnitine palmitoyltransferase 1A (liver)	0.505167
HAAO	3-hydroxyanthranilate 3,4-dioxygenase	0.504553
PHF19	PHD finger protein 19	0.504436
ACTR3	ARP3 actin-related protein 3 homolog (yeast)	0.503947
AURKAIP1	aurora kinase A interacting protein 1	0.503601
PKIG	protein kinase (cAMP-dependent, catalytic) inhibitor gamma	0.503597
PSME2	proteasome (prosome, macropain) activator subunit 2 (PA28 beta)	0.502934
SLC35C1	solute carrier family 35, member C1	0.502872
ALDH1A2	aldehyde dehydrogenase 1 family, member A2	0.502623
MYBL1	v-myb myeloblastosis viral oncogene homolog (avian)-like 1	0.502497
SNORA68	small nucleolar RNA, H/ACA box 68	0.502293
RANBP9	RAN binding protein 9	0.501966
SLC43A3	solute carrier family 43, member 3	0.501519
TRERF1	transcriptional regulating factor 1	0.501265
PCK2	phosphoenolpyruvate carboxykinase 2 (mitochondrial)	0.501168
NUDT17	nudix (nucleoside diphosphate linked moiety X)-type motif 17	0.501068
IARS	isoleucine-tRNA synthetase	0.500974
F2RL2	coagulation factor II (thrombin) receptor-like 2	0.500907
TAF12	TAF12 RNA polymerase II, TATA box binding protein (TBP)-associated factor, 20kDa	0.500674
FHIT	fragile histidine triad gene	0.500334
ZNRF3	zinc and ring finger 3	0.500261
H3F3B	H3 histone, family 3B (H3.3B)	0.49953
LIG1	ligase I, DNA, ATP-dependent	0.49901
MAPT	microtubule-associated protein tau	0.498968
PSMB10	proteasome (prosome, macropain) subunit, beta type, 10	0.498878
NNT	nicotinamide nucleotide transhydrogenase	0.498689
MDH2	malate dehydrogenase 2, NAD (mitochondrial)	0.498258
BUB1B	BUB1 budding uninhibited by benzimidazoles 1 homolog beta (yeast)	0.497446
FAM19A5	family with sequence similarity 19 (chemokine (C-C motif)-like), member A5	0.497171
AADAC	arylacetamide deacetylase (esterase)	0.497171
RNF151	ring finger protein 151	0.497171
SLC38A5	solute carrier family 38, member 5	0.497171
NPPC	natriuretic peptide precursor C	0.497171
NGB	neuroglobin	0.497171
CRYM	crystallin, mu	0.497171
PAPOLB	poly(A) polymerase beta (testis specific)	0.497171
CCDC33	coiled-coil domain containing 33	0.497171
SCN1A	sodium channel, voltage-gated, type I, alpha	0.497171
SHH	sonic hedgehog homolog (Drosophila)	0.497171
MMP24	matrix metallopeptidase 24 (membrane-inserted)	0.497171
ZCCHC5	zinc finger, CCHC domain containing 5	0.497171
UBASH3A	ubiquitin associated and SH3 domain containing, A	0.497171
WFDC2	WAP four-disulfide core domain 2	0.497171
REM2	RAS (RAD and GEM) like GTP binding 2	0.497171
SOX15	SRY (sex determining region Y)-box 15	0.497171
TTBK1	tau tubulin kinase 1	0.497171
TTLL10	tubulin tyrosine ligase-like family, member 10	0.497171
BGLAP	bone gamma-carboxyglutamate (gla) protein (osteocalcin)	0.497171
GNAT1	guanine nucleotide binding protein (G protein), alpha transducing activity polypeptide 1	0.497171
TMEM64	transmembrane protein 64	0.497092
REXO4	REX4, RNA exonuclease 4 homolog (S. cerevisiae)	0.497088
NCAPD2	non-SMC condensin I complex, subunit D2	0.496811
TSR2	TSR2, 20S rRNA accumulation, homolog (S. cerevisiae)	0.496691
LPL	lipoprotein lipase	0.496662
GRAP2	GRB2-related adaptor protein 2	0.495856
PRAF2	PRA1 domain family, member 2	0.495087
DPP10	dipeptidyl-peptidase 10	0.494747
DCTD	dCMP deaminase	0.494656
ISOC1	isochorismatase domain containing 1	0.494436
RGMB	RGM domain family, member B	0.494181
RBKS	ribokinase	0.494115
CAPZB	capping protein (actin filament) muscle Z-line, beta	0.494084
OLFML3	olfactomedin-like 3	0.49383
KCNK10	potassium channel, subfamily K, member 10	0.49377
RGS3	regulator of G-protein signalling 3	0.4934
SKP2	S-phase kinase-associated protein 2 (p45)	0.493198
RBM10	RNA binding motif protein 10	0.493158
ERMAP	erythroblast membrane-associated protein (Scianna blood group)	0.493004
VPS33B	vacuolar protein sorting 33B (yeast)	0.492118
EPN1	epsin 1	0.491933
MRPS25	mitochondrial ribosomal protein S25	0.491658
MAPKAPK3	mitogen-activated protein kinase-activated protein kinase 3	0.49164
SLC9A3R1	solute carrier family 9 (sodium/hydrogen exchanger), member 3 regulator 1	0.491335
RFWD3	ring finger and WD repeat domain 3	0.491329
AP4M1	adaptor-related protein complex 4, mu 1 subunit	0.491068
SCYL1	SCY1-like 1 (S. cerevisiae)	0.49096
GALNT3	UDP-N-acetyl-alpha-D-galactosamine:polypeptide N-acetylgalactosaminyltransferase 3 (GalNAc-T3)	0.490402
COX19	COX19 cytochrome c oxidase assembly homolog (S. cerevisiae)	0.490153
LRRC20	leucine rich repeat containing 20	0.490011
YPEL3	yippee-like 3 (Drosophila)	0.489919
CACNB2	calcium channel, voltage-dependent, beta 2 subunit	0.489867
EPHB1	EPH receptor B1	0.489132
PYGL	phosphorylase, glycogen; liver (Hers disease, glycogen storage disease type VI)	0.488658
RXRA	retinoid X receptor, alpha	0.488115
YIPF1	Yip1 domain family, member 1	0.487897
DCTN6	dynactin 6	0.487821
KIF23	kinesin family member 23	0.487805
METRN	meteorin, glial cell differentiation regulator	0.487655
ARID1A	AT rich interactive domain 1A (SWI- like)	0.487384
RUNX3	runt-related transcription factor 3	0.486933
PLEKHO1	pleckstrin homology domain containing, family O member 1	0.486502
PYGM	phosphorylase, glycogen; muscle (McArdle syndrome, glycogen storage disease type V)	0.486267
ERP29	endoplasmic reticulum protein 29	0.485672
PAPOLA	poly(A) polymerase alpha	0.48547
RFXANK	regulatory factor X-associated ankyrin-containing protein	0.485313
PRR11	proline rich 11	0.485282
USMG5	upregulated during skeletal muscle growth 5 homolog (mouse)	0.485257
HIST1H4H	histone cluster 1, H4h	0.485023
HEXA	hexosaminidase A (alpha polypeptide)	0.48491
STARD4	START domain containing 4, sterol regulated	0.484891
SLC44A3	solute carrier family 44, member 3	0.484722
PIP5K1B	phosphatidylinositol-4-phosphate 5-kinase, type I, beta	0.484722
PARP8	poly (ADP-ribose) polymerase family, member 8	0.484438
PCDH11X	protocadherin 11 X-linked	0.48436
TGM1	transglutaminase 1 (K polypeptide epidermal type I, protein-glutamine-gamma-glutamyltransferase)	0.484266
CD69	CD69 molecule	0.48416
APRT	adenine phosphoribosyltransferase	0.484155
MYCBPAP	MYCBP associated protein	0.484095
TMEM173	transmembrane protein 173	0.484018
DZIP3	-	0.483939
ASNSD1	asparagine synthetase domain containing 1	0.483494
BANP	BTG3 associated nuclear protein	0.482964
DNASE1L2	deoxyribonuclease I-like 2	0.482798
CD38	CD38 molecule	0.48274
DCLRE1A	DNA cross-link repair 1A (PSO2 homolog, S. cerevisiae)	0.482551
SSR2	signal sequence receptor, beta (translocon-associated protein beta)	0.482393
MNT	MAX binding protein	0.482273
RAVER1	ribonucleoprotein, PTB-binding 1	0.48225
BMP2	bone morphogenetic protein 2	0.482229
HEBP1	heme binding protein 1	0.481883
SFI1	Sfi1 homolog, spindle assembly associated (yeast)	0.481793
PMF1	polyamine-modulated factor 1	0.481396
IKZF1	IKAROS family zinc finger 1 (Ikaros)	0.481378
CCDC40	coiled-coil domain containing 40	0.481245
RNY3	RNA, Y3 small cytoplasmic (associated with Ro protein)	0.481221
GYS1	glycogen synthase 1 (muscle)	0.481116
RAD51	RAD51 homolog (RecA homolog, E. coli) (S. cerevisiae)	0.480621
YEATS4	YEATS domain containing 4	0.480517
HIST1H3F	histone cluster 1, H3f	0.480354
KCNA3	potassium voltage-gated channel, shaker-related subfamily, member 3	0.479967
CABLES2	Cdk5 and Abl enzyme substrate 2	0.47989
ZHX2	zinc fingers and homeoboxes 2	0.479589
RNF122	ring finger protein 122	0.47958
CACNA2D2	calcium channel, voltage-dependent, alpha 2/delta subunit 2	0.479397
PRKCA	protein kinase C, alpha	0.479387
CRELD2	cysteine-rich with EGF-like domains 2	0.478951
HTR2A	5-hydroxytryptamine (serotonin) receptor 2A	0.478654
PSPN	persephin	0.478654
OTOP3	otopetrin 3	0.478654
TMEM52	transmembrane protein 52	0.478654
TMC7	transmembrane channel-like 7	0.478654
CRYBB1	crystallin, beta B1	0.478654
CYP11B1	cytochrome P450, family 11, subfamily B, polypeptide 1	0.478654
IQCH	IQ motif containing H	0.478654
FJX1	four jointed box 1 (Drosophila)	0.478654
ASTN2	astrotactin 2	0.478654
SERPINB11	serpin peptidase inhibitor, clade B (ovalbumin), member 11	0.478654
CCDC85B	coiled-coil domain containing 85B	0.47857
CDC16	CDC16 cell division cycle 16 homolog (S. cerevisiae)	0.478348
L1CAM	L1 cell adhesion molecule	0.478246
IMMP2L	IMP2 inner mitochondrial membrane peptidase-like (S. cerevisiae)	0.477832
GMPPA	GDP-mannose pyrophosphorylase A	0.47765
ZSCAN22	zinc finger and SCAN domain containing 22	0.477442
NET1	neuroepithelial cell transforming gene 1	0.477065
NPAS3	neuronal PAS domain protein 3	0.47702
COMMD5	COMM domain containing 5	0.476861
TBC1D22B	TBC1 domain family, member 22B	0.476638
UFD1L	ubiquitin fusion degradation 1 like (yeast)	0.47648
LRRC45	leucine rich repeat containing 45	0.476434
CPT1C	carnitine palmitoyltransferase 1C	0.476183
BBS5	Bardet-Biedl syndrome 5	0.475996
MRPS23	mitochondrial ribosomal protein S23	0.475923
PLCD1	phospholipase C, delta 1	0.475349
OSBPL11	oxysterol binding protein-like 11	0.475177
BSG	basigin (Ok blood group)	0.475139
SLC44A2	solute carrier family 44, member 2	0.475023
EIF4EBP1	eukaryotic translation initiation factor 4E binding protein 1	0.47485
YBX2	Y box binding protein 2	0.474821
SLAMF6	SLAM family member 6	0.473828
HES1	hairy and enhancer of split 1, (Drosophila)	0.473774
ARFGEF1	ADP-ribosylation factor guanine nucleotide-exchange factor 1(brefeldin A-inhibited)	0.473756
PSMD7	proteasome (prosome, macropain) 26S subunit, non-ATPase, 7 (Mov34 homolog)	0.473696
BCOR	BCL6 co-repressor	0.473419
PRDM9	PR domain containing 9	0.473307
PPIH	peptidylprolyl isomerase H (cyclophilin H)	0.472508
TBCA	tubulin-specific chaperone a	0.472178
DPY19L1	dpy-19-like 1 (C. elegans)	0.47171
HDHD2	haloacid dehalogenase-like hydrolase domain containing 2	0.471585
PCOLCE2	procollagen C-endopeptidase enhancer 2	0.471443
SKP1A	S-phase kinase-associated protein 1A (p19A)	0.470864
TES	testis derived transcript (3 LIM domains)	0.4708
LYPLA2	lysophospholipase II	0.470424
GPR82	G protein-coupled receptor 82	0.470318
PLB1	phospholipase B1	0.470242
MYH10	myosin, heavy chain 10, non-muscle	0.47019
SH2D3C	SH2 domain containing 3C	0.469474
CLIC1	chloride intracellular channel 1	0.469446
TG	thyroglobulin	0.468875
IFIT1	interferon-induced protein with tetratricopeptide repeats 1	0.468826
RMRP	RNA component of mitochondrial RNA processing endoribonuclease	0.467962
JTB	jumping translocation breakpoint	0.467863
S100A9	S100 calcium binding protein A9	0.467593
LEPROT	leptin receptor overlapping transcript	0.46745
DOK3	docking protein 3	0.467293
MCM5	MCM5 minichromosome maintenance deficient 5, cell division cycle 46 (S. cerevisiae)	0.467065
CASP12	caspase 12	0.467003
ARMCX4	armadillo repeat containing, X-linked 4	0.466865
WDR55	WD repeat domain 55	0.466547
PGM5	phosphoglucomutase 5	0.466367
SELL	selectin L (lymphocyte adhesion molecule 1)	0.466322
FAM98B	family with sequence similarity 98, member B	0.466191
SLC8A2	solute carrier family 8 (sodium-calcium exchanger), member 2	0.466044
DISC1	disrupted in schizophrenia 1	0.465994
NDUFA7	NADH dehydrogenase (ubiquinone) 1 alpha subcomplex, 7, 14.5kDa	0.465821
CAMK2B	calcium/calmodulin-dependent protein kinase (CaM kinase) II beta	0.465703
NUP210L	nucleoporin 210kDa-like	0.465303
ECE2	endothelin converting enzyme 2	0.465227
APOA1BP	apolipoprotein A-I binding protein	0.465008
STAG2	stromal antigen 2	0.464961
ZW10	ZW10, kinetochore associated, homolog (Drosophila)	0.464714
ANLN	anillin, actin binding protein	0.464004
SFT2D3	SFT2 domain containing 3	0.463958
TSC22D4	TSC22 domain family, member 4	0.463949
RDX	radixin	0.463629
ALG14	asparagine-linked glycosylation 14 homolog (yeast)	0.463153
TMEM160	transmembrane protein 160	0.463136
PINX1	-	0.463132
HMMR	hyaluronan-mediated motility receptor (RHAMM)	0.46288
MELK	maternal embryonic leucine zipper kinase	0.46264
DPF1	D4, zinc and double PHD fingers family 1	0.462626
YIF1B	Yip1 interacting factor homolog B (S. cerevisiae)	0.462551
MPST	mercaptopyruvate sulfurtransferase	0.462156
LAGE3	L antigen family, member 3	0.462064
ABHD1	abhydrolase domain containing 1	0.461861
DNAJC7	DnaJ (Hsp40) homolog, subfamily C, member 7	0.461831
COL11A1	collagen, type XI, alpha 1	0.461779
CCDC12	coiled-coil domain containing 12	0.461638
RAP2A	RAP2A, member of RAS oncogene family	0.461395
SCAND1	SCAN domain containing 1	0.461058
CNOT10	CCR4-NOT transcription complex, subunit 10	0.460727
ARSK	arylsulfatase family, member K	0.460662
PARP14	poly (ADP-ribose) polymerase family, member 14	0.460552
CKAP2	cytoskeleton associated protein 2	0.460498
CXCL3	chemokine (C-X-C motif) ligand 3	0.460358
CYP39A1	cytochrome P450, family 39, subfamily A, polypeptide 1	0.460321
RPL28	ribosomal protein L28	0.459647
MMEL1	membrane metallo-endopeptidase-like 1	0.459116
CENPL	centromere protein L	0.459098
EXOSC8	exosome component 8	0.458959
RAP2C	RAP2C, member of RAS oncogene family	0.458951
PANK4	pantothenate kinase 4	0.45868
SATB2	SATB family member 2	0.458562
GNA15	guanine nucleotide binding protein (G protein), alpha 15 (Gq class)	0.458251
TDG	thymine-DNA glycosylase	0.458164
HIGD2A	HIG1 domain family, member 2A	0.458131
THG1L	tRNA-histidine guanylyltransferase 1-like (S. cerevisiae)	0.458076
PLA2G3	phospholipase A2, group III	0.457985
IL1RL2	interleukin 1 receptor-like 2	0.457458
LRRC4	leucine rich repeat containing 4	0.457136
PHB2	prohibitin 2	0.457096
C1QBP	complement component 1, q subcomponent binding protein	0.457
KARS	lysyl-tRNA synthetase	0.456897
MXD3	MAX dimerization protein 3	0.456646
E2F1	E2F transcription factor 1	0.456047
SHROOM1	shroom family member 1	0.456008
PTGIS	prostaglandin I2 (prostacyclin) synthase	0.455898
SNORD21	small nucleolar RNA, C/D box 21	0.455782
INPP5B	inositol polyphosphate-5-phosphatase, 75kDa	0.455337
ZCWPW2	zinc finger, CW type with PWWP domain 2	0.45532
NPTX2	neuronal pentraxin II	0.45532
LIPT1	lipoyltransferase 1	0.45532
STARD10	START domain containing 10	0.455023
TMSB4X	thymosin, beta 4, X-linked	0.454497
LENG1	leukocyte receptor cluster (LRC) member 1	0.454204
MCTS1	malignant T cell amplified sequence 1	0.453943
RPS6KA4	ribosomal protein S6 kinase, 90kDa, polypeptide 4	0.453931
VPS4B	vacuolar protein sorting 4 homolog B (S. cerevisiae)	0.453745
CSE1L	CSE1 chromosome segregation 1-like (yeast)	0.45373
YTHDC2	YTH domain containing 2	0.453593
BCL6	B-cell CLL/lymphoma 6 (zinc finger protein 51)	0.453545
COL1A2	collagen, type I, alpha 2	0.453525
EDEM1	ER degradation enhancer, mannosidase alpha-like 1	0.453516
SDC1	syndecan 1	0.45345
NDUFA2	NADH dehydrogenase (ubiquinone) 1 alpha subcomplex, 2, 8kDa	0.453436
GART	phosphoribosylglycinamide formyltransferase, phosphoribosylglycinamide synthetase, phosphoribosylaminoimidazole synthetase	0.453419
SYCP2	synaptonemal complex protein 2	0.453365
CNR2	cannabinoid receptor 2 (macrophage)	0.453025
ANXA3	annexin A3	0.452498
PRDM11	PR domain containing 11	0.452281
SERPINH1	serpin peptidase inhibitor, clade H (heat shock protein 47), member 1, (collagen binding protein 1)	0.452209
IMMT	inner membrane protein, mitochondrial (mitofilin)	0.452198
MANEA	mannosidase, endo-alpha	0.452061
GDAP2	ganglioside induced differentiation associated protein 2	0.452003
DNAJB13	DnaJ (Hsp40) related, subfamily B, member 13	0.451966
GAPDH	glyceraldehyde-3-phosphate dehydrogenase	0.451826
PAPSS1	3'-phosphoadenosine 5'-phosphosulfate synthase 1	0.451824
BCL11A	B-cell CLL/lymphoma 11A (zinc finger protein)	0.45179
ZBTB7B	zinc finger and BTB domain containing 7B	0.451573
PARK7	Parkinson disease (autosomal recessive, early onset) 7	0.451573
AQR	aquarius homolog (mouse)	0.451235
DOK4	docking protein 4	0.450954
TOMM40L	translocase of outer mitochondrial membrane 40 homolog-like (yeast)	0.450926
TRIM6	tripartite motif-containing 6	0.450672
H1FX	H1 histone family, member X	0.450404
COPS7A	COP9 constitutive photomorphogenic homolog subunit 7A (Arabidopsis)	0.450377
ABT1	activator of basal transcription 1	0.450363
NAT9	N-acetyltransferase 9	0.450153
RAD9B	RAD9 homolog B (S. cerevisiae)	0.450115
SMU1	smu-1 suppressor of mec-8 and unc-52 homolog (C. elegans)	0.449999
FLNB	filamin B, beta (actin binding protein 278)	0.449678
STRA13	stimulated by retinoic acid 13 homolog (mouse)	0.449591
UBIAD1	UbiA prenyltransferase domain containing 1	0.448948
TPI1	triosephosphate isomerase 1	0.448924
TRAF5	TNF receptor-associated factor 5	0.448892
COL3A1	collagen, type III, alpha 1 (Ehlers-Danlos syndrome type IV, autosomal dominant)	0.448836
MTRR	5-methyltetrahydrofolate-homocysteine methyltransferase reductase	0.448826
RHBDL3	rhomboid, veinlet-like 3 (Drosophila)	0.44869
ARL6	ADP-ribosylation factor-like 6	0.44845
TMEM70	transmembrane protein 70	0.448289
NOV	nephroblastoma overexpressed gene	0.44812
PLCB3	phospholipase C, beta 3 (phosphatidylinositol-specific)	0.448119
RPPH1	ribonuclease P RNA component H1	0.448054
TTC21B	tetratricopeptide repeat domain 21B	0.447528
MRPL54	mitochondrial ribosomal protein L54	0.44739
TMTC2	transmembrane and tetratricopeptide repeat containing 2	0.44714
SOX8	SRY (sex determining region Y)-box 8	0.44673
IQCB1	IQ motif containing B1	0.446646
SMAD1	SMAD, mothers against DPP homolog 1 (Drosophila)	0.446484
USP39	ubiquitin specific peptidase 39	0.446412
SMOC1	SPARC related modular calcium binding 1	0.446379
PDE6D	phosphodiesterase 6D, cGMP-specific, rod, delta	0.446182
SYNJ2	synaptojanin 2	0.44618
TMEM167	transmembrane protein 167	0.446129
USP42	ubiquitin specific peptidase 42	0.446103
CBX4	chromobox homolog 4 (Pc class homolog, Drosophila)	0.445728
PRAMEF8	PRAME family member 8	0.44562
CASP2	caspase 2, apoptosis-related cysteine peptidase (neural precursor cell expressed, developmentally down-regulated 2)	0.445592
SRFBP1	serum response factor binding protein 1	0.445542
PRDX1	peroxiredoxin 1	0.44536
TBC1D16	TBC1 domain family, member 16	0.445233
TFEB	transcription factor EB	0.445232
TRIM27	tripartite motif-containing 27	0.445205
IRF2	interferon regulatory factor 2	0.44511
CCDC130	coiled-coil domain containing 130	0.44504
ZSWIM3	zinc finger, SWIM-type containing 3	0.444677
CEP78	centrosomal protein 78kDa	0.444332
HIST1H4F	histone cluster 1, H4f	0.444282
BHLHB9	basic helix-loop-helix domain containing, class B, 9	0.444145
MTERFD1	MTERF domain containing 1	0.444035
PDZD4	PDZ domain containing 4	0.443603
GSG2	germ cell associated 2 (haspin)	0.443001
NOC4L	nucleolar complex associated 4 homolog (S. cerevisiae)	0.442954
ZFHX2	zinc finger homeobox 2	0.442839
LRRC47	leucine rich repeat containing 47	0.442815
ARHGEF17	Rho guanine nucleotide exchange factor (GEF) 17	0.442646
NKRF	NF-kappaB repressing factor	0.442323
GTF2H5	general transcription factor IIH, polypeptide 5	0.441484
RAC2	ras-related C3 botulinum toxin substrate 2 (rho family, small GTP binding protein Rac2)	0.441465
IQSEC2	IQ motif and Sec7 domain 2	0.441334
RPUSD1	RNA pseudouridylate synthase domain containing 1	0.441161
NR2E1	nuclear receptor subfamily 2, group E, member 1	0.440963
UNC93A	unc-93 homolog A (C. elegans)	0.440963
YWHAE	tyrosine 3-monooxygenase/tryptophan 5-monooxygenase activation protein, epsilon polypeptide	0.44063
MALAT1	metastasis associated lung adenocarcinoma transcript 1 (non-coding RNA)	0.440367
MAML3	mastermind-like 3 (Drosophila)	0.439888
CCPG1	cell cycle progression 1	0.439864
ADRM1	adhesion regulating molecule 1	0.439108
LAP3	leucine aminopeptidase 3	0.438976
ANKRD44	ankyrin repeat domain 44	0.438949
CLSTN2	calsyntenin 2	0.438862
GRHPR	glyoxylate reductase/hydroxypyruvate reductase	0.438381
TMEM86A	transmembrane protein 86A	0.438313
PROCA1	-	0.438213
TMEM45B	transmembrane protein 45B	0.438213
TIMM50	translocase of inner mitochondrial membrane 50 homolog (S. cerevisiae)	0.438024
LYSMD1	LysM, putative peptidoglycan-binding, domain containing 1	0.437956
ALDH1B1	aldehyde dehydrogenase 1 family, member B1	0.437827
DDX41	DEAD (Asp-Glu-Ala-Asp) box polypeptide 41	0.43769
MKKS	McKusick-Kaufman syndrome	0.437474
NOTUM	notum pectinacetylesterase homolog (Drosophila)	0.437442
FNDC3B	fibronectin type III domain containing 3B	0.437297
VAMP3	vesicle-associated membrane protein 3 (cellubrevin)	0.43696
RAB36	RAB36, member RAS oncogene family	0.436811
FAM53B	family with sequence similarity 53, member B	0.43679
ACTN4	actinin, alpha 4	0.436559
KCNB1	potassium voltage-gated channel, Shab-related subfamily, member 1	0.436546
SLC10A1	solute carrier family 10 (sodium/bile acid cotransporter family), member 1	0.436546
KCNV1	potassium channel, subfamily V, member 1	0.436546
TBX21	T-box 21	0.436546
TCEAL7	transcription elongation factor A (SII)-like 7	0.436546
CLEC14A	C-type lectin domain family 14, member A	0.436546
MDFI	MyoD family inhibitor	0.436546
FBXL16	F-box and leucine-rich repeat protein 16	0.436546
PRM3	protamine 3	0.436546
RTN4RL2	reticulon 4 receptor-like 2	0.436546
LY6G6E	lymphocyte antigen 6 complex, locus G6E	0.436546
NAP1L3	nucleosome assembly protein 1-like 3	0.436546
PLA2G12B	phospholipase A2, group XIIB	0.436546
FMR1NB	fragile X mental retardation 1 neighbor	0.436546
RASL12	RAS-like, family 12	0.436546
SPTA1	spectrin, alpha, erythrocytic 1 (elliptocytosis 2)	0.436546
DUSP26	dual specificity phosphatase 26 (putative)	0.436546
FBXL7	F-box and leucine-rich repeat protein 7	0.436546
AVPR2	arginine vasopressin receptor 2 (nephrogenic diabetes insipidus)	0.436546
TSPAN12	tetraspanin 12	0.436546
CACNA1I	calcium channel, voltage-dependent, alpha 1I subunit	0.436546
SNTG2	syntrophin, gamma 2	0.436546
PCDHB5	protocadherin beta 5	0.436546
ALDH8A1	aldehyde dehydrogenase 8 family, member A1	0.436546
[truncated: 11,375 more rows]

## Sheet: Act(all)_wt(all)_GSEA_RankedGen
GENE_SYMBOL	GENE_TITLE	SCORE
F11R	F11 receptor	2.38738
SPP1	secreted phosphoprotein 1 (osteopontin, bone sialoprotein I, early T-lymphocyte activation 1)	2.29847
CX3CR1	chemokine (C-X3-C motif) receptor 1	2.20415
AXL	AXL receptor tyrosine kinase	2.18069
STAT1	signal transducer and activator of transcription 1, 91kDa	2.17656
ITGB5	integrin, beta 5	2.14016
LAIR1	leukocyte-associated immunoglobulin-like receptor 1	2.05545
GGTA1	glycoprotein, alpha-galactosyltransferase 1	2.05257
CLEC12A	C-type lectin domain family 12, member A	1.84043
ITGAL	integrin, alpha L (antigen CD11A (p180), lymphocyte function-associated antigen 1; alpha polypeptide)	1.82889
KCNN4	potassium intermediate/small conductance calcium-activated channel, subfamily N, member 4	1.71499
TGFBR1	transforming growth factor, beta receptor I (activin A receptor type II-like kinase, 53kDa)	1.68219
HAVCR2	hepatitis A virus cellular receptor 2	1.67064
HEXB	hexosaminidase B (beta polypeptide)	1.66804
ARHGAP22	Rho GTPase activating protein 22	1.62811
HCK	hemopoietic cell kinase	1.62687
HVCN1	hydrogen voltage-gated channel 1	1.6264
MMP14	matrix metallopeptidase 14 (membrane-inserted)	1.60432
CD72	CD72 molecule	1.57732
SEMA4D	sema domain, immunoglobulin domain (Ig), transmembrane domain (TM) and short cytoplasmic domain, (semaphorin) 4D	1.50295
GVIN1	GTPase, very large interferon inducible 1	1.42939
ASS1	argininosuccinate synthetase 1	1.41491
RSPO1	R-spondin homolog (Xenopus laevis)	1.40082
GLIPR1	GLI pathogenesis-related 1 (glioma)	1.39836
KRT75	keratin 75	1.39259
FMNL3	formin-like 3	1.3872
LY6E	lymphocyte antigen 6 complex, locus E	1.38223
KYNU	kynureninase (L-kynurenine hydrolase)	1.37401
LDHC	lactate dehydrogenase C	1.34982
ZBP1	Z-DNA binding protein 1	1.34894
ARHGAP27	Rho GTPase activating protein 27	1.34078
CYGB	cytoglobin	1.33417
GBP4	guanylate binding protein 4	1.33372
MYLK	myosin, light chain kinase	1.32639
EXTL3	exostoses (multiple)-like 3	1.31111
FGL2	fibrinogen-like 2	1.30801
SLAMF8	SLAM family member 8	1.30675
IL21R	interleukin 21 receptor	1.28963
PSMB8	proteasome (prosome, macropain) subunit, beta type, 8 (large multifunctional peptidase 7)	1.28699
ABI3	ABI gene family, member 3	1.28538
CCR5	chemokine (C-C motif) receptor 5	1.28398
GBP2	guanylate binding protein 2, interferon-inducible	1.27179
MMP13	matrix metallopeptidase 13 (collagenase 3)	1.26862
SMAD7	SMAD, mothers against DPP homolog 7 (Drosophila)	1.2508
ITGA6	integrin, alpha 6	1.24971
TAGAP	T-cell activation GTPase activating protein	1.24111
TPST1	tyrosylprotein sulfotransferase 1	1.23228
FAT3	FAT tumor suppressor homolog 3 (Drosophila)	1.22822
RTP4	receptor transporter protein 4	1.22636
BST2	bone marrow stromal cell antigen 2	1.22321
CCDC86	coiled-coil domain containing 86	1.21953
PDE5A	phosphodiesterase 5A, cGMP-specific	1.21139
GBP3	guanylate binding protein 3	1.20533
IFI35	interferon-induced protein 35	1.20292
CENPE	centromere protein E, 312kDa	1.19668
NDUFB3	NADH dehydrogenase (ubiquinone) 1 beta subcomplex, 3, 12kDa	1.19429
RAI14	retinoic acid induced 14	1.18204
TFR2	transferrin receptor 2	1.17442
SPATA13	spermatogenesis associated 13	1.16971
LIPE	lipase, hormone-sensitive	1.16313
TAP1	transporter 1, ATP-binding cassette, sub-family B (MDR/TAP)	1.16145
SLC7A2	solute carrier family 7 (cationic amino acid transporter, y+ system), member 2	1.15898
CDCA5	cell division cycle associated 5	1.15476
RGS1	regulator of G-protein signalling 1	1.14157
PSMB9	proteasome (prosome, macropain) subunit, beta type, 9 (large multifunctional peptidase 2)	1.13517
NUP210	nucleoporin 210kDa	1.13056
LGALS3BP	lectin, galactoside-binding, soluble, 3 binding protein	1.12733
DOCK4	dedicator of cytokinesis 4	1.11634
VSIG8	V-set and immunoglobulin domain containing 8	1.11627
CCNA2	cyclin A2	1.11103
CD276	CD276 molecule	1.1105
GBP6	guanylate binding protein family, member 6	1.10912
B2M	beta-2-microglobulin	1.10755
ZMYND15	zinc finger, MYND-type containing 15	1.10446
PFKL	phosphofructokinase, liver	1.10273
VASH1	vasohibin 1	1.09837
TAP2	transporter 2, ATP-binding cassette, sub-family B (MDR/TAP)	1.0921
NCF4	neutrophil cytosolic factor 4, 40kDa	1.08682
PLSCR1	phospholipid scramblase 1	1.08396
TJP3	tight junction protein 3 (zona occludens 3)	1.08076
ATP2B4	ATPase, Ca++ transporting, plasma membrane 4	1.07742
EVL	Enah/Vasp-like	1.07728
ITGAV	integrin, alpha V (vitronectin receptor, alpha polypeptide, antigen CD51)	1.07696
ZCCHC3	zinc finger, CCHC domain containing 3	1.07567
CENPQ	centromere protein Q	1.07366
MRPS14	mitochondrial ribosomal protein S14	1.07251
HIST1H4B	histone cluster 1, H4b	1.06784
SORL1	sortilin-related receptor, L(DLR class) A repeats-containing	1.06313
NAALADL1	N-acetylated alpha-linked acidic dipeptidase-like 1	1.06203
CKB	creatine kinase, brain	1.05784
TOP2A	topoisomerase (DNA) II alpha 170kDa	1.05552
HIST1H2BH	histone cluster 1, H2bh	1.03664
SLC29A1	solute carrier family 29 (nucleoside transporters), member 1	1.03144
LGALS9	lectin, galactoside-binding, soluble, 9 (galectin 9)	1.0311
MON1A	MON1 homolog A (yeast)	1.02309
ITGAX	integrin, alpha X (complement component 3 receptor 4 subunit)	1.02189
TLE1	transducin-like enhancer of split 1 (E(sp1) homolog, Drosophila)	1.02019
ZDHHC13	zinc finger, DHHC-type containing 13	1.01917
STK38L	serine/threonine kinase 38 like	1.01695
TCN2	transcobalamin II; macrocytic anemia	1.01261
CXCL16	chemokine (C-X-C motif) ligand 16	1.01016
SPN	sialophorin (leukosialin, CD43)	1.00869
CENPJ	centromere protein J	1.00721
CXCL13	chemokine (C-X-C motif) ligand 13 (B-cell chemoattractant)	1.00541
YWHAH	tyrosine 3-monooxygenase/tryptophan 5-monooxygenase activation protein, eta polypeptide	1.00327
NBEAL2	neurobeachin-like 2	1.00226
GMPR	guanosine monophosphate reductase	1.00161
MEN1	multiple endocrine neoplasia I	0.999876
IRF7	interferon regulatory factor 7	0.999283
SLA	Src-like-adaptor	0.998669
LRRC8C	leucine rich repeat containing 8 family, member C	0.998593
DDX58	DEAD (Asp-Glu-Ala-Asp) box polypeptide 58	0.994129
SLC24A5	solute carrier family 24, member 5	0.993637
RNF125	ring finger protein 125	0.992312
MMP12	matrix metallopeptidase 12 (macrophage elastase)	0.990269
PAPPA	pregnancy-associated plasma protein A, pappalysin 1	0.988275
CDH1	cadherin 1, type 1, E-cadherin (epithelial)	0.988028
ARG1	arginase, liver	0.987014
CASC5	cancer susceptibility candidate 5	0.983901
GPR65	G protein-coupled receptor 65	0.983859
LMTK2	lemur tyrosine kinase 2	0.981528
PSD4	pleckstrin and Sec7 domain containing 4	0.981034
INHBA	inhibin, beta A (activin A, activin AB alpha polypeptide)	0.969223
RPIA	ribose 5-phosphate isomerase A (ribose 5-phosphate epimerase)	0.968924
CENPP	centromere protein P	0.964298
BASP1	brain abundant, membrane attached signal protein 1	0.960628
RGL3	ral guanine nucleotide dissociation stimulator-like 3	0.952808
HIST1H1D	histone cluster 1, H1d	0.950762
LRRC20	leucine rich repeat containing 20	0.949051
TBC1D8	TBC1 domain family, member 8 (with GRAM domain)	0.94896
LST1	leukocyte specific transcript 1	0.948418
PLCB2	phospholipase C, beta 2	0.948357
GATA1	GATA binding protein 1 (globin transcription factor 1)	0.942357
TGM2	transglutaminase 2 (C polypeptide, protein-glutamine-gamma-glutamyltransferase)	0.940382
HTRA3	HtrA serine peptidase 3	0.938185
ZCWPW1	zinc finger, CW type with PWWP domain 1	0.93508
TBC1D9	TBC1 domain family, member 9 (with GRAM domain)	0.934004
HSH2D	hematopoietic SH2 domain containing	0.930759
GPR174	G protein-coupled receptor 174	0.930705
TMEM50B	transmembrane protein 50B	0.930699
AIF1	allograft inflammatory factor 1	0.930487
PHYHD1	phytanoyl-CoA dioxygenase domain containing 1	0.92744
CCND1	cyclin D1	0.926328
HS3ST3B1	heparan sulfate (glucosamine) 3-O-sulfotransferase 3B1	0.92523
KIF15	kinesin family member 15	0.924037
BAK1	BCL2-antagonist/killer 1	0.920063
DOCK5	dedicator of cytokinesis 5	0.91657
CD9	CD9 molecule	0.916363
PPP1R16B	protein phosphatase 1, regulatory (inhibitor) subunit 16B	0.91558
TSPAN13	tetraspanin 13	0.914946
COL15A1	collagen, type XV, alpha 1	0.914832
PSME1	proteasome (prosome, macropain) activator subunit 1 (PA28 alpha)	0.913044
GBP5	guanylate binding protein 5	0.912991
FCHO1	FCH domain only 1	0.912343
ENDOD1	endonuclease domain containing 1	0.912033
TMEM176A	transmembrane protein 176A	0.901951
BIN2	bridging integrator 2	0.898015
LRRC15	leucine rich repeat containing 15	0.897327
INTS3	integrator complex subunit 3	0.896799
CLEC7A	C-type lectin domain family 7, member A	0.894066
ITGAD	integrin, alpha D	0.893673
CXCL9	chemokine (C-X-C motif) ligand 9	0.893223
CENPN	centromere protein N	0.892961
CFB	complement factor B	0.892925
PAK1	p21/Cdc42/Rac1-activated kinase 1 (STE20 homolog, yeast)	0.891895
PDE4DIP	phosphodiesterase 4D interacting protein (myomegalin)	0.889585
RRAGB	Ras-related GTP binding B	0.888744
GNGT2	guanine nucleotide binding protein (G protein), gamma transducing activity polypeptide 2	0.883957
GPR114	G protein-coupled receptor 114	0.879863
KIF5C	kinesin family member 5C	0.877485
THBS2	thrombospondin 2	0.875304
RAD54L	RAD54-like (S. cerevisiae)	0.874508
GDF3	growth differentiation factor 3	0.872341
ZMPSTE24	zinc metallopeptidase (STE24 homolog, yeast)	0.87191
RGS12	regulator of G-protein signalling 12	0.86928
LAMC3	laminin, gamma 3	0.868116
HIST1H4J	histone cluster 1, H4j	0.866794
GPR113	G protein-coupled receptor 113	0.865117
HIST1H2BM	histone cluster 1, H2bm	0.863911
ANGPTL2	angiopoietin-like 2	0.863248
CCL17	chemokine (C-C motif) ligand 17	0.862161
CALR	calreticulin	0.857903
ELMO1	engulfment and cell motility 1	0.852173
SGIP1	SH3-domain GRB2-like (endophilin) interacting protein 1	0.85067
RGS2	regulator of G-protein signalling 2, 24kDa	0.850615
HIST1H2BC	histone cluster 1, H2bc	0.849138
KLHL6	kelch-like 6 (Drosophila)	0.848955
C1QA	complement component 1, q subcomponent, A chain	0.84813
OAS3	2'-5'-oligoadenylate synthetase 3, 100kDa	0.846979
IGHM	immunoglobulin heavy constant mu	0.846011
IL2RG	interleukin 2 receptor, gamma (severe combined immunodeficiency)	0.841769
KIF11	kinesin family member 11	0.839288
FMNL1	formin-like 1	0.83881
DOCK10	dedicator of cytokinesis 10	0.838657
SNHG1	small nucleolar RNA host gene (non-protein coding) 1	0.838599
P4HA1	procollagen-proline, 2-oxoglutarate 4-dioxygenase (proline 4-hydroxylase), alpha polypeptide I	0.835843
ABR	active BCR-related gene	0.833029
PSRC1	proline/serine-rich coiled-coil 1	0.83228
GNG10	guanine nucleotide binding protein (G protein), gamma 10	0.83223
PLCL1	phospholipase C-like 1	0.826999
AMOT	angiomotin	0.825116
USP18	ubiquitin specific peptidase 18	0.823819
SCAP	-	0.823095
SLCO3A1	solute carrier organic anion transporter family, member 3A1	0.822034
MCM3	MCM3 minichromosome maintenance deficient 3 (S. cerevisiae)	0.821716
DGAT2	diacylglycerol O-acyltransferase homolog 2 (mouse)	0.817142
CSRP1	cysteine and glycine-rich protein 1	0.816936
SRGAP3	SLIT-ROBO Rho GTPase activating protein 3	0.814678
ASPM	asp (abnormal spindle) homolog, microcephaly associated (Drosophila)	0.814575
ACP5	acid phosphatase 5, tartrate resistant	0.814455
MYO1A	myosin IA	0.813744
LGALS12	lectin, galactoside-binding, soluble, 12 (galectin 12)	0.812975
TIMM9	translocase of inner mitochondrial membrane 9 homolog (yeast)	0.812836
CLDN12	claudin 12	0.812272
REEP6	receptor accessory protein 6	0.812227
RNPEP	arginyl aminopeptidase (aminopeptidase B)	0.811462
VASP	vasodilator-stimulated phosphoprotein	0.810505
ATAD2	ATPase family, AAA domain containing 2	0.809614
CD300LF	CD300 molecule-like family member f	0.80951
DTX3L	deltex 3-like (Drosophila)	0.808005
AKAP5	A kinase (PRKA) anchor protein 5	0.807346
GLRX	glutaredoxin (thioltransferase)	0.806512
ARHGAP24	Rho GTPase activating protein 24	0.806268
CREG2	cellular repressor of E1A-stimulated genes 2	0.803548
CNP	2',3'-cyclic nucleotide 3' phosphodiesterase	0.801645
ATP5J2	ATP synthase, H+ transporting, mitochondrial F0 complex, subunit F2	0.801482
IMPA2	inositol(myo)-1(or 4)-monophosphatase 2	0.801425
F2R	coagulation factor II (thrombin) receptor	0.798246
LMNB1	lamin B1	0.795751
DLG3	discs, large homolog 3 (neuroendocrine-dlg, Drosophila)	0.795445
TSPAN11	tetraspanin 11	0.795401
RAPGEF5	Rap guanine nucleotide exchange factor (GEF) 5	0.794587
ISG15	ISG15 ubiquitin-like modifier	0.79434
GALNT12	UDP-N-acetyl-alpha-D-galactosamine:polypeptide N-acetylgalactosaminyltransferase 12 (GalNAc-T12)	0.792085
CCR6	chemokine (C-C motif) receptor 6	0.78667
CARD11	caspase recruitment domain family, member 11	0.786057
SPG7	spastic paraplegia 7, paraplegin (pure and complicated autosomal recessive)	0.785276
SLC8A1	solute carrier family 8 (sodium/calcium exchanger), member 1	0.78493
COMMD6	COMM domain containing 6	0.780346
ARNTL2	aryl hydrocarbon receptor nuclear translocator-like 2	0.779193
SLC2A1	solute carrier family 2 (facilitated glucose transporter), member 1	0.77827
TAPBP	TAP binding protein (tapasin)	0.778235
CIT	citron (rho-interacting, serine/threonine kinase 21)	0.777061
TMEFF1	transmembrane protein with EGF-like and two follistatin-like domains 1	0.776636
TMEM176B	transmembrane protein 176B	0.775719
MAP4K1	mitogen-activated protein kinase kinase kinase kinase 1	0.774788
CEPT1	choline/ethanolamine phosphotransferase 1	0.77462
ITPR1	inositol 1,4,5-triphosphate receptor, type 1	0.774574
ADAMTS17	ADAM metallopeptidase with thrombospondin type 1 motif, 17	0.773867
DDX28	DEAD (Asp-Glu-Ala-Asp) box polypeptide 28	0.771274
CCL19	chemokine (C-C motif) ligand 19	0.770523
NAGPA	N-acetylglucosamine-1-phosphodiester alpha-N-acetylglucosaminidase	0.770204
TOE1	target of EGR1, member 1 (nuclear)	0.768325
TBC1D8B	TBC1 domain family, member 8B (with GRAM domain)	0.767947
PARP9	poly (ADP-ribose) polymerase family, member 9	0.767529
MYADM	myeloid-associated differentiation marker	0.764869
TMSB10	thymosin, beta 10	0.764352
SCARNA13	small Cajal body-specific RNA 13	0.764325
GPR171	G protein-coupled receptor 171	0.763678
RUNX3	runt-related transcription factor 3	0.763034
OLFML3	olfactomedin-like 3	0.762479
HIST1H2AI	histone cluster 1, H2ai	0.762347
MASP2	mannan-binding lectin serine peptidase 2	0.762174
CYP2R1	cytochrome P450, family 2, subfamily R, polypeptide 1	0.761672
KNTC1	kinetochore associated 1	0.761498
CHD7	chromodomain helicase DNA binding protein 7	0.760914
SLC16A3	solute carrier family 16, member 3 (monocarboxylic acid transporter 4)	0.759536
BUB1B	BUB1 budding uninhibited by benzimidazoles 1 homolog beta (yeast)	0.758079
PDE10A	phosphodiesterase 10A	0.757959
KLHL23	kelch-like 23 (Drosophila)	0.756758
INVS	inversin	0.756443
LCP1	lymphocyte cytosolic protein 1 (L-plastin)	0.756126
FRMD5	FERM domain containing 5	0.755534
PIK3CB	phosphoinositide-3-kinase, catalytic, beta polypeptide	0.754606
FADS1	fatty acid desaturase 1	0.754146
SLC13A3	solute carrier family 13 (sodium-dependent dicarboxylate transporter), member 3	0.753078
INPP4B	inositol polyphosphate-4-phosphatase, type II, 105kDa	0.752877
KCNJ10	potassium inwardly-rectifying channel, subfamily J, member 10	0.750455
NDUFA12	NADH dehydrogenase (ubiquinone) 1 alpha subcomplex, 12	0.747622
PKIB	protein kinase (cAMP-dependent, catalytic) inhibitor beta	0.746167
MTHFS	5,10-methenyltetrahydrofolate synthetase (5-formyltetrahydrofolate cyclo-ligase)	0.744982
MAPKAP1	mitogen-activated protein kinase associated protein 1	0.744331
PCYOX1L	prenylcysteine oxidase 1 like	0.744304
POLR3B	polymerase (RNA) III (DNA directed) polypeptide B	0.742654
NHS	Nance-Horan syndrome (congenital cataracts and dental anomalies)	0.742308
FDPS	farnesyl diphosphate synthase (farnesyl pyrophosphate synthetase, dimethylallyltranstransferase, geranyltranstransferase)	0.741843
NEDD9	neural precursor cell expressed, developmentally down-regulated 9	0.74027
PEMT	phosphatidylethanolamine N-methyltransferase	0.73906
LILRA5	leukocyte immunoglobulin-like receptor, subfamily A (with TM domain), member 5	0.738751
HOXC13	homeobox C13	0.7378
PAPOLB	poly(A) polymerase beta (testis specific)	0.737517
ARSB	arylsulfatase B	0.736451
PAG1	phosphoprotein associated with glycosphingolipid microdomains 1	0.736258
ENTPD2	ectonucleoside triphosphate diphosphohydrolase 2	0.736074
ERMAP	erythroblast membrane-associated protein (Scianna blood group)	0.735885
GATM	glycine amidinotransferase (L-arginine:glycine amidinotransferase)	0.732414
POLL	polymerase (DNA directed), lambda	0.730931
DOCK8	dedicator of cytokinesis 8	0.729284
MTX2	metaxin 2	0.72837
CDC5L	CDC5 cell division cycle 5-like (S. pombe)	0.727764
HYOU1	hypoxia up-regulated 1	0.727659
UHRF1	ubiquitin-like, containing PHD and RING finger domains, 1	0.726282
MPST	mercaptopyruvate sulfurtransferase	0.725737
ARMCX2	armadillo repeat containing, X-linked 2	0.725431
VGLL4	vestigial like 4 (Drosophila)	0.724908
TMEM54	transmembrane protein 54	0.724508
TMEM68	transmembrane protein 68	0.724083
ITGBL1	integrin, beta-like 1 (with EGF-like repeat domains)	0.723969
MIA	melanoma inhibitory activity	0.722474
GPR35	G protein-coupled receptor 35	0.722016
OGDH	oxoglutarate (alpha-ketoglutarate) dehydrogenase (lipoamide)	0.721986
SOX8	SRY (sex determining region Y)-box 8	0.721886
PLA2G4C	phospholipase A2, group IVC (cytosolic, calcium-independent)	0.720477
PDCL3	phosducin-like 3	0.720392
DKKL1	dickkopf-like 1 (soggy)	0.720345
SF3B4	splicing factor 3b, subunit 4, 49kDa	0.719294
GPC1	glypican 1	0.717553
MTUS1	mitochondrial tumor suppressor 1	0.717308
PTCD2	pentatricopeptide repeat domain 2	0.716873
PARVG	parvin, gamma	0.716612
MRPL38	mitochondrial ribosomal protein L38	0.71649
SHC2	SHC (Src homology 2 domain containing) transforming protein 2	0.716064
HIST2H2AB	histone cluster 2, H2ab	0.714911
IGSF8	immunoglobulin superfamily, member 8	0.713787
ALX4	aristaless-like homeobox 4	0.713758
RAD51AP1	RAD51 associated protein 1	0.713225
CCRL2	chemokine (C-C motif) receptor-like 2	0.712215
SNORD100	small nucleolar RNA, C/D box 100	0.712186
TBC1D22B	TBC1 domain family, member 22B	0.710209
IFI30	interferon, gamma-inducible protein 30	0.710125
GPX1	glutathione peroxidase 1	0.70951
IFIT3	interferon-induced protein with tetratricopeptide repeats 3	0.707749
FFAR2	free fatty acid receptor 2	0.705954
SNORD22	small nucleolar RNA, C/D box 22	0.703626
ETS1	v-ets erythroblastosis virus E26 oncogene homolog 1 (avian)	0.703475
EMCN	endomucin	0.703341
NKIRAS1	NFKB inhibitor interacting Ras-like 1	0.703173
SUV39H2	suppressor of variegation 3-9 homolog 2 (Drosophila)	0.703089
SDC1	syndecan 1	0.702902
PCDHB5	protocadherin beta 5	0.701063
DEPDC1B	DEP domain containing 1B	0.700128
SLC25A39	solute carrier family 25, member 39	0.700024
C1S	complement component 1, s subcomponent	0.700007
SLC7A6	solute carrier family 7 (cationic amino acid transporter, y+ system), member 6	0.699948
DTX3	deltex 3 homolog (Drosophila)	0.69974
DYNLRB1	dynein, light chain, roadblock-type 1	0.699517
ACADVL	acyl-Coenzyme A dehydrogenase, very long chain	0.699397
HIST1H2AB	histone cluster 1, H2ab	0.698529
DACH1	dachshund homolog 1 (Drosophila)	0.697802
ADAMTS3	ADAM metallopeptidase with thrombospondin type 1 motif, 3	0.697799
ST3GAL2	ST3 beta-galactoside alpha-2,3-sialyltransferase 2	0.69744
CRELD1	cysteine-rich with EGF-like domains 1	0.695343
SNORD19	small nucleolar RNA, C/D box 19	0.694935
SORBS2	sorbin and SH3 domain containing 2	0.693385
TALDO1	transaldolase 1	0.691778
HERC6	hect domain and RLD 6	0.69073
SNRPA1	small nuclear ribonucleoprotein polypeptide A'	0.690639
IL27	interleukin 27	0.689194
MRPS21	mitochondrial ribosomal protein S21	0.688736
DBNDD2	dysbindin (dystrobrevin binding protein 1) domain containing 2	0.688721
GPR82	G protein-coupled receptor 82	0.688394
FBN2	fibrillin 2 (congenital contractural arachnodactyly)	0.688378
PLEKHA2	pleckstrin homology domain containing, family A (phosphoinositide binding specific) member 2	0.687981
FYB	FYN binding protein (FYB-120/130)	0.687871
KRT8	keratin 8	0.687487
NEDD4L	neural precursor cell expressed, developmentally down-regulated 4-like	0.687032
RNF180	ring finger protein 180	0.687006
PTK2B	PTK2B protein tyrosine kinase 2 beta	0.686815
DPP4	dipeptidyl-peptidase 4 (CD26, adenosine deaminase complexing protein 2)	0.686653
OGFOD1	2-oxoglutarate and iron-dependent oxygenase domain containing 1	0.686339
VNN3	vanin 3	0.685819
TK1	thymidine kinase 1, soluble	0.683145
ENPP5	ectonucleotide pyrophosphatase/phosphodiesterase 5 (putative function)	0.681987
FXYD5	FXYD domain containing ion transport regulator 5	0.681472
ADAMTS9	ADAM metallopeptidase with thrombospondin type 1 motif, 9	0.681335
GPR18	G protein-coupled receptor 18	0.679336
CNR2	cannabinoid receptor 2 (macrophage)	0.678494
TLR9	toll-like receptor 9	0.677761
LRRK2	leucine-rich repeat kinase 2	0.676887
DST	dystonin	0.676126
MYO18A	myosin XVIIIA	0.675676
PPM1K	protein phosphatase 1K (PP2C domain containing)	0.67487
WDFY4	WDFY family member 4	0.674857
ACSL5	acyl-CoA synthetase long-chain family member 5	0.674849
FOS	v-fos FBJ murine osteosarcoma viral oncogene homolog	0.674542
ADAM23	ADAM metallopeptidase domain 23	0.674345
POLQ	polymerase (DNA directed), theta	0.673434
POU2F2	POU domain, class 2, transcription factor 2	0.673098
ALDH1L1	aldehyde dehydrogenase 1 family, member L1	0.672863
CEP70	centrosomal protein 70kDa	0.670392
COL14A1	collagen, type XIV, alpha 1 (undulin)	0.669353
ENO1	enolase 1, (alpha)	0.669071
PARP1	poly (ADP-ribose) polymerase family, member 1	0.66875
MYH9	myosin, heavy chain 9, non-muscle	0.668318
TREML2	triggering receptor expressed on myeloid cells-like 2	0.666312
LYRM2	LYR motif containing 2	0.66573
HIST1H4I	histone cluster 1, H4i	0.665241
NUSAP1	nucleolar and spindle associated protein 1	0.66514
CSF1	colony stimulating factor 1 (macrophage)	0.66463
FLT1	fms-related tyrosine kinase 1 (vascular endothelial growth factor/vascular permeability factor receptor)	0.664565
ITGAE	integrin, alpha E (antigen CD103, human mucosal lymphocyte antigen 1; alpha polypeptide)	0.664391
B3GALT6	UDP-Gal:betaGal beta 1,3-galactosyltransferase polypeptide 6	0.664263
MBNL3	muscleblind-like 3 (Drosophila)	0.662657
CD69	CD69 molecule	0.662642
HMGB2	high-mobility group box 2	0.662479
FGD3	FYVE, RhoGEF and PH domain containing 3	0.662468
LRCH1	leucine-rich repeats and calponin homology (CH) domain containing 1	0.662367
KRT17	keratin 17	0.662259
MRPL14	mitochondrial ribosomal protein L14	0.661896
ZSCAN2	zinc finger and SCAN domain containing 2	0.661388
HOXA5	homeobox A5	0.659804
SNORA16A	small nucleolar RNA, H/ACA box 16A	0.659721
GREM1	gremlin 1, cysteine knot superfamily, homolog (Xenopus laevis)	0.657807
ZNRD1	zinc ribbon domain containing 1	0.657586
ATG10	ATG10 autophagy related 10 homolog (S. cerevisiae)	0.657221
MT-TW	mitochondrially encoded tRNA tryptophan	0.656638
KIF22	kinesin family member 22	0.656232
WDR75	WD repeat domain 75	0.655829
HIST1H2AG	histone cluster 1, H2ag	0.655518
DPYSL2	dihydropyrimidinase-like 2	0.655052
ITGB7	integrin, beta 7	0.654582
MYO1H	myosin IH	0.654541
MICAL2	microtubule associated monoxygenase, calponin and LIM domain containing 2	0.65379
FMNL2	formin-like 2	0.653318
ENPP4	ectonucleotide pyrophosphatase/phosphodiesterase 4 (putative function)	0.653091
WDR89	WD repeat domain 89	0.652793
MYEOV2	myeloma overexpressed 2	0.650638
GPR141	G protein-coupled receptor 141	0.649967
CCNE2	cyclin E2	0.649959
NUTF2	nuclear transport factor 2	0.6498
WHSC1	Wolf-Hirschhorn syndrome candidate 1	0.649696
HEBP1	heme binding protein 1	0.649164
FRZB	frizzled-related protein	0.649162
TMEM86A	transmembrane protein 86A	0.648725
FBXO47	-	0.648721
BRIP1	BRCA1 interacting protein C-terminal helicase 1	0.647816
C1QC	complement component 1, q subcomponent, C chain	0.64466
DNTT	deoxynucleotidyltransferase, terminal	0.64454
TBC1D1	TBC1 (tre-2/USP6, BUB2, cdc16) domain family, member 1	0.644047
HEATR1	HEAT repeat containing 1	0.643597
BRI3BP	BRI3 binding protein	0.642638
MARK2	MAP/microtubule affinity-regulating kinase 2	0.642291
TWIST1	twist homolog 1 (acrocephalosyndactyly 3; Saethre-Chotzen syndrome) (Drosophila)	0.641381
LRRC47	leucine rich repeat containing 47	0.641175
CNTD1	cyclin N-terminal domain containing 1	0.640478
WNT5A	wingless-type MMTV integration site family, member 5A	0.640382
C1QB	complement component 1, q subcomponent, B chain	0.640256
IFIT1	interferon-induced protein with tetratricopeptide repeats 1	0.639323
PDPN	podoplanin	0.638542
LY9	lymphocyte antigen 9	0.637782
SELM	-	0.636108
SAP30	Sin3A-associated protein, 30kDa	0.635801
SNRPG	small nuclear ribonucleoprotein polypeptide G	0.635666
PTPN6	protein tyrosine phosphatase, non-receptor type 6	0.63468
IFI44	interferon-induced protein 44	0.632355
COX17	COX17 cytochrome c oxidase assembly homolog (S. cerevisiae)	0.63232
HCN3	hyperpolarization activated cyclic nucleotide-gated potassium channel 3	0.63177
MYO1F	myosin IF	0.631345
B4GALT3	UDP-Gal:betaGlcNAc beta 1,4- galactosyltransferase, polypeptide 3	0.630795
HELLS	helicase, lymphoid-specific	0.630035
KLHL22	kelch-like 22 (Drosophila)	0.629962
COL4A5	collagen, type IV, alpha 5 (Alport syndrome)	0.629872
EMR1	egf-like module containing, mucin-like, hormone receptor-like 1	0.628375
IFIT2	interferon-induced protein with tetratricopeptide repeats 2	0.628148
TMED8	transmembrane emp24 protein transport domain containing 8	0.627627
STK10	serine/threonine kinase 10	0.627365
ARHGEF19	Rho guanine nucleotide exchange factor (GEF) 19	0.626903
KRT73	keratin 73	0.625164
HMMR	hyaluronan-mediated motility receptor (RHAMM)	0.62493
SSBP3	single stranded DNA binding protein 3	0.624607
PFKFB4	6-phosphofructo-2-kinase/fructose-2,6-biphosphatase 4	0.62456
ARMCX6	armadillo repeat containing, X-linked 6	0.62451
SELT	-	0.624216
TBCA	tubulin-specific chaperone a	0.623443
MASTL	microtubule associated serine/threonine kinase-like	0.623268
RDM1	RAD52 motif 1	0.623091
PEX11B	peroxisomal biogenesis factor 11B	0.622902
ADAMTS18	ADAM metallopeptidase with thrombospondin type 1 motif, 18	0.622641
SRBD1	S1 RNA binding domain 1	0.622495
CCDC8	coiled-coil domain containing 8	0.621872
P2RX5	purinergic receptor P2X, ligand-gated ion channel, 5	0.621862
PSMA8	proteasome (prosome, macropain) subunit, alpha type, 8	0.6216
SIGLEC5	sialic acid binding Ig-like lectin 5	0.621191
PTGFRN	prostaglandin F2 receptor negative regulator	0.620907
SLAMF7	SLAM family member 7	0.619749
STEAP2	six transmembrane epithelial antigen of the prostate 2	0.618814
IFI27	interferon, alpha-inducible protein 27	0.617742
CD84	CD84 molecule	0.617521
PRKD2	protein kinase D2	0.617333
CAPN6	calpain 6	0.617326
TMEM173	transmembrane protein 173	0.616553
CD300E	CD300e molecule	0.616021
CIITA	class II, major histocompatibility complex, transactivator	0.615995
TRPV2	transient receptor potential cation channel, subfamily V, member 2	0.615909
IFNK	interferon, kappa	0.61497
SYTL2	synaptotagmin-like 2	0.614782
SKIL	SKI-like	0.614642
PLEKHF2	pleckstrin homology domain containing, family F (with FYVE domain) member 2	0.614505
PYCR1	pyrroline-5-carboxylate reductase 1	0.614394
MPI	mannose phosphate isomerase	0.613741
CENPF	centromere protein F, 350/400ka (mitosin)	0.613648
LEPRE1	leucine proline-enriched proteoglycan (leprecan) 1	0.613459
PCK1	phosphoenolpyruvate carboxykinase 1 (soluble)	0.61325
PDIA3	protein disulfide isomerase family A, member 3	0.613151
POLE2	polymerase (DNA directed), epsilon 2 (p59 subunit)	0.612859
NUP160	nucleoporin 160kDa	0.612526
METTL4	methyltransferase like 4	0.612287
SRR	serine racemase	0.61169
SGOL2	shugoshin-like 2 (S. pombe)	0.611004
MRPL34	mitochondrial ribosomal protein L34	0.610954
NEK2	NIMA (never in mitosis gene a)-related kinase 2	0.610596
IER3IP1	immediate early response 3 interacting protein 1	0.610556
ESPL1	extra spindle poles like 1 (S. cerevisiae)	0.609694
ERC1	ELKS/RAB6-interacting/CAST family member 1	0.60801
NMT1	N-myristoyltransferase 1	0.607424
VPS37D	vacuolar protein sorting 37 homolog D (S. cerevisiae)	0.607265
TXK	TXK tyrosine kinase	0.606485
CSRP2	cysteine and glycine-rich protein 2	0.606259
FYN	FYN oncogene related to SRC, FGR, YES	0.605664
PPP1R1A	protein phosphatase 1, regulatory (inhibitor) subunit 1A	0.605502
SLC4A5	solute carrier family 4, sodium bicarbonate cotransporter, member 5	0.605364
PLXDC1	plexin domain containing 1	0.605139
ASB2	ankyrin repeat and SOCS box-containing 2	0.604999
EDN1	endothelin 1	0.60486
MCM7	MCM7 minichromosome maintenance deficient 7 (S. cerevisiae)	0.604845
LY6G6E	lymphocyte antigen 6 complex, locus G6E	0.604727
MEIS3	Meis1, myeloid ecotropic viral integration site 1 homolog 3 (mouse)	0.604097
SLC43A3	solute carrier family 43, member 3	0.604032
PRC1	protein regulator of cytokinesis 1	0.602453
MNS1	meiosis-specific nuclear structural 1	0.601863
CDKN1B	cyclin-dependent kinase inhibitor 1B (p27, Kip1)	0.601781
HIST1H2AE	histone cluster 1, H2ae	0.601411
HIST1H2BF	histone cluster 1, H2bf	0.601377
PSME2	proteasome (prosome, macropain) activator subunit 2 (PA28 beta)	0.601028
AGPS	alkylglycerone phosphate synthase	0.600884
ROBO3	roundabout, axon guidance receptor, homolog 3 (Drosophila)	0.600425
GRIN2C	glutamate receptor, ionotropic, N-methyl D-aspartate 2C	0.600382
PLCG2	phospholipase C, gamma 2 (phosphatidylinositol-specific)	0.600271
TM6SF1	transmembrane 6 superfamily member 1	0.600136
MCM6	MCM6 minichromosome maintenance deficient 6 (MIS5 homolog, S. pombe) (S. cerevisiae)	0.60005
RHOG	ras homolog gene family, member G (rho G)	0.600035
ATF3	activating transcription factor 3	0.59998
KRTCAP2	keratinocyte associated protein 2	0.599811
CCDC91	coiled-coil domain containing 91	0.599607
AHDC1	AT hook, DNA binding motif, containing 1	0.599593
PBK	PDZ binding kinase	0.599325
AQP11	aquaporin 11	0.599144
SORBS1	sorbin and SH3 domain containing 1	0.598503
PAQR9	progestin and adipoQ receptor family member IX	0.598446
GCSH	glycine cleavage system protein H (aminomethyl carrier)	0.598141
DHRS1	dehydrogenase/reductase (SDR family) member 1	0.597728
TRBJ1-4	T cell receptor beta joining 1-4	0.597039
LMAN1	lectin, mannose-binding, 1	0.596776
CD52	CD52 molecule	0.596649
SEC31A	SEC31 homolog A (S. cerevisiae)	0.594886
HIST1H2BJ	histone cluster 1, H2bj	0.594559
FAM3C	family with sequence similarity 3, member C	0.594175
HIST1H2AH	histone cluster 1, H2ah	0.593161
IL17RB	interleukin 17 receptor B	0.592924
APBB2	amyloid beta (A4) precursor protein-binding, family B, member 2 (Fe65-like)	0.592618
MSX2	msh homeobox homolog 2 (Drosophila)	0.591874
GPR156	G protein-coupled receptor 156	0.591378
CCHCR1	coiled-coil alpha-helical rod protein 1	0.591294
ATG9B	ATG9 autophagy related 9 homolog B (S. cerevisiae)	0.590694
SLC44A5	solute carrier family 44, member 5	0.589723
ODF3L1	outer dense fiber of sperm tails 3-like 1	0.589579
UNC13D	unc-13 homolog D (C. elegans)	0.589495
EIF4EBP1	eukaryotic translation initiation factor 4E binding protein 1	0.589124
GOT2	glutamic-oxaloacetic transaminase 2, mitochondrial (aspartate aminotransferase 2)	0.588195
SPINT1	serine peptidase inhibitor, Kunitz type 1	0.587693
MRPL54	mitochondrial ribosomal protein L54	0.587342
HOXB4	homeobox B4	0.586917
PIWIL4	piwi-like 4 (Drosophila)	0.586905
MAD2L1	MAD2 mitotic arrest deficient-like 1 (yeast)	0.585928
AKNA	AT-hook transcription factor	0.58583
PRKG2	protein kinase, cGMP-dependent, type II	0.585722
PTP4A3	protein tyrosine phosphatase type IVA, member 3	0.585018
UCP1	uncoupling protein 1 (mitochondrial, proton carrier)	0.584684
CST3	cystatin C (amyloid angiopathy and cerebral hemorrhage)	0.584241
COL4A2	collagen, type IV, alpha 2	0.584214
PDIA4	protein disulfide isomerase family A, member 4	0.583859
CPNE3	copine III	0.583396
ADAM32	ADAM metallopeptidase domain 32	0.582657
MRPL52	mitochondrial ribosomal protein L52	0.582622
BST1	bone marrow stromal cell antigen 1	0.582379
MYO1E	myosin IE	0.582037
SYNPO	synaptopodin	0.581775
PABPC4L	poly(A) binding protein, cytoplasmic 4-like	0.581652
MT-TM	mitochondrially encoded tRNA methionine	0.581449
LIPC	lipase, hepatic	0.580754
CACNB2	calcium channel, voltage-dependent, beta 2 subunit	0.580639
GRIN3A	glutamate receptor, ionotropic, N-methyl-D-aspartate 3A	0.580539
RAB23	RAB23, member RAS oncogene family	0.580459
SP110	SP110 nuclear body protein	0.580374
CPD	carboxypeptidase D	0.579229
GNA15	guanine nucleotide binding protein (G protein), alpha 15 (Gq class)	0.578886
SERPINF2	serpin peptidase inhibitor, clade F (alpha-2 antiplasmin, pigment epithelium derived factor), member 2	0.577806
UBOX5	U-box domain containing 5	0.577733
SLC6A13	solute carrier family 6 (neurotransmitter transporter, GABA), member 13	0.577395
CEND1	cell cycle exit and neuronal differentiation 1	0.576713
CD3EAP	CD3e molecule, epsilon associated protein	0.576531
FHL2	four and a half LIM domains 2	0.57635
SYNJ2	synaptojanin 2	0.576261
MRRF	mitochondrial ribosome recycling factor	0.575912
CHST7	carbohydrate (N-acetylglucosamine 6-O) sulfotransferase 7	0.575881
SLC45A2	solute carrier family 45, member 2	0.57571
BARD1	BRCA1 associated RING domain 1	0.57548
VILL	villin-like	0.575317
ITLN1	intelectin 1 (galactofuranose binding)	0.575283
DLG4	discs, large homolog 4 (Drosophila)	0.574875
CTSH	cathepsin H	0.574851
SCARNA2	small Cajal body-specific RNA 2	0.57485
FIZ1	FLT3-interacting zinc finger 1	0.574182
AASS	aminoadipate-semialdehyde synthase	0.574051
HUS1	HUS1 checkpoint homolog (S. pombe)	0.573529
RSL1D1	ribosomal L1 domain containing 1	0.572785
TG	thyroglobulin	0.572244
ARF4	ADP-ribosylation factor 4	0.571624
ESM1	endothelial cell-specific molecule 1	0.571533
KNG1	kininogen 1	0.571391
MME	membrane metallo-endopeptidase (neutral endopeptidase, enkephalinase)	0.57129
IL2RB	interleukin 2 receptor, beta	0.570856
ATP10A	ATPase, Class V, type 10A	0.570494
PDXP	pyridoxal (pyridoxine, vitamin B6) phosphatase	0.569757
TES	testis derived transcript (3 LIM domains)	0.569338
EIF2A	eukaryotic translation initiation factor 2A, 65kDa	0.568611
CDH23	cadherin-like 23	0.568198
GHDC	GH3 domain containing	0.567793
TEX12	testis expressed sequence 12	0.566575
RASGRP1	RAS guanyl releasing protein 1 (calcium and DAG-regulated)	0.566329
IFNAR2	interferon (alpha, beta and omega) receptor 2	0.566303
FBLN2	fibulin 2	0.565562
DHRS3	dehydrogenase/reductase (SDR family) member 3	0.564812
CYB561	cytochrome b-561	0.5648
FHOD1	formin homology 2 domain containing 1	0.56453
NHP2L1	NHP2 non-histone chromosome protein 2-like 1 (S. cerevisiae)	0.564517
KCNJ2	potassium inwardly-rectifying channel, subfamily J, member 2	0.564392
XKR5	XK, Kell blood group complex subunit-related family, member 5	0.564133
PCDH20	protocadherin 20	0.563936
PRKAR1B	protein kinase, cAMP-dependent, regulatory, type I, beta	0.563895
GJA5	gap junction protein, alpha 5, 40kDa (connexin 40)	0.563545
SYNE1	spectrin repeat containing, nuclear envelope 1	0.562031
TNR	tenascin R (restrictin, janusin)	0.561936
GDF11	growth differentiation factor 11	0.561379
NR2F1	nuclear receptor subfamily 2, group F, member 1	0.56095
CPA5	carboxypeptidase A5	0.560437
EPHB4	EPH receptor B4	0.559895
TCIRG1	T-cell, immune regulator 1, ATPase, H+ transporting, lysosomal V0 subunit A3	0.559847
EFCAB1	EF-hand calcium binding domain 1	0.559415
LCOR	ligand dependent nuclear receptor corepressor	0.559137
ANP32A	acidic (leucine-rich) nuclear phosphoprotein 32 family, member A	0.559018
GYLTL1B	glycosyltransferase-like 1B	0.558825
KPTN	kaptin (actin binding protein)	0.558677
STMN1	stathmin 1/oncoprotein 18	0.557845
LIG1	ligase I, DNA, ATP-dependent	0.557207
RFESD	Rieske (Fe-S) domain containing	0.557159
PPM1L	protein phosphatase 1 (formerly 2C)-like	0.556924
CDCA2	cell division cycle associated 2	0.556739
HIST1H4D	histone cluster 1, H4d	0.556554
TCF15	transcription factor 15 (basic helix-loop-helix)	0.556173
CYP1B1	cytochrome P450, family 1, subfamily B, polypeptide 1	0.555586
PGM5	phosphoglucomutase 5	0.555275
IDI1	isopentenyl-diphosphate delta isomerase 1	0.554817
HINT2	histidine triad nucleotide binding protein 2	0.554316
RBL1	retinoblastoma-like 1 (p107)	0.554153
CLSPN	claspin homolog (Xenopus laevis)	0.554055
FOXR1	forkhead box R1	0.553094
ATP8A1	ATPase, aminophospholipid transporter (APLT), Class I, type 8A, member 1	0.552788
KRT71	keratin 71	0.552102
MXD3	MAX dimerization protein 3	0.551688
HCLS1	hematopoietic cell-specific Lyn substrate 1	0.551616
FAM19A5	family with sequence similarity 19 (chemokine (C-C motif)-like), member A5	0.551405
CCNB2	cyclin B2	0.551287
RBM38	RNA binding motif protein 38	0.551284
TNFSF13B	tumor necrosis factor (ligand) superfamily, member 13b	0.550892
PTX3	pentraxin-related gene, rapidly induced by IL-1 beta	0.550861
SIPA1	signal-induced proliferation-associated gene 1	0.550649
CAMK2D	calcium/calmodulin-dependent protein kinase (CaM kinase) II delta	0.550612
MACF1	microtubule-actin crosslinking factor 1	0.550011
SOX5	SRY (sex determining region Y)-box 5	0.549839
HIST1H2BK	histone cluster 1, H2bk	0.549636
TMEM154	transmembrane protein 154	0.548819
SAT2	spermidine/spermine N1-acetyltransferase 2	0.548747
EXOC6	exocyst complex component 6	0.548716
RAN	RAN, member RAS oncogene family	0.548451
CLEC5A	C-type lectin domain family 5, member A	0.548382
OPCML	opioid binding protein/cell adhesion molecule-like	0.547909
CFDP1	craniofacial development protein 1	0.54705
UBASH3A	ubiquitin associated and SH3 domain containing, A	0.546864
HIST1H3D	histone cluster 1, H3d	0.546459
CPXM1	carboxypeptidase X (M14 family), member 1	0.546111
PLEKHA5	pleckstrin homology domain containing, family A member 5	0.546044
FADS2	fatty acid desaturase 2	0.545681
TMEM126A	transmembrane protein 126A	0.54473
RAB7L1	RAB7, member RAS oncogene family-like 1	0.544499
TXN2	thioredoxin 2	0.544234
TCF19	transcription factor 19 (SC1)	0.543942
IL18BP	interleukin 18 binding protein	0.543782
ZHX2	zinc fingers and homeoboxes 2	0.542751
CAMKK1	calcium/calmodulin-dependent protein kinase kinase 1, alpha	0.542713
GAB2	GRB2-associated binding protein 2	0.542665
UBE2C	ubiquitin-conjugating enzyme E2C	0.542023
SLC11A1	solute carrier family 11 (proton-coupled divalent metal ion transporters), member 1	0.541901
SOX4	SRY (sex determining region Y)-box 4	0.541898
HIST1H2AJ	histone cluster 1, H2aj	0.541652
LRCH2	leucine-rich repeats and calponin homology (CH) domain containing 2	0.541639
MEOX1	mesenchyme homeobox 1	0.541514
DNAJC18	DnaJ (Hsp40) homolog, subfamily C, member 18	0.541153
ZNHIT2	zinc finger, HIT type 2	0.540501
PEX6	peroxisomal biogenesis factor 6	0.54042
NMI	N-myc (and STAT) interactor	0.540213
STIL	SCL/TAL1 interrupting locus	0.540127
EMILIN1	elastin microfibril interfacer 1	0.540046
LRRC8D	leucine rich repeat containing 8 family, member D	0.539705
HAP1	huntingtin-associated protein 1 (neuroan 1)	0.538515
PBXIP1	pre-B-cell leukemia transcription factor interacting protein 1	0.538503
SNORD45B	small nucleolar RNA, C/D box 45B	0.538334
FAM46B	family with sequence similarity 46, member B	0.538314
TNNT2	troponin T type 2 (cardiac)	0.538283
RASSF5	Ras association (RalGDS/AF-6) domain family 5	0.53822
PHOSPHO1	phosphatase, orphan 1	0.538057
CPZ	carboxypeptidase Z	0.537719
PLAC8	placenta-specific 8	0.536951
DHPS	deoxyhypusine synthase	0.536908
ITGAM	integrin, alpha M (complement component 3 receptor 3 subunit)	0.536782
PPFIA4	protein tyrosine phosphatase, receptor type, f polypeptide (PTPRF), interacting protein (liprin), alpha 4	0.536686
HIST1H2BL	histone cluster 1, H2bl	0.536589
FGF13	fibroblast growth factor 13	0.536036
CYFIP1	cytoplasmic FMR1 interacting protein 1	0.535909
CCDC124	coiled-coil domain containing 124	0.534711
CAV1	caveolin 1, caveolae protein, 22kDa	0.534373
CXCL3	chemokine (C-X-C motif) ligand 3	0.533931
HSP90AB1	heat shock protein 90kDa alpha (cytosolic), class B member 1	0.533796
PIGS	phosphatidylinositol glycan anchor biosynthesis, class S	0.533255
PHF19	PHD finger protein 19	0.532707
RPUSD1	RNA pseudouridylate synthase domain containing 1	0.532302
NTNG1	netrin G1	0.53167
GSN	gelsolin (amyloidosis, Finnish type)	0.531063
PRDX5	peroxiredoxin 5	0.530598
TNN	tenascin N	0.530309
ADSSL1	adenylosuccinate synthase like 1	0.529991
PCGF1	polycomb group ring finger 1	0.529688
SP140	SP140 nuclear body protein	0.529253
SERPIND1	serpin peptidase inhibitor, clade D (heparin cofactor), member 1	0.528812
SNORD70	small nucleolar RNA, C/D box 70	0.528285
TCP11	t-complex 11 (mouse)	0.528247
USP25	ubiquitin specific peptidase 25	0.527285
CENPI	centromere protein I	0.526769
ANKRD27	ankyrin repeat domain 27 (VPS9 domain)	0.526678
IRF2BP2	interferon regulatory factor 2 binding protein 2	0.526493
ARL8B	ADP-ribosylation factor-like 8B	0.525975
DFNB59	deafness, autosomal recessive 59	0.52513
IKZF3	IKAROS family zinc finger 3 (Aiolos)	0.524591
ASB13	ankyrin repeat and SOCS box-containing 13	0.524516
TMCO1	transmembrane and coiled-coil domains 1	0.5241
WDR54	WD repeat domain 54	0.523991
LY86	lymphocyte antigen 86	0.523883
METRN	meteorin, glial cell differentiation regulator	0.523515
PPIL3	peptidylprolyl isomerase (cyclophilin)-like 3	0.523348
TM7SF3	transmembrane 7 superfamily member 3	0.523331
CSNK1G3	casein kinase 1, gamma 3	0.522973
THAP1	THAP domain containing, apoptosis associated protein 1	0.522754
NICN1	nicolin 1	0.522403
RAB27A	RAB27A, member RAS oncogene family	0.521918
TCEAL1	transcription elongation factor A (SII)-like 1	0.521889
RPS6KA5	ribosomal protein S6 kinase, 90kDa, polypeptide 5	0.521724
STK32C	serine/threonine kinase 32C	0.521421
WFDC2	WAP four-disulfide core domain 2	0.521183
CNOT2	CCR4-NOT transcription complex, subunit 2	0.521156
GJB2	gap junction protein, beta 2, 26kDa (connexin 26)	0.520908
WISP2	WNT1 inducible signaling pathway protein 2	0.520865
SLC35D2	solute carrier family 35, member D2	0.520837
THRB	thyroid hormone receptor, beta (erythroblastic leukemia viral (v-erb-a) oncogene homolog 2, avian)	0.520721
ADORA3	adenosine A3 receptor	0.520711
CCNF	cyclin F	0.520547
HCCS	holocytochrome c synthase (cytochrome c heme-lyase)	0.519562
SMC2	structural maintenance of chromosomes 2	0.51946
IGF2R	insulin-like growth factor 2 receptor	0.519214
CIB2	calcium and integrin binding family member 2	0.518821
COL1A1	collagen, type I, alpha 1	0.518757
CEBPA	CCAAT/enhancer binding protein (C/EBP), alpha	0.518665
B4GALT4	UDP-Gal:betaGlcNAc beta 1,4- galactosyltransferase, polypeptide 4	0.518513
IHH	Indian hedgehog homolog (Drosophila)	0.517843
RCN1	reticulocalbin 1, EF-hand calcium binding domain	0.517014
RNF145	ring finger protein 145	0.516667
VKORC1L1	vitamin K epoxide reductase complex, subunit 1-like 1	0.51621
MUC19	mucin 19, oligomeric	0.516117
ATPAF2	ATP synthase mitochondrial F1 complex assembly factor 2	0.516078
HRH2	histamine receptor H2	0.515977
MT-TR	mitochondrially encoded tRNA arginine	0.51557
LSM12	LSM12 homolog (S. cerevisiae)	0.515494
HIST1H3E	histone cluster 1, H3e	0.515014
EGFLAM	EGF-like, fibronectin type III and laminin G domains	0.514795
TIGD3	tigger transposable element derived 3	0.514783
CCL22	chemokine (C-C motif) ligand 22	0.514268
E2F2	E2F transcription factor 2	0.513765
GCOM1	-	0.513753
DMTF1	cyclin D binding myb-like transcription factor 1	0.513653
DNASE1	deoxyribonuclease I	0.513039
P2RY14	purinergic receptor P2Y, G-protein coupled, 14	0.51241
LRP12	low density lipoprotein-related protein 12	0.512389
RMRP	RNA component of mitochondrial RNA processing endoribonuclease	0.512297
ITGB3	integrin, beta 3 (platelet glycoprotein IIIa, antigen CD61)	0.511872
SLC30A5	solute carrier family 30 (zinc transporter), member 5	0.511792
HTR2A	5-hydroxytryptamine (serotonin) receptor 2A	0.511751
FLNB	filamin B, beta (actin binding protein 278)	0.511738
GPR157	G protein-coupled receptor 157	0.51097
CDH11	cadherin 11, type 2, OB-cadherin (osteoblast)	0.510908
PTN	pleiotrophin (heparin binding growth factor 8, neurite growth-promoting factor 1)	0.510883
HSPA5	heat shock 70kDa protein 5 (glucose-regulated protein, 78kDa)	0.510689
IL10RA	interleukin 10 receptor, alpha	0.510426
CYBB	cytochrome b-245, beta polypeptide (chronic granulomatous disease)	0.510274
PINX1	-	0.509326
PDZD7	PDZ domain containing 7	0.509196
KCNA3	potassium voltage-gated channel, shaker-related subfamily, member 3	0.50918
ASCC2	activating signal cointegrator 1 complex subunit 2	0.50915
CEP55	centrosomal protein 55kDa	0.509122
EFHB	EF-hand domain family, member B	0.508375
DPEP1	dipeptidase 1 (renal)	0.508329
SAMHD1	SAM domain and HD domain 1	0.508316
KLC2	kinesin light chain 2	0.508021
MYL9	myosin, light chain 9, regulatory	0.507814
SCTR	secretin receptor	0.507268
CUL2	cullin 2	0.507239
ROGDI	rogdi homolog (Drosophila)	0.507088
CD5	CD5 molecule	0.50708
NFATC3	nuclear factor of activated T-cells, cytoplasmic, calcineurin-dependent 3	0.507011
ARF5	ADP-ribosylation factor 5	0.50676
PKD2L2	polycystic kidney disease 2-like 2	0.506616
CPT1A	carnitine palmitoyltransferase 1A (liver)	0.506592
TTC9	tetratricopeptide repeat domain 9	0.506506
YPEL1	yippee-like 1 (Drosophila)	0.506307
R3HDM1	R3H domain containing 1	0.506162
RGMB	RGM domain family, member B	0.506158
GNPTAB	N-acetylglucosamine-1-phosphate transferase, alpha and beta subunits	0.50611
MSN	moesin	0.506003
SEMA3E	sema domain, immunoglobulin domain (Ig), short basic domain, secreted, (semaphorin) 3E	0.505968
SLC7A1	solute carrier family 7 (cationic amino acid transporter, y+ system), member 1	0.505727
GALNT9	UDP-N-acetyl-alpha-D-galactosamine:polypeptide N-acetylgalactosaminyltransferase 9 (GalNAc-T9)	0.505273
CALCB	calcitonin-related polypeptide, beta	0.504781
PLB1	phospholipase B1	0.504765
SLC17A7	solute carrier family 17 (sodium-dependent inorganic phosphate cotransporter), member 7	0.50471
CUEDC1	CUE domain containing 1	0.504695
HIST1H4A	histone cluster 1, H4a	0.503764
NDUFA3	NADH dehydrogenase (ubiquinone) 1 alpha subcomplex, 3, 9kDa	0.503352
EBF3	early B-cell factor 3	0.503095
SULF2	sulfatase 2	0.502965
TNS3	tensin 3	0.502359
ARHGAP15	Rho GTPase activating protein 15	0.502141
TMCC3	transmembrane and coiled-coil domain family 3	0.501642
HIST2H2BB	histone cluster 2, H2bb	0.501568
CHD9	chromodomain helicase DNA binding protein 9	0.50108
P2RY6	pyrimidinergic receptor P2Y, G-protein coupled, 6	0.500976
VSIG4	V-set and immunoglobulin domain containing 4	0.500898
SH3BGRL2	SH3 domain binding glutamic acid-rich protein like 2	0.500867
ACTB	actin, beta	0.500704
TSSC4	tumor suppressing subtransferable candidate 4	0.5005
GLYCTK	-	0.500247
PVT1	Pvt1 oncogene homolog, MYC activator (mouse)	0.500095
GALNT7	UDP-N-acetyl-alpha-D-galactosamine:polypeptide N-acetylgalactosaminyltransferase 7 (GalNAc-T7)	0.499362
TRAPPC4	trafficking protein particle complex 4	0.499352
LIN9	lin-9 homolog (C. elegans)	0.499348
HAS3	hyaluronan synthase 3	0.499056
SNRPD1	small nuclear ribonucleoprotein D1 polypeptide 16kDa	0.498816
SNAP91	synaptosomal-associated protein, 91kDa homolog (mouse)	0.498701
GPR55	G protein-coupled receptor 55	0.498622
KBTBD11	kelch repeat and BTB (POZ) domain containing 11	0.498462
RIC3	resistance to inhibitors of cholinesterase 3 homolog (C. elegans)	0.498094
SMTNL2	smoothelin-like 2	0.497995
SYT7	synaptotagmin VII	0.497869
[truncated: 12,504 more rows]

## Sheet: AK_NS_2503_GSEA_RankedGenes
GENE_SYMBOL	GENE_TITLE	SCORE
[truncated: 13,321 more rows]

[truncated: 4 more sheets: AK_NS_63107_GSEA_RankedGenes, GSEA_reports_TAM, GSEA_reports_AK&MfSignature, AK_genes_heatmap]
