# Supplementary material for: Activin promotes skin carcinogenesis by attraction and reprogramming of macrophages
Source: EMBO Mol Med. 2016 Dec 8;9(1):27–45. doi: 10.15252/emmm.201606493 (PMC5210090; doi:10.15252/emmm.201606493)
Supplement: Supplementary file 6 — Dataset EV4 [file EMMM-9-27-s006.zip › Dataset_EV4_README.txt]

Dataset EV4. Complete gene sets, original and filtered gene set sizes, ranked gene lists, and data output reports from the Gene Set Enrichment Analysis (GSEA).
